# Supplementary material for: Single-cell RNA binding protein regulatory network analyses reveal oncogenic HNRNPK-MYC signalling pathway in cancer
Source: Commun Biol. 2023 Jan 21;6:82. doi: 10.1038/s42003-023-04457-2 (PMC9867709; doi:10.1038/s42003-023-04457-2)
Supplement: Supplementary file 3 — Supplementary Data 1 [file 42003_2023_4457_MOESM3_ESM.xlsx]

## Sheet: Data 1
Data 1. RBP motifs information mapping to exons and introns.
motif_name	exon_ratio	intron_ratio	exon_num	intron_num	exon&intron_num	motif_gene_loc_num
SRSF1_CGCUGCA_167	0.588777	0.478813	10157	8260	1166	17251
PTBP1_GUCUUA_s12	0.560313	0.516717	10089	9304	1387	18006
KHSRP_UUGUGUGU_41	0.311797	0.765723	5627	13819	1399	18047
SRSF10_AAAGGGA_M086_0.6	0.363063	0.72491	6566	13110	1591	18085
TIA1_UUUUUGG_M075_0.6	0.355235	0.704915	6331	12563	1072	17822
FMR1_GGGCUGAGGAUG_s18	0.291279	0.79593	5324	14548	1594	18278
RBFOX2_UGCAUG_625	0.433141	0.641495	7881	11672	1358	18195
SYNCRIP_UUUUUUU_1065	0.390109	0.669032	6926	11878	1050	17754
ACO1_CAGUGC_M256_0.6	0.49704	0.581443	9069	10609	1432	18246
FMR1_UAGCGGCUGG_91	0.369738	0.72614	6737	13231	1747	18221
SRSF10_AGAGAAG_M087_0.6	0.394604	0.688872	7138	12461	1510	18089
U2AF2_UUUUUUC_M077_0.6	0.380032	0.687946	6703	12134	1199	17638
SRSF5_GAAGAAGA_1265	0.382765	0.700623	7000	12813	1525	18288
TIA1_AUUUUUU_M156_0.6	0.378427	0.687087	6764	12281	1171	17874
HNRNPH2_UGGGG_919	0.736132	0.313911	13430	5727	913	18244
SRSF1_CAGCCGA_1393	0.53091	0.570234	9464	10165	1803	17826
FMR1_GGACAAG_M016_0.6	0.358769	0.725673	6526	13200	1536	18190
SRSF1_CCGACCA_s48	0.440793	0.678126	7847	12072	2117	17802
CELF2_AUGUGU_s5	0.476429	0.589525	8560	10592	1185	17967
SF1_AUUAAC_1208	0.321438	0.740348	5062	11659	973	15748
SRSF1_CGCCCGU_1393	0.53091	0.570234	9464	10165	1803	17826
SRSF2_UGUUCGAGAU_M332_0.6	0.298379	0.769957	5375	13870	1231	18014
SRSF1_CAACCGG_s48	0.440793	0.678126	7847	12072	2117	17802
KHSRP_CUGCCUCC_175	0.415654	0.663656	7594	12125	1449	18270
SYNCRIP_AAAAAAA_1066	0.39185	0.667451	6991	11908	1058	17841
ELAVL2_GAUUUAUUUUG_M329_0.6	0.282096	0.773205	5045	13828	989	17884
SRSF7_UCUUCA_584	0.546285	0.528878	9572	9267	1317	17522
YTHDC1_GGAUGC_M354_0.6	0.396781	0.688033	7125	12355	1523	17957
FXR2_AGACAAA_M020_0.6	0.351772	0.746918	6391	13570	1793	18168
YTHDC1_GGCUGC_M354_0.6	0.396389	0.687975	6982	12118	1486	17614
SRSF1_CGCCGCG_167	0.587116	0.480703	10025	8208	1158	17075
RBM28_GAGUAGU_M047_0.6	0.277719	0.799166	4992	14365	1382	17975
MBNL1_CGCUGCGGC_1124	0.498207	0.626606	9033	11361	2263	18131
PCBP1_CCAUACC_M177_0.6	0.363102	0.722604	6554	13043	1547	18050
SRSF3_CUCUUCAC_s40	0.31075	0.768467	5637	13940	1437	18140
PUM1_UGUACAUA_389	0.270398	0.797843	4739	13983	1196	17526
HNRNPK_ACCCAA_s15	0.532118	0.541343	9576	9742	1322	17996
ZRANB2_AGGUUU_s21	0.412065	0.537924	7193	9390	-873	17456
SRSF1_CAGUCGG_s48	0.439521	0.679054	7747	11969	2090	17626
TRA2B_GAAAGAAG_1083	0.314856	0.770233	5754	14076	1555	18275
NOVA2_AUCACC_s28	0.421102	0.656396	7667	11951	1411	18207
MSI1_UAGGUGG_M167_0.6	0.238473	0.827063	4272	14816	1174	17914
FMR1_GGGCUAAGGAUU_s18	0.291279	0.79593	5324	14548	1594	18278
TARDBP_UGUGUGUGUGUG_144	0.228261	0.836014	4116	15075	1159	18032
YTHDC1_GCGUGC_M354_0.6	0.39675	0.687974	7057	12237	1507	17787
SRSF5_UGCGUA_1343	0.557696	0.557297	9787	9780	2018	17549
SRSF2_GGCCCACA_s59	0.355866	0.739497	6370	13237	1707	17900
SRSF1_UGGAGAC_325	0.562835	0.512567	10301	9381	1380	18302
SRSF1_CCCACGG_167	0.587116	0.480703	10025	8208	1158	17075
IGF2BP2_CAACUCA_M032_0.6	0.333315	0.736128	6019	13293	1254	18058
SRSF10_AAAGGAA_M086_0.6	0.364294	0.724005	6597	13111	1599	18109
KHSRP_UUUAUUUU_81	0.411455	0.64213	7356	11480	958	17878
HNRNPDL_AAUUUA_746	0.389252	0.667756	6432	11034	942	16524
HNRNPH2_UGGGU_142	0.651681	0.406713	11785	7355	1056	18084
RBM46_GAUCAAA_M052_0.6	0.285601	0.784839	5060	13905	1248	17717
SRSF9_UGGUGCA_M065_0.6	0.389934	0.698414	7128	12767	1615	18280
CELF6_UGUGAGG_M178_0.6	0.352558	0.734391	6443	13421	1589	18275
SRSF2_GUUUCGAG_s59	0.358161	0.737595	6482	13349	1733	18098
SRSF1_CGCACCA_126	0.537945	0.547294	9782	9952	1550	18184
ZFP36_ACCUUC_155	0.675525	0.382918	11998	6801	1038	17761
PABPC1_AAAAAAA_M146_0.6	0.404886	0.663641	7226	11844	1223	17847
ZFP36_UCCUUU_155	0.674785	0.383532	12219	6945	1056	18108
SRSF1_GACAGGG_s50	0.415194	0.690691	7564	12583	1929	18218
SRSF3_UAUCAAC_s39	0.308357	0.765847	5531	13737	1331	17937
PTBP1_CUCUCU_1004	0.500586	0.583143	8968	10447	1500	17915
ZFP36L2_UUAUUUAUU_15	0.233665	0.815152	4059	14160	848	17371
DDX58_GCGCGC_473	0.451832	0.649048	7856	11285	1754	17387
PUM1_UGUAAAUA_533	0.283588	0.780177	5030	13838	1131	17737
ELAVL1_UUUUUUU_1106	0.390783	0.668542	6877	11765	1044	17598
SRSF1_GGACGGC_M104_0.6	0.466652	0.624337	8452	11308	1648	18112
SRSF5_UACGUA_1343	0.558195	0.556671	9894	9867	2036	17725
FXR2_AGACAAG_M020_0.6	0.350303	0.748067	6296	13445	1768	17973
RBMS3_CAUAUA_M164_0.6	0.235351	0.823307	3928	13741	979	16690
HNRNPH1_AGGGC_895	0.717514	0.334979	13081	6107	957	18231
HNRNPK_UCCCCCAA_1029	0.284168	0.802275	5171	14599	1573	18197
SFPQ_UUGAAGCAA_s25	0.270816	0.810683	4908	14692	1477	18123
SRSF2_GGUUCCUGUUA_s56	0.266269	0.801227	4730	14233	1199	17764
HNRNPK_ACCCCCCCCCUA_s61	0.234453	0.844944	4264	15367	1444	18187
G3BP1_ACCCCUCCGCAC_33	0.293799	0.787564	5254	14084	1455	17883
SRSF1_CUCCGGA_s50	0.415194	0.690691	7564	12583	1929	18218
HNRNPC_GGGGGGG_727	0.323159	0.760404	5855	13777	1514	18118
PCBP1_AAAUUCAC_759	0.279684	0.79793	4890	13951	1357	17484
SRSF2_UGUUCCAGAU_s58	0.301568	0.765651	5424	13771	1209	17986
RBM5_GAAGGUG_M053_0.6	0.384746	0.699912	7017	12765	1544	18238
ELAVL3_AUUUAUUUUA_119	0.22555	0.828285	3976	14601	949	17628
PABPC1_ACGAACA_M349_0.6	0.234537	0.831736	4137	14671	1169	17639
SRSF1_GGAGGAG_M104_0.6	0.46567	0.624945	8505	11414	1655	18264
ZFP36_UCCUCU_155	0.67593	0.382546	12137	6869	1050	17956
SFPQ_GUGGUUG_M168_0.6	0.284857	0.7897	5177	14352	1355	18174
SRSF9_AGGAAAG_M072_0.6	0.407351	0.683384	7448	12495	1659	18284
HNRNPDL_GGACUAGCU_s43	0.250694	0.82317	4514	14822	1330	18006
HNRNPH2_CGGGA_903	0.618084	0.45406	10992	8075	1283	17784
FXR2_GGACAGG_M020_0.6	0.351772	0.746918	6391	13570	1793	18168
SRSF1_CGCACGA_126	0.536421	0.548766	9647	9869	1532	17984
G3BP2_AGGAUUA_M021_0.6	0.362435	0.717929	6580	13034	1459	18155
PUM1_UGUACAUA_114	0.259873	0.802245	4560	14077	1090	17547
MBNL1_GGCUUU_1123	0.485969	0.594055	8763	10712	1443	18032
HNRNPH2_AGGGAAGGGA_954	0.245854	0.840184	4492	15351	1572	18271
SRSF1_CGGCCGG_167	0.588777	0.478813	10157	8260	1166	17251
SRSF5_UGCGGA_1343	0.558195	0.556671	9894	9867	2036	17725
YTHDC1_GACUAC_M354_0.6	0.396781	0.688033	7125	12355	1523	17957
HNRNPDL_ACACCAGAC_s43	0.251732	0.822517	4577	14955	1350	18182
SRSF1_CACCCGU_1393	0.53091	0.570234	9464	10165	1803	17826
FXR2_AGACAGG_M020_0.6	0.351772	0.746918	6391	13570	1793	18168
ENOX1_AAUACAG_M140_0.6	0.3618	0.721789	6592	13151	1523	18220
PABPN1_AAAAGA_M148_0.6	0.37555	0.70716	6829	12859	1504	18184
KHSRP_CGGCUUCC_175	0.415654	0.663656	7594	12125	1449	18270
PTBP1_CCUUUCU_M227_0.6	0.381049	0.694907	6913	12607	1378	18142
HNRNPK_ACCCCAA_s16	0.374705	0.709812	6832	12942	1541	18233
HNRNPH1_AUCGGGCGU_852	0.308336	0.782641	5382	13661	1588	17455
ZFP36_UCCUGC_155	0.674785	0.383532	12219	6945	1056	18108
HNRNPH2_AGGGU_948	0.62219	0.429595	11294	7798	940	18152
MBNL1_CUUGCUUU_M320_0.6	0.418801	0.68527	7654	12524	1902	18276
HNRNPC_GCAUAC_729	0.345099	0.734319	6140	13065	1413	17792
MBNL1_UCUGCUGC_M320_0.6	0.418801	0.68527	7654	12524	1902	18276
HNRNPA1_GUAAGUACGC_639	0.277527	0.807281	4925	14326	1505	17746
GRSF1_UGGGU_46	0.650695	0.407718	11652	7301	1046	17907
HNRNPH1_AGGGA_131	0.651681	0.406713	11785	7355	1056	18084
SRSF7_ACGACG_M071_0.6	0.415475	0.68906	7174	11898	1805	17267
SRSF1_CCCGCGA_167	0.587116	0.480703	10025	8208	1158	17075
SART3_AAAAAAC_M062_0.6	0.404945	0.663525	7304	11968	1235	18037
SFPQ_GAGAGGA_s26	0.412732	0.674124	7527	12294	1584	18237
SRSF1_CCCACCA_126	0.536817	0.548312	9667	9874	1533	18008
HNRNPA1_AUAGCA_675	0.354903	0.713559	5863	11788	1131	16520
ZFP36_AAUAAGUAAAG_M269_0.6	0.192344	0.859177	3472	15509	930	18051
IGF2BP2_AAAAACA_M032_0.6	0.333445	0.736137	5971	13182	1246	17907
YBX1_UCCAGCAA_124	0.341981	0.738095	6248	13485	1463	18270
HNRNPH3_AGGGA_978	0.712107	0.341967	12840	6166	975	18031
SRSF1_CGGAGGA_1393	0.531764	0.569723	9400	10071	1794	17677
PCBP1_CCCUUCCC_749	0.298908	0.79482	5447	14484	1708	18223
SRSF1_CGCACCG_167	0.589238	0.477845	9987	8099	1137	16949
HNRNPA2B1_UUUAUA_701	0.398783	0.659098	6621	10943	961	16603
SRSF2_GAUCACUA_1334	0.417033	0.694048	7595	12640	2023	18212
ELAVL2_AUUUUAUUUAG_M329_0.6	0.283213	0.772289	4965	13539	973	17531
HNRNPH2_GGGGU_916	0.653867	0.401223	11869	7283	1000	18152
RBMS1_UAUAUAG_M143_0.6	0.251152	0.809407	4197	13526	1012	16711
SRSF1_CGCAGCG_167	0.590047	0.476847	9888	7991	1121	16758
SRSF9_UGAAGCC_M065_0.6	0.38909	0.699147	6976	12535	1582	17929
SRSF1_CGGACAGAGC_s22	0.253514	0.820228	4617	14938	1343	18212
FXR2_GGACGGA_M020_0.6	0.351656	0.746999	6327	13440	1775	17992
SRSF2_AUCCCGUG_1164	0.3243	0.766196	5852	13826	1633	18045
IGF2BP2_GAAUACA_M032_0.6	0.333445	0.736137	5971	13182	1246	17907
YBX1_GAUCUG_1297	0.438554	0.630157	7908	11363	1239	18032
ZFP36_ACCUCU_155	0.674046	0.384564	12087	6896	1051	17932
PUM1_UGUACAU_569	0.339249	0.73224	6060	13080	1277	17863
SRSF5_UGCGUC_1343	0.558195	0.556671	9894	9867	2036	17725
ZFP36_UUGUGC_49	0.532141	0.542993	9611	9807	1357	18061
PTBP1_GUCUUU_1001	0.442395	0.633567	7507	10751	1289	16969
HNRNPA1_UUAGGGU_M022_0.6	0.265448	0.810427	4674	14270	1336	17608
G3BP1_ACCCCUAGGCAG_33	0.295047	0.787121	5379	14350	1498	18231
SRSF2_GACCACCG_1334	0.418051	0.693189	7550	12519	2009	18060
HNRNPA1_UAGGGACUUA_687	0.234714	0.841549	4238	15195	1377	18056
RBM5_AGGUAA_1152	0.342867	0.598215	5802	10123	-997	16922
FXR1_AUGACG_M152_0.6	0.288567	0.786274	5159	14057	1338	17878
SRSF9_AUGAAAG_M072_0.6	0.40565	0.684967	7337	12389	1639	18087
RBM5_GGUGGU_1154	0.466371	0.609853	8425	11017	1377	18065
SRSF1_CGCGCGG_167	0.588777	0.478813	10157	8260	1166	17251
SRSF1_GGGACGU_s50	0.414311	0.691165	7475	12470	1903	18042
RBM6_CAUCCAA_M161_0.6	0.347749	0.732868	6272	13218	1454	18036
HNRNPDL_GAACUAAGC_s43	0.251732	0.822517	4577	14955	1350	18182
SNRNP70_GUUCAAG_M068_0.6	0.290482	0.783041	5231	14101	1324	18008
SRSF1_CCGCCGA_167	0.586928	0.480801	9905	8114	1143	16876
SRSF7_AGACUACGAU_M331_0.6	0.313919	0.765497	5530	13485	1399	17616
SRSF9_AUGAGAA_M072_0.6	0.407953	0.682716	7397	12379	1644	18132
TARDBP_GUUGUUC_1277	0.323508	0.754189	5850	13638	1405	18083
KHDRBS1_UUUUUU_1155	0.463545	0.595265	8087	10385	1026	17446
YTHDC1_GAGUAC_M354_0.6	0.396781	0.688033	7125	12355	1523	17957
SRSF1_GGAGGA_M102_0.6	0.382713	0.708096	6916	12796	1641	18071
PTBP1_UCUUUCU_s100	0.40795	0.662152	7379	11977	1268	18088
A1CF_UGAUCAGUAUA_110	0.249872	0.817059	4409	14417	1181	17645
HNRNPH2_AGGGA_912	0.711924	0.342121	12962	6229	984	18207
SRSF9_UGGAGGA_M065_0.6	0.389934	0.698414	7128	12767	1615	18280
RBM3_AAAACUA_M048_0.6	0.255296	0.819221	4399	14116	1284	17231
IGF2BP2_GAAUUCA_M032_0.6	0.333315	0.736128	6019	13293	1254	18058
SRSF1_CGAAGCA_126	0.539153	0.546417	9722	9853	1543	18032
HNRNPD_AGUAGG_743	0.391768	0.686817	7129	12498	1430	18197
HNRNPA1_UAGGAA_s32	0.365978	0.713548	6521	12714	1417	17818
HNRNPA1_CUAGACUAGA_649	0.216134	0.84603	3901	15270	1122	18049
ZRANB2_AGGUCU_s21	0.411384	0.538168	7119	9313	-873	17305
SRSF1_UGAUGGC_325	0.5619	0.513461	10185	9307	1366	18126
HNRNPA1_GUUUAGA_673	0.282445	0.794992	4986	14034	1367	17653
SRSF6_UCCGGA_s42	0.415919	0.671276	7279	11748	1526	17501
RBMS3_AUAUAUA_M055_0.6	0.269282	0.788714	4476	13110	964	16622
RBM8A_GUGCGCU_M054_0.6	0.411893	0.703997	7183	12277	2021	17439
RBM24_AGAGUGA_M175_0.6	0.32455	0.755487	5900	13734	1455	18179
SRSF1_GGACGAAU_s60	0.322013	0.768363	5879	14028	1650	18257
ZCRB1_GAUUUAA_M085_0.6	0.21481	0.853749	3716	14769	1186	17299
PPIE_AAUAAA_36	0.543719	0.503061	9682	8958	833	17807
HNRNPH2_GGGGG_933	0.651681	0.406713	11785	7355	1056	18084
CELF2_UGUUGU_s5	0.476429	0.589525	8560	10592	1185	17967
PTBP1_CUCCAUCUU_994	0.288312	0.783264	5168	14040	1283	17925
HNRNPK_CCCCCCC_1045	0.320964	0.761788	5752	13652	1483	17921
RBFOX1_AGCAUG_s92	0.522445	0.547717	9427	9883	1266	18044
SRSF6_GAGGAAGAA_1267	0.314339	0.772735	5693	13995	1577	18111
SRSF1_UGAAGAC_325	0.563991	0.511542	10237	9285	1371	18151
SRSF1_GAGACAGAGC_s22	0.254153	0.819712	4590	14804	1334	18060
LIN28A_UGGAGGG_M153_0.6	0.414836	0.694626	7572	12679	1998	18253
HNRNPH3_GGGGU_967	0.653867	0.401223	11869	7283	1000	18152
SRSF1_CGAACGA_126	0.537945	0.547294	9782	9952	1550	18184
SRSF1_CAGACAA_1310	0.338127	0.738993	6090	13310	1389	18011
SRSF2_GAUCACCA_1334	0.416233	0.695046	7436	12417	1988	17865
SRSF2_GAAGAAGAA_1352	0.340146	0.738732	6158	13374	1428	18104
SRSF1_AAAAGAGAAG_1230	0.261423	0.816137	4766	14879	1414	18231
MBNL1_UCCGCUUU_M320_0.6	0.4182	0.685563	7569	12408	1878	18099
SF1_UACUAAC_1207	0.239942	0.835195	4145	14428	1298	17275
SRSF6_CUUCUGG_1384	0.602642	0.463011	10859	8343	1183	18019
SRSF1_CCCAGCC_s49	0.394382	0.712883	7188	12993	1955	18226
SRSF9_GGGUGGC_M065_0.6	0.3901	0.69823	7053	12624	1597	18080
HNRNPA1_AUAGGGA_M022_0.6	0.265448	0.810427	4674	14270	1336	17608
A1CF_AUAAUUA_M001_0.6	0.29694	0.765568	5026	12958	1058	16926
RBMS3_AUAUAGC_M055_0.6	0.269282	0.788714	4476	13110	964	16622
MBNL1_GCGCUU_s30	0.583296	0.49392	10553	8936	1397	18092
G3BP1_ACCCAUACGCAC_33	0.295047	0.787121	5379	14350	1498	18231
HNRNPF_GGGGU_171	0.652596	0.4059	11703	7279	1049	17933
SRSF1_CCGCCGG_167	0.590223	0.477663	10094	8169	1161	17102
SAMD4A_GCGGGAA_M061_0.6	0.416685	0.673806	7607	12301	1652	18256
SRSF2_GACCCGCA_1311	0.399543	0.71322	7175	12808	2025	17958
SRSF1_CGGGGCA_167	0.590223	0.477663	10094	8169	1161	17102
MBNL1_UCGCUA_s30	0.583296	0.49392	10553	8936	1397	18092
SRSF10_GAAAGAA_s104	0.409828	0.661799	7381	11919	1290	18010
SRSF7_ACGAGAGAC_M353_0.6	0.288098	0.80029	5163	14342	1584	17921
SRSF3_ACUUCGACU_s41	0.350227	0.732993	6178	12930	1468	17640
TIAL1_GUUUUC_s7	0.507694	0.572235	9172	10338	1444	18066
SRSF2_GGUUACCA_1334	0.417033	0.694048	7595	12640	2023	18212
SRSF2_GGCUACUA_1334	0.417033	0.694048	7595	12640	2023	18212
SRSF2_GAGCAGUAGUC_s55	0.251578	0.82163	4543	14837	1322	18058
SRSF2_GGACGCUG_s59	0.357205	0.738521	6519	13478	1747	18250
TIA1_GUUUUUC_s11	0.421692	0.654665	7566	11746	1370	17942
IGF2BP2_AAACACA_M032_0.6	0.333315	0.736128	6019	13293	1254	18058
SF1_UAUACUAACAA_120	0.196705	0.857711	3463	15100	958	17605
HNRNPH3_UGGGG_960	0.736132	0.313911	13430	5727	913	18244
SRSF2_AGCAGAGAU_s46	0.260517	0.816718	4756	14910	1410	18256
RBM8A_GCGCGCG_M054_0.6	0.412527	0.70314	7133	12158	2000	17291
HNRNPA1_UACGGC_657	0.408707	0.68358	7201	12044	1626	17619
RBM46_AAUGAUU_M052_0.6	0.285601	0.784839	5060	13905	1248	17717
SFPQ_GUAAUUU_M168_0.6	0.284857	0.7897	5177	14352	1355	18174
KHSRP_CCCCUUCC_175	0.415654	0.663656	7594	12125	1449	18270
ZNF638_CGUUCUU_M155_0.6	0.309139	0.76632	5588	13852	1364	18076
ZFP36_AAUAAGGAAAG_M269_0.6	0.192905	0.858771	3453	15372	925	17900
SRSF9_AAGAC_s97	0.694801	0.36635	12521	6602	1102	18021
SRSF2_GAUUCCCA_1334	0.418051	0.693189	7550	12519	2009	18060
IGF2BP2_CCAAUCA_M032_0.6	0.333315	0.736128	6019	13293	1254	18058
SRSF2_AGGCGAGCA_s46	0.260066	0.816759	4702	14767	1389	18080
KHSRP_UUGUAUAU_41	0.311797	0.765723	5627	13819	1399	18047
SRSF5_GAGGAAGAA_1355	0.313374	0.773539	5668	13991	1572	18087
CELF6_UGUGAUG_M178_0.6	0.352558	0.734391	6443	13421	1589	18275
MBNL1_CCUGCUUU_M320_0.6	0.418801	0.68527	7654	12524	1902	18276
PTBP1_UUAUUUUUCCCC_995	0.22202	0.847633	4029	15382	1264	18147
SRSF6_AGCGGA_s42	0.416601	0.670875	7358	11849	1545	17662
MBNL1_UCGCUC_s30	0.582964	0.494355	10533	8932	1397	18068
SRSF9_UGGUGGC_M065_0.6	0.389934	0.698414	7128	12767	1615	18280
SRSF1_CAGCGGU_1393	0.530508	0.570506	9364	10070	1783	17651
SRSF1_CAGCGGA_s50	0.414311	0.691165	7475	12470	1903	18042
SRSF1_CCUAGGG_s48	0.439521	0.679054	7747	11969	2090	17626
SRSF3_UCAACGAUC_s41	0.350227	0.732993	6178	12930	1468	17640
SRSF9_AGGAG_s97	0.695206	0.366029	12545	6605	1105	18045
SRSF1_CAGCGGG_s50	0.415194	0.690691	7564	12583	1929	18218
HNRNPH1_AGGGG_898	0.699212	0.351521	12597	6333	914	18016
MBNL1_UUCGCUGC_M320_0.6	0.418801	0.68527	7654	12524	1902	18276
SRSF1_CGGAGCG_s48	0.441316	0.677807	7791	11966	2103	17654
KHDRBS1_CAAAAU_s34	0.444464	0.622904	7739	10846	1173	17412
FMR1_GAGCGACUGG_s17	0.26766	0.80046	4884	14606	1243	18247
SRSF2_GUUCCAGGU_s47	0.306474	0.766869	5591	13990	1338	18243
IGF2BP2_CAAAACA_M032_0.6	0.333315	0.736128	6019	13293	1254	18058
RBM46_AAUGAUA_M052_0.6	0.285601	0.784839	5060	13905	1248	17717
SRSF1_CCCUGGG_167	0.588777	0.478813	10157	8260	1166	17251
SNRPA_UUGCACA_M069_0.6	0.32765	0.752173	5804	13324	1414	17714
SRSF7_GGACGACGA_s82	0.418344	0.692663	7526	12461	1997	17990
NOVA2_GAGUCAU_s29	0.30367	0.774294	5453	13904	1400	17957
AKAP1_AUAUAUAU_97	0.206087	0.842637	3223	13178	762	15639
HNRNPH3_UGGGA_956	0.714262	0.343928	13011	6265	1060	18216
SFPQ_GUAGUGU_M168_0.6	0.284857	0.7897	5177	14352	1355	18174
SRSF2_UCGUAAGCUG_s57	0.285519	0.78916	5215	14414	1364	18265
SRSF10_AGAGAGG_M088_0.6	0.394182	0.68954	7100	12420	1508	18012
CELF2_GUUGUU_s5	0.476429	0.589525	8560	10592	1185	17967
SRSF2_GAUCACCG_1334	0.417033	0.694048	7595	12640	2023	18212
MBNL1_CCUGCUGC_M320_0.6	0.418801	0.68527	7654	12524	1902	18276
RALY_UUUUUUC_M150_0.6	0.35409	0.705823	6312	12582	1068	17826
HNRNPK_GGGGGGG_1037	0.323159	0.760404	5855	13777	1514	18118
SRSF3_UUCUUCAUCC_1255	0.316207	0.762968	5779	13944	1447	18276
EIF4B_GUCGGAC_M290_0.6	0.323654	0.761188	5829	13709	1528	18010
SRSF1_CCGAGCA_167	0.588777	0.478813	10157	8260	1166	17251
SRSF1_AGGAGGA_1234	0.439235	0.646557	8038	11832	1570	18300
SRSF1_CCACGCA_126	0.537945	0.547294	9782	9952	1550	18184
HNRNPH1_UGGGU_869	0.645197	0.409013	11640	7379	978	18041
SRSF9_GGAAGGA_M065_0.6	0.389934	0.698414	7128	12767	1615	18280
HNRNPF_UGGGGU_809	0.473475	0.604672	8452	10794	1395	17851
SRSF1_CGCCCGA_167	0.588777	0.478813	10157	8260	1166	17251
SFPQ_UGGAAGAAC_s25	0.270205	0.811163	4938	14824	1487	18275
HNRNPH2_GGGUCGAGGGG_938	0.294282	0.803942	5255	14356	1754	17857
SRSF1_GAAGGAG_1367	0.417565	0.672941	7631	12298	1654	18275
SRSF6_UCUCACG_1384	0.602642	0.463011	10859	8343	1183	18019
HNRNPH1_GGGGA_856	0.730543	0.324405	13282	5898	999	18181
CELF1_UGUGUGUGUGU_s90	0.231317	0.835192	4191	15132	1205	18118
SRSF1_CGGCGGA_1393	0.53091	0.570234	9464	10165	1803	17826
SRSF1_CGAAGGAC_s60	0.322013	0.768363	5879	14028	1650	18257
RBFOX1_UGCAUG_617	0.432278	0.642	7781	11556	1337	18000
HNRNPK_UCCCUA_s15	0.531959	0.541437	9654	9826	1332	18148
HNRNPK_GCCCAC_s15	0.531959	0.541437	9654	9826	1332	18148
KHDRBS3_UAAAUAA_s103	0.441936	0.613355	7889	10949	987	17851
SRSF2_GGCUCGUG_s59	0.357205	0.738521	6519	13478	1747	18250
SRSF9_GGAUGCC_M065_0.6	0.389934	0.698414	7128	12767	1615	18280
HNRNPK_UCCCCUU_s16	0.374705	0.709812	6832	12942	1541	18233
RBMS1_GAUAUAG_M143_0.6	0.250709	0.809794	4152	13411	1002	16561
HNRNPH3_UGGGA_182	0.651681	0.406713	11785	7355	1056	18084
PCBP2_CCCCCCU_M043_0.6	0.395607	0.694575	7168	12585	1634	18119
HNRNPA1_UAGUGA_644	0.332728	0.73578	5493	12147	1131	16509
SRSF1_CCCCCCA_167	0.588777	0.478813	10157	8260	1166	17251
SRSF1_CCCCCGA_167	0.588777	0.478813	10157	8260	1166	17251
RBM8A_AUGCGCU_M054_0.6	0.411295	0.70449	7108	12175	2001	17282
PTBP1_UUCUCUUUUCU_1012	0.231881	0.839222	4220	15273	1294	18199
MBNL1_CUUGCUGC_M320_0.6	0.418801	0.68527	7654	12524	1902	18276
SRSF5_UACGGA_1343	0.558195	0.556671	9894	9867	2036	17725
ZFP36_ACCUCC_155	0.67593	0.382546	12137	6869	1050	17956
SRSF1_GUGACAGAGC_s22	0.254153	0.819712	4590	14804	1334	18060
KHDRBS3_AUAAAC_M033_0.6	0.250551	0.814022	4435	14409	1143	17701
RC3H1_UCCCUUCUGUG_467	0.281615	0.798448	5044	14301	1434	17911
KHSRP_UAGGG_1117	0.537153	0.533885	9535	9477	1261	17751
SRSF1_CGGACGA_s50	0.415975	0.690302	7515	12471	1920	18066
HNRNPH2_GGGAAUGUGGG_926	0.262274	0.823549	4749	14912	1554	18107
SRSF1_GUGACGA_s50	0.415975	0.690302	7515	12471	1920	18066
SF1_CACUGAC_1187	0.345251	0.739526	6296	13486	1546	18236
RBMS3_AUAUAGA_M055_0.6	0.269282	0.788714	4476	13110	964	16622
SFPQ_GUGGUGU_M168_0.6	0.285302	0.789325	5142	14226	1345	18023
SRSF1_UGAUGGU_325	0.563423	0.512228	10114	9195	1358	17951
HNRNPA1_UAGGCA_643	0.384878	0.686606	6994	12477	1299	18172
HNRNPL_ACACACA_M027_0.6	0.346797	0.73117	6285	13251	1413	18123
DDX58_CGUCG_511	0.538694	0.572461	8200	8714	1692	15222
SRSF3_UCAACGAUU_s41	0.350227	0.732993	6178	12930	1468	17640
PABPC1_AGAAAAC_M146_0.6	0.404945	0.663525	7304	11968	1235	18037
SRSF1_CGGCCCA_167	0.590223	0.477663	10094	8169	1161	17102
FXR2_UGACGGA_M020_0.6	0.351772	0.746918	6391	13570	1793	18168
TRA2B_AAGAAGAAGAA_s77	0.294095	0.776259	5359	14145	1282	18222
SRSF1_CUGAGUU_1364	0.334359	0.74496	6087	13562	1444	18205
SRSF1_ACGCGCU_s51	0.370963	0.733693	6398	12654	1805	17247
KHSRP_CCCCCUCC_175	0.415654	0.663656	7594	12125	1449	18270
RBM4_CCUUCCUU_1146	0.28959	0.787159	5241	14246	1389	18098
HNRNPH3_UGGGG_965	0.736132	0.313911	13430	5727	913	18244
DAZAP1_GGGGGGG_595	0.323927	0.759837	5820	13652	1505	17967
SRSF5_AGAGG_s19	0.681163	0.36419	12421	6641	827	18235
CELF2_UGUGUG_s5	0.476945	0.589048	8492	10488	1175	17805
KHSRP_UAUAUUUA_81	0.411549	0.642075	7291	11375	950	17716
KHSRP_UUGUGUAU_41	0.311797	0.765723	5627	13819	1399	18047
HNRNPK_CCCCCCC_1043	0.323104	0.760349	5854	13776	1512	18118
SFPQ_GGAGGG_s69	0.561504	0.510663	10216	9291	1313	18194
HNRNPA1_GUAGGGU_M022_0.6	0.265624	0.810317	4722	14405	1350	17777
G3BP1_ACCCACAGGCCG_33	0.293799	0.787564	5254	14084	1455	17883
RBM28_GAGUAGG_M047_0.6	0.277719	0.799166	4992	14365	1382	17975
HNRNPD_AGAUAU_741	0.349926	0.712512	5694	11594	1016	16272
ENOX1_UAUACAG_M140_0.6	0.359852	0.723173	6432	12926	1484	17874
ELAVL2_GUUUUUA_s3	0.337807	0.726291	6066	13042	1151	17957
SRSF1_CGGCGGG_167	0.589238	0.477845	9987	8099	1137	16949
SRSF2_GGUCACCA_1334	0.417033	0.694048	7595	12640	2023	18212
SFPQ_GGUAAGAGC_s25	0.269904	0.811095	4885	14680	1466	18099
SRSF6_UCUCUGG_1384	0.602642	0.463011	10859	8343	1183	18019
HNRNPA1_UAGGAU_s32	0.365978	0.713548	6521	12714	1417	17818
HNRNPA1_UAGGGA_s32	0.365978	0.713548	6521	12714	1417	17818
HNRNPH2_CGGGC_945	0.629534	0.436798	11161	7744	1176	17729
SFPQ_GUAAUUG_M168_0.6	0.284857	0.7897	5177	14352	1355	18174
FXR2_AGACAGA_M020_0.6	0.351772	0.746918	6391	13570	1793	18168
PTBP1_CUUCUCUCU_1009	0.275976	0.808467	4935	14457	1510	17882
MBNL1_UUCGCUUU_M320_0.6	0.416939	0.686452	7537	12409	1869	18077
SRSF2_UCCAGU_439	0.489725	0.584691	8746	10442	1329	17859
PCBP2_CCCCCCC_797	0.323104	0.760349	5854	13776	1512	18118
PCBP2_CCAUUC_777	0.435233	0.645886	7812	11593	1456	17949
ZRANB2_CGGUAG_s20	0.319572	0.723193	5612	12700	751	17561
SRSF10_AAAGAAA_M086_0.6	0.363343	0.72455	6635	13231	1605	18261
ZC3H10_CCAGCGA_M083_0.6	0.472622	0.638317	8269	11168	1941	17496
HNRNPH3_GGGGG_966	0.652653	0.405602	11674	7255	1042	17887
SRSF1_CCCGACU_s49	0.394382	0.712883	7188	12993	1955	18226
SRSF2_GGUCCCUG_1334	0.417033	0.694048	7595	12640	2023	18212
SRSF1_UGGAGCU_325	0.563991	0.511542	10237	9285	1371	18151
SRSF1_CCGACAG_s49	0.392778	0.714389	7081	12879	1932	18028
G3BP1_ACCCAUCCGCAG_33	0.295308	0.787323	5325	14197	1490	18032
SRSF1_AACACGA_1240	0.305535	0.775089	5404	13709	1426	17687
NOVA2_UCAU_M325_0.6	0.283646	0.791166	5073	14150	1338	17885
HNRNPC_GGGGGGG_722	0.323159	0.760404	5855	13777	1514	18118
PTBP1_CUCUUU_s12	0.560805	0.516143	10196	9384	1399	18181
PCBP1_CCCCCCC_776	0.323104	0.760349	5854	13776	1512	18118
SRSF5_CACAGC_1343	0.558195	0.556671	9894	9867	2036	17725
HNRNPH1_UGGGA_131	0.651681	0.406713	11785	7355	1056	18084
SNRNP70_AAUCAAG_M068_0.6	0.290482	0.783041	5231	14101	1324	18008
HNRNPH3_CGGGA_980	0.61901	0.453525	10915	7997	1279	17633
SFPQ_AGAGGAA_s26	0.412732	0.674124	7527	12294	1584	18237
RBM3_GAGACGA_M048_0.6	0.255908	0.818663	4451	14239	1297	17393
G3BP1_ACCCAUAGGCCC_33	0.296034	0.786105	5352	14212	1485	18079
PABPC5_AGAAAGU_M162_0.6	0.38141	0.688049	6820	12303	1242	17881
PCBP1_CCUAACC_M177_0.6	0.362868	0.722993	6614	13178	1565	18227
ELAVL1_UUGUUUU_s101	0.394262	0.664509	7064	11906	1053	17917
NELFE_UCUGGCUAAC_122	0.222328	0.836848	3975	14962	1058	17879
HNRNPH2_AGGGGAGGGG_953	0.247761	0.838426	4427	14981	1540	17868
PPIE_UUUUUU_89	0.462997	0.596034	8008	10309	1021	17296
CELF6_UGUGUGG_M178_0.6	0.354025	0.733377	6416	13291	1584	18123
SRSF2_GACUACUG_1334	0.417033	0.694048	7595	12640	2023	18212
HNRNPDL_ACUAGAG_s36	0.262046	0.808555	4699	14499	1266	17932
KHSRP_UAUUUAUA_61	0.324353	0.731158	5586	12592	956	17222
G3BP1_ACCCCCCGGCAG_33	0.29282	0.788578	5281	14222	1468	18035
SRSF6_CACGGA_s42	0.416601	0.670875	7358	11849	1545	17662
SFPQ_UAGGGGGAC_s25	0.270205	0.811163	4938	14824	1487	18275
SART3_AGAAAAC_M062_0.6	0.404886	0.663641	7226	11844	1223	17847
SRSF9_AGCAC_s97	0.69495	0.366214	12646	6664	1113	18197
TIAL1_AUUUUA_s7	0.507962	0.571828	9091	10234	1428	17897
SRSF1_CCAACCG_s49	0.394382	0.712883	7188	12993	1955	18226
FMR1_AAGCGGCUGG_s17	0.268361	0.8	4856	14476	1237	18095
CELF2_UAUGUU_s5	0.476945	0.589048	8492	10488	1175	17805
IGF2BP3_AAACUCA_M163_0.6	0.33685	0.735499	6034	13175	1296	17913
HNRNPF_AGGGA_806	0.710888	0.343469	12555	6066	960	17661
SRSF1_UGGUGCA_325	0.562258	0.513258	10178	9291	1367	18102
SRSF1_AUGACAGAGC_s22	0.253514	0.820228	4617	14938	1343	18212
EIF4B_CUUGGAA_M290_0.6	0.324223	0.761012	5896	13839	1550	18185
SRSF1_ACGCGCA_s51	0.371297	0.733649	6517	12877	1842	17552
G3BP1_ACCCACCGGCCC_33	0.295047	0.787121	5379	14350	1498	18231
RBMX_UCAAAA_845	0.436047	0.627617	7541	10854	1101	17294
RBM41_UUACUUG_M051_0.6	0.300219	0.761611	5210	13217	1073	17354
SRSF2_AGCCGAGAA_s46	0.260066	0.816759	4702	14767	1389	18080
SRSF1_UGGUGAU_325	0.5619	0.513461	10185	9307	1366	18126
SRSF1_CCCCGCA_s49	0.393906	0.713352	7110	12876	1936	18050
HNRNPA1_AGAUAU_694	0.349926	0.712512	5694	11594	1016	16272
SF1_UACUAGC_1204	0.252055	0.81811	4476	14528	1246	17758
RBM24_UGUGUGU_M175_0.6	0.32455	0.755487	5900	13734	1455	18179
ZFP36_AACAAGCAAAG_M269_0.6	0.191455	0.859951	3419	15357	918	17858
SRSF2_AGCAGAGGA_s46	0.260517	0.816718	4756	14910	1410	18256
MSI1_UAGGAAG_M167_0.6	0.238473	0.827063	4272	14816	1174	17914
SRSF5_CACGGC_1343	0.558195	0.556671	9894	9867	2036	17725
HNRNPU_GGGGGGG_1068	0.322595	0.760729	5788	13649	1495	17942
SRSF3_AUCUUCAC_s40	0.31075	0.768467	5637	13940	1437	18140
ESRP1_AGGGAU_601	0.419733	0.661937	7632	12036	1485	18183
SRSF1_CGCAGCA_167	0.588777	0.478813	10157	8260	1166	17251
SFPQ_UUAGUGG_M168_0.6	0.284857	0.7897	5177	14352	1355	18174
SRSF3_CAUCAU_1249	0.44896	0.626101	7644	10660	1278	17026
SRSF1_CCGAGCG_s48	0.440793	0.678126	7847	12072	2117	17802
SRSF2_UGCGGUC_s37	0.468664	0.638483	8525	11614	1949	18190
KHSRP_UUUAUUUA_81	0.411237	0.642579	7290	11391	954	17727
MBNL1_UCUGCUUC_M320_0.6	0.418801	0.68527	7654	12524	1902	18276
SRSF6_UGCGUC_s42	0.416601	0.670875	7358	11849	1545	17662
ZFP36_ACCUUU_155	0.674785	0.383532	12219	6945	1056	18108
SAMD4A_GCUGGCA_M061_0.6	0.416685	0.673806	7607	12301	1652	18256
SRSF9_GGGAGGA_M065_0.6	0.389934	0.698414	7128	12767	1615	18280
SRSF6_CCACACG_1384	0.602977	0.462615	10774	8266	1172	17868
CELF1_UGUGUG_s85	0.477526	0.600288	8616	10831	1404	18043
SRSF1_GGAAGAAG_1383	0.356209	0.727183	6514	13298	1525	18287
HNRNPLL_ACACACA_M169_0.6	0.350994	0.728424	6373	13226	1442	18157
SRSF7_AGACGACGAU_M331_0.6	0.313559	0.765745	5571	13605	1409	17767
HNRNPA2B1_GCCAAGGAGCC_125	0.339121	0.753168	6074	13490	1653	17911
YBX1_CAUCGC_1296	0.420666	0.675254	7495	12031	1709	17817
SRSF1_AGAAGGAC_s60	0.322013	0.768363	5879	14028	1650	18257
SRSF1_CGCCGGA_167	0.590223	0.477663	10094	8169	1161	17102
SF1_CGCUGAC_1188	0.422889	0.687119	7623	12386	1983	18026
TIA1_UUUUUUU_M156_0.6	0.378153	0.687581	6702	12186	1165	17723
IGF2BP2_CCAUUCA_M032_0.6	0.333315	0.736128	6019	13293	1254	18058
HNRNPC_AUUUUUG_M025_0.6	0.389874	0.668976	6923	11879	1045	17757
MATR3_CAUCUUG_M036_0.6	0.312403	0.758565	5617	13639	1276	17980
SRSF2_AGCUGUU_1175	0.372047	0.705618	6788	12874	1417	18245
SRSF2_GGAUGGAG_s59	0.357205	0.738521	6519	13478	1747	18250
SRSF1_GAAGAAGAA_1389	0.339231	0.739319	6193	13497	1434	18256
SRSF1_CAGCGGA_1393	0.530508	0.570506	9364	10070	1783	17651
HNRNPH2_GGGGGCUG_930	0.323268	0.765389	5845	13839	1603	18081
RBM14_GCGCGCC_M050_0.6	0.440437	0.681834	7705	11928	2139	17494
HNRNPH3_AGGGU_182	0.650695	0.407718	11652	7301	1046	17907
RBM3_AAUACGA_M048_0.6	0.254501	0.81984	4382	14116	1280	17218
SRSF4_GAAGAAGA_1275	0.383403	0.700077	6935	12663	1510	18088
HNRNPL_AAAUAAA_M027_0.6	0.345885	0.732154	6081	12872	1372	17581
SRSF5_UACAGC_1343	0.558195	0.556671	9894	9867	2036	17725
SRSF2_AGCAGAGUU_s46	0.259996	0.81673	4656	14626	1374	17908
RBM41_AUACAUG_M051_0.6	0.300388	0.76114	5258	13323	1077	17504
SRSF1_CCGACGA_167	0.590223	0.477663	10094	8169	1161	17102
SRSF3_GACUUCUU_s40	0.310389	0.768781	5524	13682	1409	17797
NOVA1_AUCAAC_s27	0.421102	0.656396	7667	11951	1411	18207
HNRNPK_ACCCUU_s15	0.531959	0.541437	9654	9826	1332	18148
SRSF7_CCGAGAUCU_s45	0.29359	0.794493	5203	14080	1561	17722
PABPC1_ACGAAUA_M349_0.6	0.23411	0.832027	4092	14543	1156	17479
TARDBP_GUUGUGC_1278	0.321419	0.756411	5728	13480	1387	17821
PTBP1_GGGGGGG_1017	0.32422	0.759527	5811	13613	1501	17923
SRSF6_UACGUC_s42	0.416601	0.670875	7358	11849	1545	17662
SRSF3_CCUCGUCC_s81	0.329149	0.758617	5978	13778	1594	18162
SRSF1_CGGAGGA_s49	0.395209	0.712128	7143	12871	1940	18074
KHSRP_AUGUGUAU_41	0.311797	0.765723	5627	13819	1399	18047
PUM2_UGUAUAUA_107	0.268143	0.791735	4711	13910	1052	17569
LIN28A_AGGAGAU_506	0.34282	0.730007	6143	13081	1305	17919
RBM4_CGCGCGA_s102	0.471042	0.644507	8361	11440	2051	17750
EIF4B_GUCGGAA_M290_0.6	0.324223	0.761012	5896	13839	1550	18185
PTBP1_UCUUCUCUCUU_1011	0.252128	0.827283	4591	15064	1446	18209
HNRNPH2_AGGAG_943	0.794127	0.251258	14523	4595	830	18288
ZFP36_CCCUGU_155	0.67593	0.382546	12137	6869	1050	17956
SRSF9_AGCAG_s97	0.69495	0.366214	12646	6664	1113	18197
SRSF1_CGCUGGG_167	0.590223	0.477663	10094	8169	1161	17102
SRSF9_GGGUGGA_M065_0.6	0.389934	0.698414	7128	12767	1615	18280
G3BP1_ACCCCCCCGCCC_33	0.295308	0.787323	5325	14197	1490	18032
ZC3H10_GCAGCGA_M083_0.6	0.472532	0.638685	8421	11382	1982	17821
HNRNPD_AAAAAAA_740	0.39185	0.667451	6991	11908	1058	17841
SRSF1_CCGUCGG_167	0.587116	0.480703	10025	8208	1158	17075
TIA1_UUUUUUG_M075_0.6	0.355251	0.70507	6278	12460	1066	17672
YTHDC1_GCAUGC_50	0.342511	0.730797	6158	13139	1318	17979
IGF2BP2_AAAUACA_M032_0.6	0.333315	0.736128	6019	13293	1254	18058
SRSF1_CUGAACA_s49	0.394382	0.712883	7188	12993	1955	18226
HNRNPH3_GGGGU_182	0.651681	0.406713	11785	7355	1056	18084
HNRNPA3_GCCAAGGAGCC_123	0.341174	0.751311	6179	13607	1675	18111
TRA2A_AAGAAGAA_s76	0.354874	0.72253	6414	13059	1399	18074
HNRNPF_CGGGA_807	0.618084	0.45406	10992	8075	1283	17784
FMR1_GGGCUAAGGAGG_78	0.272389	0.809065	4976	14780	1488	18268
PABPC1_ACUAACA_M349_0.6	0.234537	0.831736	4137	14671	1169	17639
HNRNPH1_GGGGGGG_884	0.323582	0.759723	5741	13479	1478	17742
PCBP1_ACCUUAAA_755	0.250912	0.795693	4334	13744	805	17273
ZFP36_ACUUGC_155	0.674046	0.384564	12087	6896	1051	17932
SRSF2_ACGAGAGUU_s46	0.259996	0.81673	4656	14626	1374	17908
G3BP1_ACCCCUCCGCCC_33	0.295069	0.786756	5218	13913	1447	17684
ZFP36_AAUAAACAAAG_M269_0.6	0.192344	0.859177	3472	15509	930	18051
HNRNPA2B1_UUAGGGU_M024_0.6	0.261066	0.817155	4736	14824	1419	18141
PABPC1_AAAAAAA_480	0.39185	0.667451	6991	11908	1058	17841
HNRNPF_GGGGA_171	0.651681	0.406713	11785	7355	1056	18084
SRSF1_CGCGCAA_s48	0.440793	0.678126	7847	12072	2117	17802
SRSF1_UGAAGCA_325	0.563991	0.511542	10237	9285	1371	18151
SRSF2_GACUCCUG_1334	0.417033	0.694048	7595	12640	2023	18212
KHSRP_UAUUUAUUAUUU_1110	0.194995	0.853132	3452	15103	852	17703
RBM41_AUACAUU_M051_0.6	0.300853	0.761208	5221	13210	1077	17354
FXR2_UGACGAA_M020_0.6	0.351772	0.746918	6391	13570	1793	18168
SRSF10_AGAGAAC_M088_0.6	0.394182	0.68954	7100	12420	1508	18012
FXR2_AGACGGG_M020_0.6	0.351772	0.746918	6391	13570	1793	18168
TIA1_UUUUUUG_M156_0.6	0.378427	0.687087	6764	12281	1171	17874
SRSF2_AGGAGUGAC_s46	0.260517	0.816718	4756	14910	1410	18256
ELAVL2_UUUUAUUUA_s0	0.280757	0.773033	5016	13811	961	17866
PCBP2_AAAUUCCC_780	0.277167	0.804695	4994	14499	1475	18018
G3BP1_ACCCCUACGCAG_33	0.295047	0.787121	5379	14350	1498	18231
NOVA2_GAGGCAU_s29	0.305421	0.772862	5544	14029	1421	18152
SF1_ACUAAU_1210	0.296757	0.762543	4649	11946	929	15666
PCBP1_UUUUUUU_775	0.390109	0.669032	6926	11878	1050	17754
SAMD4A_GCUGGUA_M061_0.6	0.416095	0.674447	7523	12194	1637	18080
SRSF2_AGGAGAU_s53	0.338314	0.737008	6113	13317	1361	18069
HNRNPC_CUUUUUU_M025_0.6	0.391022	0.667815	6925	11827	1042	17710
PCBP1_CCUAUCC_M177_0.6	0.362604	0.723586	6483	12937	1541	17879
SRSF2_GGAGUU_M070_0.6	0.311766	0.775994	5652	14068	1591	18129
ELAVL2_AAUUUAUUUUA_M329_0.6	0.282355	0.773135	5007	13710	984	17733
SRSF1_UGGAGGU_325	0.562258	0.513258	10178	9291	1367	18102
TRA2B_GAAGAAGGAAA_1313	0.274298	0.805501	4857	14263	1413	17707
HNRNPH3_UGGGU_969	0.645841	0.408564	11764	7442	991	18215
ZFP36_AACAAGUAAAG_M269_0.6	0.192344	0.859177	3472	15509	930	18051
HNRNPC_CUUUUUG_M025_0.6	0.389961	0.668715	6852	11750	1031	17571
ELAVL2_AAUUUAUUUUG_M329_0.6	0.282203	0.773277	4995	13687	982	17700
HNRNPA2B1_GUAGGGA_M024_0.6	0.260901	0.81715	4643	14542	1389	17796
RBM46_GAUGAAU_M052_0.6	0.28541	0.785123	4961	13647	1226	17382
SFPQ_UUAAUGU_M168_0.6	0.284857	0.7897	5177	14352	1355	18174
HNRNPA2B1_GCCAAGAAGCC_703	0.332768	0.756062	6080	13814	1623	18271
YTHDC1_GGAUAC_M354_0.6	0.397669	0.687292	7063	12207	1509	17761
PABPC1_ACUAACC_M349_0.6	0.234537	0.831736	4137	14671	1169	17639
SFPQ_UUAAUUG_M168_0.6	0.284857	0.7897	5177	14352	1355	18174
MBNL1_ACGCUU_s30	0.583917	0.493376	10667	9013	1412	18268
SRSF1_CGCGGAG_s49	0.3936	0.713638	7036	12757	1917	17876
KHSRP_GUGUAUAU_41	0.311797	0.765723	5627	13819	1399	18047
TARDBP_GUUUUGC_1276	0.306952	0.765386	5546	13829	1307	18068
HNRNPH1_GGGGG_131	0.651681	0.406713	11785	7355	1056	18084
SRSF2_GGUUAAUG_s59	0.357205	0.738521	6519	13478	1747	18250
HNRNPK_UCCCCAA_1031	0.35113	0.736307	6353	13322	1582	18093
DAZAP1_AGUAGG_599	0.390991	0.687341	7048	12390	1412	18026
ZRANB2_AGGUAA_s21	0.411384	0.538168	7119	9313	-873	17305
PTBP1_UUUUUCCC_1368	0.2898	0.787769	5279	14350	1413	18216
PTBP1_CUCUUU_1000	0.492119	0.588272	8711	10413	1423	17701
YTHDC1_GGGUGC_M354_0.6	0.396833	0.688139	7066	12253	1513	17806
SRSF1_CGGCAGA_s49	0.392778	0.714389	7081	12879	1932	18028
SRSF1_GAGGAAGAA_1390	0.31364	0.773312	5728	14123	1588	18263
SRSF3_CUACAAA_s39	0.308357	0.765847	5531	13737	1331	17937
HNRNPH1_AGGGGAGGGG_901	0.248847	0.837486	4534	15259	1573	18220
SRSF3_CAUCAAC_s39	0.309081	0.765308	5497	13611	1323	17785
RBM46_AAUGAAG_M052_0.6	0.285625	0.784799	5017	13785	1237	17565
KHDRBS1_AUAAAAA_M160_0.6	0.336243	0.726771	5971	12906	1119	17758
SRSF2_CAGUAGA_1170	0.322951	0.750824	5879	13668	1343	18204
EIF4A3_UUUUUU_432	0.463545	0.595265	8087	10385	1026	17446
HNRNPH1_GGAGGA_875	0.599343	0.473529	10947	8649	1331	18265
KHSRP_CUCCCUCC_175	0.415654	0.663656	7594	12125	1449	18270
SRSF1_UGGAGGC_325	0.563423	0.512228	10114	9195	1358	17951
SRSF1_CGGCGCG_167	0.588777	0.478813	10157	8260	1166	17251
SRSF5_UACAGA_1343	0.558195	0.556671	9894	9867	2036	17725
HNRNPH2_UGUGGG_934	0.489637	0.589264	8930	10747	1439	18238
KHSRP_CACCUUCC_175	0.414721	0.664582	7494	12009	1433	18070
HNRNPDL_GACUAGCG_s44	0.281355	0.796445	5034	14250	1392	17892
SRSF1_CCCAUGA_s49	0.392778	0.714389	7081	12879	1932	18028
SRSF1_CCCUCCA_167	0.588777	0.478813	10157	8260	1166	17251
SRSF2_GCUCGAGUA_s47	0.304888	0.768481	5502	13868	1324	18046
YTHDC1_UCAUGC_M354_0.6	0.396781	0.688033	7125	12355	1523	17957
SRSF5_ACAGC_s19	0.681163	0.36419	12421	6641	827	18235
RBFOX1_UGACUG_612	0.468831	0.610505	8551	11135	1447	18239
PCBP2_ACAUUAAA_782	0.274736	0.789754	4848	13936	1138	17646
SRSF10_AGAGAAC_M019_0.6	0.393698	0.689411	7172	12559	1514	18217
U2AF2_UUUUUUU_465	0.390109	0.669032	6926	11878	1050	17754
SRSF1_CCCCCGA_126	0.537945	0.547294	9782	9952	1550	18184
NONO_AGGGA_M307_0.6	0.711924	0.342121	12962	6229	984	18207
SRSF2_GAUUCCCU_1173	0.284788	0.795788	5139	14360	1454	18045
SRSF1_CCCACCA_167	0.588777	0.478813	10157	8260	1166	17251
HNRNPH2_CGGGC_908	0.630249	0.435867	10972	7588	1151	17409
HNRNPA1_AAGGUG_664	0.469784	0.571272	8559	10408	748	18219
SRSF1_GGGGGAA_M154_0.6	0.466567	0.624462	8457	11319	1650	18126
SRSF2_GGUUCCUA_1334	0.416233	0.695046	7436	12417	1988	17865
HNRNPDL_GGAUUAGCC_s43	0.251388	0.822969	4483	14676	1326	17833
SRSF1_CGCCGUA_s48	0.440793	0.678126	7847	12072	2117	17802
SRP54_GGAGC_456	0.784535	0.266146	14164	4805	915	18054
TRA2B_AAGAAGAAG_1315	0.341931	0.73594	6244	13439	1422	18261
PCBP2_CCCUCCC_778	0.408022	0.6779	7446	12371	1568	18249
SRSF2_AGGCGUGUU_s46	0.260517	0.816718	4756	14910	1410	18256
RBM41_AUACUUU_M051_0.6	0.300853	0.761208	5221	13210	1077	17354
HNRNPH1_CGGGC_893	0.629534	0.436798	11161	7744	1176	17729
HNRNPH1_GGGGC_864	0.736993	0.31189	13358	5653	886	18125
SRSF1_CCACGGA_s49	0.394382	0.712883	7188	12993	1955	18226
KHSRP_UAUUAU_1112	0.365172	0.689128	5945	11219	884	16280
SRSF1_UUGACAGAGC_s22	0.252772	0.82047	4559	14798	1321	18036
SRSF1_CCGCGGG_167	0.588777	0.478813	10157	8260	1166	17251
SRSF1_CGGGCGA_167	0.588777	0.478813	10157	8260	1166	17251
HNRNPF_UGGGG_171	0.651681	0.406713	11785	7355	1056	18084
HNRNPA1_AUAGAA_646	0.380531	0.683282	6321	11350	1060	16611
RBM14_GCGCGGG_M050_0.6	0.440437	0.681834	7705	11928	2139	17494
SRSF2_GUUCGAGUU_s47	0.306474	0.766869	5591	13990	1338	18243
SRSF5_CGCGGA_1343	0.558195	0.556671	9894	9867	2036	17725
RBMS3_UAUAUA_M164_0.6	0.235351	0.823307	3928	13741	979	16690
SRSF2_GGGUAAGCUG_s57	0.284925	0.789319	5154	14278	1343	18089
SRSF1_AGGAGGAU_s60	0.321534	0.768857	5759	13771	1619	17911
ZC3H10_CGAGCGC_M083_0.6	0.472532	0.638685	8421	11382	1982	17821
SRSF1_GGACGAA_M104_0.6	0.46567	0.624945	8505	11414	1655	18264
SF1_UACUAAU_1198	0.227038	0.832861	3688	13529	973	16244
TIA1_GUUUUUG_s11	0.421692	0.654665	7566	11746	1370	17942
SRSF1_CAGACGU_1393	0.53091	0.570234	9464	10165	1803	17826
IGF2BP3_AAAUACA_M163_0.6	0.33685	0.735499	6034	13175	1296	17913
SRSF2_GUACGAGGA_s47	0.305577	0.767687	5468	13737	1311	17894
HNRNPH2_CAGGAC_940	0.513816	0.566144	9279	10224	1444	18059
PTBP1_ACUUUUU_M227_0.6	0.380934	0.694919	6845	12487	1363	17969
ZFP36_UCUUGU_155	0.67593	0.382546	12137	6869	1050	17956
ELAVL4_UUUUUUAUUUU_1095	0.196627	0.852516	3533	15318	883	17968
HNRNPA1_UAGAGU_680	0.320849	0.749055	5260	12280	1146	16394
SRSF1_CCGUGCG_167	0.587116	0.480703	10025	8208	1158	17075
PCBP2_CUAACCCUAA_800	0.233072	0.835745	4220	15132	1246	18106
HNRNPC_AUUUUUU_M025_0.6	0.390552	0.668193	6994	11966	1052	17908
SRSF1_CACAGCA_s49	0.394382	0.712883	7188	12993	1955	18226
SRSF1_UGAAGGU_325	0.563991	0.511542	10237	9285	1371	18151
SFPQ_UUGGUGG_M168_0.6	0.285302	0.789325	5142	14226	1345	18023
RBM25_CGGGCA_1143	0.426039	0.66338	7690	11974	1614	18050
HNRNPH3_AGGGA_962	0.712213	0.341955	12859	6174	978	18055
SRSF3_GACUUCAU_s40	0.311524	0.76808	5604	13817	1432	17989
MBNL1_CUCGCUGC_M320_0.6	0.418801	0.68527	7654	12524	1902	18276
SRSF5_ACGGC_s19	0.680989	0.364473	12283	6574	820	18037
SRSF1_UUAAUUUCAAGA_1376	0.238427	0.823592	4275	14767	1112	17930
IGF2BP3_AAAUUCA_M163_0.6	0.337088	0.735516	6045	13190	1302	17933
ZFP36_ACUUGU_155	0.67593	0.382546	12137	6869	1050	17956
ZNF638_CGUUCGU_M155_0.6	0.308607	0.766799	5525	13728	1350	17903
YTHDC1_GCCUAC_M354_0.6	0.396781	0.688033	7125	12355	1523	17957
SRSF1_CGCAGGU_s50	0.414293	0.691309	7403	12353	1887	17869
GRSF1_AGGGG_46	0.651681	0.406713	11785	7355	1056	18084
YBX1_CAACCACAA_1339	0.301587	0.779639	5510	14244	1484	18270
SRSF2_GAUGAUGCUG_s57	0.284925	0.789319	5154	14278	1343	18089
SRSF6_UUUCAGG_1384	0.602977	0.462615	10774	8266	1172	17868
HNRNPLL_GCACACA_M169_0.6	0.350628	0.728618	6305	13102	1425	17982
HNRNPF_GGGGC_812	0.737747	0.311043	13261	5591	877	17975
PPRC1_CGGCGCC_M044_0.6	0.397472	0.714954	6887	12388	1948	17327
SRSF2_GUUCUGUA_s59	0.356997	0.738394	6452	13345	1724	18073
SF1_UGCUGCC_1185	0.434052	0.653678	7931	11944	1603	18272
FXR2_GGACGAG_M020_0.6	0.351995	0.746452	6325	13413	1769	17969
SRSF1_CGCAGGG_s50	0.415194	0.690691	7564	12583	1929	18218
SRSF1_CCGAGGG_167	0.590223	0.477663	10094	8169	1161	17102
SRSF3_UCAUCGAUA_s41	0.348635	0.73436	6091	12830	1450	17471
RBM6_AAUCCAA_M161_0.6	0.347749	0.732868	6272	13218	1454	18036
G3BP1_ACCCCCCCGCAG_33	0.296034	0.786105	5352	14212	1485	18079
SRSF3_AUCAUCAU_s40	0.31075	0.768467	5637	13940	1437	18140
HNRNPH1_CGGGA_850	0.61732	0.454912	10871	8011	1272	17610
HNRNPA1L2_UUAGGGA_M023_0.6	0.266997	0.808842	4795	14526	1362	17959
SRSF1_ACGCGCA_M273_0.6	0.387941	0.72755	6614	12404	1969	17049
PCBP1_AAAUUACC_758	0.228035	0.828678	4041	14685	1005	17721
HNRNPK_CCCCCCC_1034	0.323104	0.760349	5854	13776	1512	18118
SRSF2_GACCACCA_1334	0.417033	0.694048	7595	12640	2023	18212
DAZAP1_UAGGUAA_M013_0.6	0.237408	0.823707	4176	14489	1075	17590
SRSF7_UCGAUUGAC_s45	0.294716	0.794101	5276	14216	1590	17902
SRSF2_GGUUACUA_1334	0.418051	0.693189	7550	12519	2009	18060
SRSF1_GGAUAC_1222	0.369933	0.714939	6634	12821	1522	17933
PPRC1_CCGCGCC_M044_0.6	0.39695	0.715493	6951	12529	1969	17511
SRSF2_GAGGAG_1171	0.609154	0.472341	11100	8607	1485	18222
CELF1_CUGUCUG_592	0.370999	0.712066	6780	13013	1518	18275
HNRNPLL_ACAUACA_M169_0.6	0.350994	0.728424	6373	13226	1442	18157
PUM1_UGUAUAUA_339	0.250043	0.809667	4397	14238	1050	17585
ZFP36_AAAAAAUAAAG_M269_0.6	0.192344	0.859177	3472	15509	930	18051
SRSF2_GGGUAUGCUG_s57	0.284845	0.79012	5103	14155	1343	17915
RBM46_GAUGAAA_M052_0.6	0.285601	0.784839	5060	13905	1248	17717
ELAVL1_UUUAGUU_M112_0.6	0.387782	0.676247	6989	12188	1154	18023
HNRNPLL_CACACCACA_1054	0.258241	0.814062	4661	14693	1305	18049
SRSF3_ACAUCGACU_s41	0.348635	0.73436	6091	12830	1450	17471
SRSF2_GGCUCCAA_s59	0.357205	0.738521	6519	13478	1747	18250
SRSF2_UGUUCCAGAA_s58	0.302445	0.764729	5493	13889	1220	18162
PTBP1_UUCUUC_1398	0.553978	0.519973	9791	9190	1307	17674
HNRNPH1_AGGGU_131	0.650695	0.407718	11652	7301	1046	17907
PCBP1_UUAGGG_768	0.369746	0.709139	6712	12873	1432	18153
KHSRP_CCGCUUCC_175	0.414967	0.664235	7508	12018	1433	18093
HNRNPDL_AUUAGGCA_s44	0.280552	0.79693	5062	14379	1398	18043
SRSF2_UGUUCCAGUG_s58	0.302445	0.764729	5493	13889	1220	18162
HNRNPH1_GGGGGCUG_878	0.322437	0.765974	5879	13966	1612	18233
MBNL1_CUGCUU_s30	0.583917	0.493376	10667	9013	1412	18268
RBM8A_AUGCGCG_M054_0.6	0.411893	0.703997	7183	12277	2021	17439
SSB_UGCUG_457	0.791004	0.257947	14333	4674	887	18120
ACO1_CAGUGU_M256_0.6	0.49704	0.581443	9069	10609	1432	18246
HNRNPA1_GAGUGGUGCG_688	0.255071	0.822696	4628	14927	1411	18144
CELF1_UGUGUGUGUG_s89	0.246834	0.822	4425	14736	1234	17927
HNRNPH3_GGAGGA_971	0.599038	0.473879	10836	8572	1319	18089
CELF5_UGUGUUU_M157_0.6	0.348746	0.730118	6328	13248	1431	18145
SRSF1_UGAACCA_s48	0.440793	0.678126	7847	12072	2117	17802
SAMD4A_GCGGGAC_M061_0.6	0.416095	0.674447	7523	12194	1637	18080
SFPQ_UGGUCUGGAGC_s70	0.291301	0.786585	5281	14260	1412	18129
HNRNPF_AGGGAU_839	0.419733	0.661937	7632	12036	1485	18183
SRSF6_CCUCUGG_1384	0.602642	0.463011	10859	8343	1183	18019
SRSF1_CCGGGCG_167	0.587116	0.480703	10025	8208	1158	17075
FMR1_GGGCGAAGGAAU_78	0.271403	0.809968	4863	14513	1458	17918
RBM3_GAAACGA_M048_0.6	0.255434	0.819087	4360	13981	1272	17069
CELF1_UGUGUGUGU_s88	0.252851	0.815843	4590	14810	1247	18153
HNRNPH2_UGGGGU_915	0.473464	0.604769	8618	11008	1424	18202
SF1_GACUAAC_1191	0.250169	0.823324	4449	14642	1307	17784
PABPC5_AGAAAAU_M162_0.6	0.381402	0.687964	6829	12318	1242	17905
SRSF2_UGGAGAU_s53	0.337659	0.73719	6036	13178	1338	17876
ELAVL2_CUUUUU_s2	0.505622	0.573935	8993	10208	1415	17786
HNRNPH2_AAGGGGAA_924	0.288585	0.795007	5213	14361	1510	18064
SRSF1_CGGAGGG_167	0.588777	0.478813	10157	8260	1166	17251
HNRNPK_CCCCCCC_1026	0.320964	0.761788	5752	13652	1483	17921
SRSF1_CCGUGGA_167	0.588777	0.478813	10157	8260	1166	17251
IGF2BP2_CCACACA_M032_0.6	0.333445	0.736137	5971	13182	1246	17907
SRSF7_AGACGACGAC_M331_0.6	0.313559	0.765745	5571	13605	1409	17767
SRSF1_GGAGGGA_M104_0.6	0.46567	0.624945	8505	11414	1655	18264
RBFOX1_AGCAUGC_M159_0.6	0.292616	0.778856	5306	14123	1296	18133
SRSF10_AGAGACC_M088_0.6	0.393743	0.689812	7111	12458	1509	18060
SRSF2_CGCCCUUG_s59	0.355866	0.739497	6370	13237	1707	17900
IGF2BP2_CCAUACA_M032_0.6	0.333315	0.736128	6019	13293	1254	18058
SRSF1_CCUCGGA_s49	0.3936	0.713638	7036	12757	1917	17876
MBNL1_CCCGCUUU_M320_0.6	0.418801	0.68527	7654	12524	1902	18276
G3BP1_ACCCCUCGGCCG_33	0.295047	0.787121	5379	14350	1498	18231
SRSF1_CAGAGGA_1393	0.53091	0.570234	9464	10165	1803	17826
SRSF9_GGGUGCA_M065_0.6	0.389934	0.698414	7128	12767	1615	18280
SRSF2_GACUACUA_1334	0.417033	0.694048	7595	12640	2023	18212
G3BP1_ACCCACACGCCC_33	0.295047	0.787121	5379	14350	1498	18231
PCBP2_CAAUUAAA_783	0.255955	0.805845	4502	14174	1087	17589
RBM46_AAUCAAG_M052_0.6	0.285601	0.784839	5060	13905	1248	17717
RBM46_AAUCAUU_M052_0.6	0.285601	0.784839	5060	13905	1248	17717
RBM4_GCGCGGU_s102	0.471042	0.644507	8361	11440	2051	17750
SRSF2_GGGAGCC_s53	0.338314	0.737008	6113	13317	1361	18069
RBM24_AGUGUGA_M175_0.6	0.32455	0.755487	5900	13734	1455	18179
RBFOX1_UGCAUG_620	0.433141	0.641495	7881	11672	1358	18195
SRSF1_CCCGCCG_167	0.588777	0.478813	10157	8260	1166	17251
SRSF1_CGCUCGA_s50	0.415194	0.690691	7564	12583	1929	18218
FXR2_UGACAGG_M020_0.6	0.351956	0.746684	6262	13285	1755	17792
HNRNPA2B1_CUAGACUAGA_697	0.216134	0.84603	3901	15270	1122	18049
SRSF2_GGGUGAGCUG_s57	0.285519	0.78916	5215	14414	1364	18265
SRSF1_CGGACGA_1393	0.53091	0.570234	9464	10165	1803	17826
ESRP2_UGGGAAU_M141_0.6	0.327002	0.759264	5974	13871	1576	18269
SF1_ACAGUCA_1206	0.340148	0.737202	6073	13162	1381	17854
PCBP2_CCCCCCC_795	0.321778	0.761171	5718	13526	1474	17770
SRSF1_CGGAGCG_167	0.587116	0.480703	10025	8208	1158	17075
SRSF2_GGUCCCUA_1334	0.417033	0.694048	7595	12640	2023	18212
SFPQ_GUGAUGG_M168_0.6	0.284857	0.7897	5177	14352	1355	18174
SRSF9_AGGAG_1256	0.79428	0.251049	14386	4547	821	18112
SRSF1_CCGCGCG_167	0.587788	0.479003	10050	8190	1142	17098
ELAVL2_GUUUUC_s2	0.506647	0.5739	9108	10317	1448	17977
SRSF2_UGGAGU_502	0.484577	0.590713	8766	10686	1362	18090
SRSF2_AGGAGCGUG_s46	0.260517	0.816718	4756	14910	1410	18256
YTHDC1_UCAUAC_M354_0.6	0.39675	0.687974	7057	12237	1507	17787
SRSF1_CGGGCCA_167	0.587116	0.480703	10025	8208	1158	17075
SRSF3_CCUCGUCC_1245	0.329149	0.758617	5978	13778	1594	18162
ZFP36_UCCUUC_155	0.674046	0.384564	12087	6896	1051	17932
RBM5_GGGGGGG_1149	0.323927	0.759837	5820	13652	1505	17967
RC3H1_CCUUCUGUG_354	0.300164	0.777462	5487	14212	1419	18280
IGF2BP2_GCAUUCA_M032_0.6	0.333315	0.736128	6019	13293	1254	18058
SRSF2_AAGCAGUAGGG_s55	0.251287	0.821612	4588	15001	1331	18258
MBNL1_CUGCUC_s30	0.583917	0.493376	10667	9013	1412	18268
SRSF7_ACGAGAGAU_M353_0.6	0.288098	0.80029	5163	14342	1584	17921
SRSF10_AGAGAGG_M086_0.6	0.363343	0.72455	6635	13231	1605	18261
SRSF10_ACAAAGACAAA_s98	0.241943	0.827962	4309	14746	1245	17810
PABPC1_ACUAAUC_M349_0.6	0.234719	0.831894	4105	14549	1165	17489
SRSF5_CGCAGA_1343	0.558195	0.556671	9894	9867	2036	17725
ZC3H10_CCAGCGC_M083_0.6	0.471778	0.639125	8325	11278	1957	17646
DAZAP1_UAGUUAG_M013_0.6	0.236459	0.82442	4156	14490	1070	17576
HNRNPA1_UAGUGAA_645	0.289534	0.780125	5154	13887	1240	17801
SRSF2_AGCUCCCA_s59	0.357205	0.738521	6519	13478	1747	18250
SRSF1_CCGUCCG_167	0.588777	0.478813	10157	8260	1166	17251
SRSF3_UCAUCGACA_s41	0.349555	0.733634	6055	12708	1441	17322
SRSF9_GGAUGCA_M065_0.6	0.389934	0.698414	7128	12767	1615	18280
SRSF10_AGAGAAG_M088_0.6	0.393532	0.689655	7167	12560	1515	18212
PABPC1_AAAAAAA_452	0.391902	0.667433	6988	11901	1058	17831
PTBP1_UCUUUUU_M227_0.6	0.381049	0.694907	6913	12607	1378	18142
FMR1_GAGCGGCUGG_s17	0.26766	0.80046	4884	14606	1243	18247
SRSF1_CGGUCCA_167	0.588777	0.478813	10157	8260	1166	17251
ZFP36_ACCUGC_155	0.674785	0.383532	12219	6945	1056	18108
SRSF1_AGAGCAGG_1373	0.325534	0.763133	5955	13960	1622	18293
PUM2_UGUACAUA_129	0.259873	0.802245	4560	14077	1090	17547
ELAVL4_AAAAAAA_1099	0.391844	0.667516	6918	11785	1048	17655
PTBP1_AUUUUCU_M227_0.6	0.380934	0.694919	6845	12487	1363	17969
SRSF1_CCGCCCA_167	0.587116	0.480703	10025	8208	1158	17075
HNRNPH1_AAGGGGAA_870	0.287549	0.795619	5238	14493	1515	18216
IGF2BP2_AAAAUCA_M032_0.6	0.333315	0.736128	6019	13293	1254	18058
ZRANB2_GGUAAAGGU_1302	0.26255	0.799692	4775	14544	1132	18187
SRSF2_GUCCUCAG_s59	0.357205	0.738521	6519	13478	1747	18250
SNRPA_GUUACCUGCUA_M345_0.6	0.257127	0.807238	4654	14611	1165	18100
RBM46_AAUCAAU_M052_0.6	0.285601	0.784839	5060	13905	1248	17717
SRSF2_GUUCGAGUA_M274_0.6	0.303768	0.770368	5466	13862	1334	17994
DHX58_GCGCG_422	0.494054	0.58397	8143	9625	1286	16482
SRSF2_GAAGAAGA_1174	0.382765	0.700623	7000	12813	1525	18288
SRSF2_GGCCCCUG_s59	0.357376	0.738352	6451	13328	1728	18051
SRSF1_CCCCCCA_126	0.537945	0.547294	9782	9952	1550	18184
IGF2BP2_GCAAUCA_M032_0.6	0.333315	0.736128	6019	13293	1254	18058
ELAVL1_UUUGUUU_s101	0.394262	0.664509	7064	11906	1053	17917
SRSF2_GGUUCCCG_1334	0.417033	0.694048	7595	12640	2023	18212
SRSF2_UGAUGGAGA_1380	0.320552	0.766124	5810	13886	1571	18125
SFPQ_GGAGGAAC_s24	0.350115	0.73986	6405	13535	1646	18294
HNRNPH2_UGGGA_922	0.714262	0.343928	13011	6265	1060	18216
PCBP2_AAAUUACC_788	0.228685	0.82823	4018	14552	1000	17570
SRSF2_GGCCACUG_1334	0.417033	0.694048	7595	12640	2023	18212
MATR3_AAUCUUG_M036_0.6	0.312762	0.757997	5671	13744	1283	18132
ELAVL2_AUUUUAUUUUA_M329_0.6	0.282096	0.773205	5045	13828	989	17884
RBFOX2_UGCAUG_627	0.433141	0.641495	7881	11672	1358	18195
SRSF1_CGCACCA_167	0.588777	0.478813	10157	8260	1166	17251
SRSF3_CACAUCAU_s40	0.31075	0.768467	5637	13940	1437	18140
G3BP1_ACCCCCACGCAC_33	0.295047	0.787121	5379	14350	1498	18231
HNRNPH1_GAGGAAGGUG_1347	0.267115	0.804266	4846	14591	1295	18142
MBNL1_UUCGCUUC_M320_0.6	0.418801	0.68527	7654	12524	1902	18276
PCBP1_GGGGGGG_770	0.323159	0.760404	5855	13777	1514	18118
HNRNPA1_UAGGGU_690	0.346825	0.730425	6281	13228	1399	18110
FXR2_AGACGGA_M020_0.6	0.351995	0.746452	6325	13413	1769	17969
FUS_UUUUUUU_1061	0.390783	0.668542	6877	11765	1044	17598
SRSF6_CUACACG_1384	0.602642	0.463011	10859	8343	1183	18019
SF1_UACUAAC_1186	0.239229	0.835476	4131	14427	1290	17268
SRSF1_CACAGCG_s49	0.3936	0.713638	7036	12757	1917	17876
SRSF3_UACAUCAC_s40	0.310086	0.769119	5571	13818	1423	17966
SFPQ_UUGGUGU_M168_0.6	0.284857	0.7897	5177	14352	1355	18174
ZFP36_UUAUUUAUU_109	0.234279	0.814707	4113	14303	860	17556
SRSF2_GGGAAUGCCG_s57	0.285519	0.78916	5215	14414	1364	18265
FMR1_GGGCGAAGGAAG_78	0.273405	0.808346	4953	14644	1481	18116
ELAVL1_UUAUUUU_M031_0.6	0.401665	0.653297	7140	11613	977	17776
SRSF7_ACGAUUGAC_s45	0.294138	0.794081	5168	13952	1550	17570
SRSF3_ACAUCGAUU_s41	0.350227	0.732993	6178	12930	1468	17640
HNRNPA1_GUAGGGA_M022_0.6	0.265218	0.810462	4710	14393	1344	17759
QKI_ACUAACA_M046_0.6	0.242391	0.829977	4237	14508	1265	17480
TARDBP_UGUGUGUGUGUG_1283	0.228261	0.836014	4116	15075	1159	18032
PCBP2_CCCCCCC_791	0.323104	0.760349	5854	13776	1512	18118
HNRNPF_AAGGCGAA_814	0.316605	0.770213	5678	13813	1557	17934
GRSF1_GGGGU_46	0.651291	0.40724	11550	7222	1038	17734
SRSF2_GUUACGUGUAA_s56	0.266994	0.80032	4835	14493	1219	18109
SRSF1_AGAGGAAGGCGA_1226	0.301935	0.785406	5462	14208	1580	18090
SRSF5_CACAGA_1343	0.557696	0.557297	9787	9780	2018	17549
RBM46_GAUGAAG_M052_0.6	0.285601	0.784839	5060	13905	1248	17717
SRSF1_GGAGGAG_1233	0.466703	0.623633	8452	11294	1636	18110
SRSF1_CACAGUG_s50	0.413518	0.691693	7452	12465	1896	18021
PTBP1_UUCUUUU_1340	0.393715	0.672845	6903	11797	1167	17533
SNRPA_GUUUCCUGCUA_M345_0.6	0.257563	0.807009	4623	14485	1159	17949
ELAVL2_AUUUAUAUA_s0	0.280757	0.773033	5016	13811	961	17866
SRSF1_AGGACA_M106_0.6	0.312307	0.770916	5659	13969	1508	18120
SRSF1_CCACCCA_126	0.537629	0.547891	9587	9770	1525	17832
TRA2B_GAAUUA_1091	0.343914	0.721284	5623	11793	1066	16350
SRSF2_GAUUACCG_1334	0.416192	0.695087	7454	12449	1993	17910
SRSF1_CGCACGA_167	0.587788	0.479003	10050	8190	1142	17098
PUM1_AAUUGUACAUAA_137	0.233753	0.825654	4104	14496	1043	17557
SRSF1_AUGACUGAGC_s22	0.253831	0.82012	4572	14772	1332	18012
RBM5_GAGGGAG_M053_0.6	0.384048	0.700743	6871	12537	1517	17891
SRSF1_CGGUGCG_167	0.588777	0.478813	10157	8260	1166	17251
TRA2A_AGAAAGAAGAAA_1328	0.237002	0.830642	4285	15018	1223	18080
HNRNPH1_GGGUCGAGGGG_886	0.296446	0.80211	5339	14446	1775	18010
SRSF2_AGGAG_1162	0.794127	0.251258	14523	4595	830	18288
NOVA1_AACACC_s27	0.421479	0.656153	7590	11816	1398	18008
MSI1_UAGUAGG_M040_0.6	0.235116	0.829442	4119	14531	1131	17519
SRSF1_CGCCCCA_126	0.537945	0.547294	9782	9952	1550	18184
ELAVL2_CUUUCUUUU_s0	0.280757	0.773033	5016	13811	961	17866
PPRC1_GCGCGCG_M044_0.6	0.397454	0.714738	6901	12410	1948	17363
SRSF7_UCUUCA_586	0.546133	0.529207	9583	9286	1322	17547
NOVA1_UUUUUUU_1129	0.390783	0.668542	6877	11765	1044	17598
SRSF1_CGGACCA_167	0.589238	0.477845	9987	8099	1137	16949
PTBP1_CUUUCUU_s100	0.40843	0.661729	7306	11837	1255	17888
IGF2BP3_ACAAACA_M163_0.6	0.33685	0.735499	6034	13175	1296	17913
HNRNPA0_AGUAGG_638	0.391768	0.686817	7129	12498	1430	18197
DAZAP1_AAAAAAA_594	0.391951	0.667628	6934	11811	1054	17691
FUS_UGGUGA_s31	0.513694	0.560488	9397	10253	1357	18293
SRSF9_AGGAGAG_M072_0.6	0.40697	0.683824	7369	12382	1644	18107
PUM1_UUUAAUGUU_343	0.246116	0.817334	4356	14466	1123	17699
SRSF1_CGGAGGU_1393	0.53091	0.570234	9464	10165	1803	17826
RBMS3_AUAUAUC_M055_0.6	0.268771	0.788967	4385	12872	942	16315
SRSF1_AGAAGAAC_s60	0.322013	0.768363	5879	14028	1650	18257
RBFOX1_UGCAUGA_M159_0.6	0.292616	0.778856	5306	14123	1296	18133
SF1_AUACUAACAA_495	0.213152	0.844668	3786	15003	1027	17762
SRSF1_CGGGGGG_167	0.588777	0.478813	10157	8260	1166	17251
HNRNPH1_GGGAAUGUGGG_872	0.261405	0.824032	4773	15046	1560	18259
SRSF9_AUGAAAA_M072_0.6	0.407351	0.683384	7448	12495	1659	18284
SRSF6_UUUCACG_1384	0.602093	0.463253	10642	8188	1155	17675
SRSF1_CGCUCCG_167	0.590223	0.477663	10094	8169	1161	17102
SRSF1_CGCCGGA_1393	0.531532	0.570033	9305	9979	1778	17506
SRSF1_CAGAGGA_s50	0.414293	0.691309	7403	12353	1887	17869
SRSF3_CGCUUCAU_s40	0.31075	0.768467	5637	13940	1437	18140
PUM1_UGUAAAUA_151	0.259873	0.802245	4560	14077	1090	17547
G3BP1_ACCCCUAGGCCG_33	0.295047	0.787121	5379	14350	1498	18231
SRSF2_GUAAGUACGC_1167	0.278429	0.80616	4990	14448	1516	17922
PCBP2_UUUUUUU_798	0.390783	0.668542	6877	11765	1044	17598
SRSF1_UGGAAAG_1216	0.377413	0.709138	6881	12929	1578	18232
DAZAP1_UAGGAAG_M013_0.6	0.236796	0.824193	4201	14622	1082	17741
MBNL1_GCGCUC_s30	0.584235	0.493321	10584	8937	1405	18116
ELAVL2_UUUUAUUGU_s0	0.280757	0.773033	5016	13811	961	17866
MBNL1_ACGCUC_s30	0.583278	0.494307	10450	8856	1390	17916
HNRNPF_AAGGUG_817	0.469784	0.571272	8559	10408	748	18219
SRSF2_AAGCAGUAGUC_s55	0.251287	0.821612	4588	15001	1331	18258
NOVA1_UCACC_459	0.647724	0.410477	11808	7483	1061	18230
HNRNPK_UCCCUU_s15	0.531959	0.541437	9654	9826	1332	18148
MATR3_AAUCUUA_M036_0.6	0.313423	0.757271	5604	13540	1264	17880
ZFP36_UCCUGU_155	0.674785	0.383532	12219	6945	1056	18108
SRSF9_AGGACAG_M072_0.6	0.407953	0.682716	7397	12379	1644	18132
SRSF3_UCUUCAC_1248	0.394646	0.692523	7194	12624	1589	18229
SRSF2_AGGAGGA_s52	0.442059	0.644422	7969	11617	1559	18027
SRSF9_UGGAGGC_M065_0.6	0.390115	0.698312	7072	12659	1603	18128
HNRNPF_UGGGG_826	0.736132	0.313911	13430	5727	913	18244
HNRNPC_UUUUUG_s13	0.566745	0.496649	10147	8892	1135	17904
OAS1_GCAUAA_535	0.314018	0.754302	4964	11924	1080	15808
SRSF5_UCCGC_s19	0.681163	0.36419	12421	6641	827	18235
SRSF9_AGGACCA_M072_0.6	0.40697	0.683824	7369	12382	1644	18107
MBNL1_GUGCUU_s30	0.583917	0.493376	10667	9013	1412	18268
SF1_CACCGAC_1189	0.413017	0.68324	7393	12230	1723	17900
SRSF10_AGAGAGA_M087_0.6	0.394496	0.688668	7196	12562	1517	18241
G3BP1_ACCCAUCCGCCC_33	0.293799	0.787564	5254	14084	1455	17883
SRSF10_AGAGGGA_M086_0.6	0.363343	0.72455	6635	13231	1605	18261
YBX2_AACAUCA_M082_0.6	0.304314	0.774531	5446	13861	1411	17896
SRSF2_GGAUCCGG_s59	0.355866	0.739497	6370	13237	1707	17900
SRSF1_GGCACGG_s50	0.415194	0.690691	7564	12583	1929	18218
FXR2_GGACGGG_M020_0.6	0.351772	0.746918	6391	13570	1793	18168
IGF2BP2_GAAAUCA_M032_0.6	0.333409	0.736617	5842	12907	1227	17522
PTBP1_CUCUCU_1006	0.500586	0.583143	8968	10447	1500	17915
FMR1_GGGGGGG_608	0.322595	0.760729	5788	13649	1495	17942
G3BP2_AGGAUAA_M021_0.6	0.363051	0.717603	6536	12919	1452	18003
TRA2B_AGAAGGAAGG_1079	0.259282	0.816903	4700	14808	1381	18127
YBX1_CAUCUG_1295	0.50723	0.561115	9225	10205	1243	18187
MBNL1_GCGCUUGUGC_1126	0.369755	0.724718	6724	13179	1718	18185
ENOX1_UAGACAG_M140_0.6	0.3618	0.721789	6592	13151	1523	18220
SRSF2_GACCCCUG_1334	0.417033	0.694048	7595	12640	2023	18212
SRSF2_UGUUCCAGUU_M332_0.6	0.299214	0.769007	5443	13989	1241	18191
CELF1_UGUGUGU_s86	0.348683	0.729812	6330	13249	1425	18154
SRSF9_GGGAGCA_M065_0.6	0.389859	0.698962	7058	12654	1608	18104
IGF2BP3_ACAUUCA_M163_0.6	0.336964	0.735471	6094	13301	1310	18085
SRSF1_CUACGAA_s48	0.440793	0.678126	7847	12072	2117	17802
HNRNPF_UGGGA_171	0.651681	0.406713	11785	7355	1056	18084
ELAVL4_AUUUAUUUAUUU_1101	0.180912	0.863007	3213	15327	780	17760
HNRNPA1_UAGAGU_681	0.320849	0.749055	5260	12280	1146	16394
SRSF1_CGGCCGU_1393	0.531532	0.570033	9305	9979	1778	17506
RBFOX1_UGCAUG_613	0.433141	0.641495	7881	11672	1358	18195
PUM1_UGUAAUAUU_484	0.23022	0.831038	3995	14421	1063	17353
SRSF5_GCUGC_s19	0.681524	0.363988	12324	6582	823	18083
GRSF1_UGGGA_46	0.651681	0.406713	11785	7355	1056	18084
HNRNPA1_UAGGUA_s32	0.365978	0.713548	6521	12714	1417	17818
FMR1_UAGCGGCUGG_s17	0.266836	0.801228	4822	14479	1230	18071
IGF2BP2_ACAUACA_M032_0.6	0.333315	0.736128	6019	13293	1254	18058
HNRNPH1_CAGGAC_888	0.513426	0.566416	9350	10315	1454	18211
FMR1_GCUGC_450	0.812745	0.230697	14705	4174	786	18093
SRSF1_GGAAUGAC_s60	0.321553	0.768763	5814	13900	1633	18081
HNRNPH3_CGGGC_990	0.630538	0.435658	11059	7641	1161	17539
SRSF1_CGACCGA_126	0.537945	0.547294	9782	9952	1550	18184
SRSF5_CGCGGC_1343	0.558195	0.556671	9894	9867	2036	17725
SRSF2_AGAGGAAGGCGA_1344	0.303022	0.784627	5535	14332	1601	18266
SFPQ_GGACUGGGA_s25	0.270205	0.811163	4938	14824	1487	18275
DAZAP1_UAGUAUG_M013_0.6	0.236796	0.824193	4201	14622	1082	17741
RBM5_GAAGGUA_M053_0.6	0.384746	0.699912	7017	12765	1544	18238
HNRNPK_UCCCCAA_s16	0.375145	0.709695	6783	12832	1534	18081
SRSF2_AGCAGUGUU_s46	0.260517	0.816718	4756	14910	1410	18256
RBM14_GCGCGCG_M109_0.6	0.439008	0.6823	7788	12104	2152	17740
NOVA2_ACCACC_s28	0.421102	0.656396	7667	11951	1411	18207
SRSF2_CACCUCCG_1165	0.370158	0.721666	6728	13117	1669	18176
ELAVL1_UUUUUUU_M232_0.6	0.39031	0.668798	6960	11926	1054	17832
ZFP36_CCUUCU_155	0.674785	0.383532	12219	6945	1056	18108
SRSF1_CCCAGCG_167	0.590223	0.477663	10094	8169	1161	17102
YTHDC1_UGCUAC_M354_0.6	0.396781	0.688033	7125	12355	1523	17957
SRSF1_CCCCGCA_167	0.588777	0.478813	10157	8260	1166	17251
SRSF3_CACUACAC_s40	0.31075	0.768467	5637	13940	1437	18140
SRSF1_CGGACGG_167	0.587116	0.480703	10025	8208	1158	17075
HNRNPH2_GGGAGGG_M151_0.6	0.405994	0.678498	7275	12158	1514	17919
PCBP2_UCCCCA_166	0.533977	0.549772	9736	10024	1527	18233
SRSF1_CCAACGA_126	0.537629	0.547891	9587	9770	1525	17832
HNRNPF_GGGGGGG_822	0.323159	0.760404	5855	13777	1514	18118
RBM4_CCUCUUU_1147	0.363657	0.720217	6508	12889	1501	17896
G3BP1_ACCCAUACGCAG_33	0.295047	0.787121	5379	14350	1498	18231
SRSF2_CGUGAUGCUG_s57	0.286243	0.788672	5185	14286	1357	18114
SRSF1_UGGUGCU_325	0.563423	0.512228	10114	9195	1358	17951
ZFP36_UCUUCU_155	0.674785	0.383532	12219	6945	1056	18108
KHSRP_CUCCUUCC_175	0.415654	0.663656	7594	12125	1449	18270
NOVA2_GAGACAU_s29	0.305421	0.772862	5544	14029	1421	18152
MBNL1_UCUGCUUU_M320_0.6	0.41994	0.684452	7611	12405	1892	18124
SRSF1_GGGGGAC_M154_0.6	0.466269	0.624868	8370	11217	1636	17951
HNRNPDL_GGAGUAGCC_s43	0.251732	0.822517	4577	14955	1350	18182
FMR1_GUGCGACUGGGC_s18	0.291279	0.79593	5324	14548	1594	18278
HNRNPH3_CGGGA_964	0.61901	0.453525	10915	7997	1279	17633
SRSF1_CGCCGGU_1393	0.53091	0.570234	9464	10165	1803	17826
KHSRP_CGCCUUCC_175	0.415654	0.663656	7594	12125	1449	18270
HNRNPF_CGGGAUGGGGUA_804	0.266977	0.82007	4757	14612	1551	17818
DHX9_GCGCG_435	0.494054	0.58397	8143	9625	1286	16482
SRSF1_GGAGGAG_M154_0.6	0.466567	0.624462	8457	11319	1650	18126
HNRNPH3_UGGGU_182	0.651291	0.40724	11550	7222	1038	17734
SRSF1_CCCGGGA_167	0.587116	0.480703	10025	8208	1158	17075
MBNL1_CCGCUA_s30	0.584395	0.492902	10456	8819	1383	17892
SRSF7_ACGAGAGAU_s45	0.294716	0.794101	5276	14216	1590	17902
TUT1_AAAUACU_M073_0.6	0.253447	0.819515	4356	14085	1254	17187
MBNL1_CUUGCUGU_M320_0.6	0.418801	0.68527	7654	12524	1902	18276
ENOX1_AAGACAG_M140_0.6	0.3618	0.721789	6592	13151	1523	18220
SRSF2_GUAUCCCGCUA_s56	0.266994	0.80032	4835	14493	1219	18109
TIA1_UUCUCCUUUC_1285	0.243993	0.830825	4458	15180	1367	18271
SRSF1_CUCGUGU_s48	0.441449	0.677621	7630	11712	2058	17284
SRSF7_UAGAGAGAC_s45	0.294716	0.794101	5276	14216	1590	17902
SRSF6_UUACAGG_1384	0.601761	0.463649	10727	8265	1166	17826
SRSF1_UGGUGAC_325	0.563423	0.512228	10114	9195	1358	17951
HNRNPA1_UAGGCU_s32	0.365978	0.713548	6521	12714	1417	17818
ELAVL1_UUGAUUU_M127_0.6	0.341881	0.73159	6133	13124	1318	17939
HNRNPH2_GGGGA_929	0.730543	0.324405	13282	5898	999	18181
IGF2BP3_ACACUCA_M163_0.6	0.337088	0.735516	6045	13190	1302	17933
SRSF5_GCAGC_s19	0.680971	0.364493	12282	6574	820	18036
MSI1_UAGUAAG_M040_0.6	0.235047	0.829637	4197	14814	1155	17856
YTHDC1_UCCUGC_M354_0.6	0.396781	0.688033	7125	12355	1523	17957
IGF2BP2_ACAAACA_M032_0.6	0.333315	0.736128	6019	13293	1254	18058
SFPQ_GUAAUGG_M168_0.6	0.283849	0.790433	5109	14227	1337	17999
HNRNPH2_GGGGU_921	0.653867	0.401223	11869	7283	1000	18152
SRSF1_CACACGA_1393	0.53091	0.570234	9464	10165	1803	17826
HNRNPA1_UAGGGU_678	0.346825	0.730425	6281	13228	1399	18110
SRSF1_UGAAGGA_325	0.5619	0.513461	10185	9307	1366	18126
MBNL1_UUUGCUGC_M320_0.6	0.41994	0.684452	7611	12405	1892	18124
HNRNPDL_ACUAGCC_s36	0.262359	0.80856	4665	14377	1261	17781
HNRNPF_AGGGG_834	0.698206	0.352598	12685	6406	923	18168
SRSF10_AGAGAGA_M086_0.6	0.363291	0.724629	6508	12981	1575	17914
FMR1_AAAAAAA_607	0.391945	0.667695	6861	11688	1044	17505
PTBP1_CUCUCU_1025	0.49964	0.583716	9027	10546	1506	18067
MSI1_UAGGAGG_M167_0.6	0.238473	0.827063	4272	14816	1174	17914
ELAVL1_UUUAUUU_M127_0.6	0.341848	0.731518	6076	13002	1304	17774
G3BP1_ACCCCCCGGCCG_33	0.294877	0.787317	5324	14215	1484	18055
RBM3_GAUACUA_M048_0.6	0.255296	0.819221	4399	14116	1284	17231
SRSF10_AAAGGGG_M086_0.6	0.363291	0.724629	6508	12981	1575	17914
SFPQ_GUGGUGG_M168_0.6	0.285746	0.789251	5136	14186	1348	17974
SRSF9_AGGAAAA_M072_0.6	0.407351	0.683384	7448	12495	1659	18284
SNRPA_GAGCAGUAGUC_M347_0.6	0.252205	0.820777	4603	14980	1332	18251
PCBP2_CCCUCCA_M043_0.6	0.393479	0.696049	7120	12595	1620	18095
HNRNPK_UUUUUUU_1039	0.390195	0.669223	6869	11781	1046	17604
HNRNPA1_UAGAGU_679	0.320849	0.749055	5260	12280	1146	16394
MBNL1_UUGCUG_s30	0.583917	0.493376	10667	9013	1412	18268
SRSF2_AGGCGAGUA_s46	0.260517	0.816718	4756	14910	1410	18256
HNRNPC_UUUUUA_s13	0.566745	0.496649	10147	8892	1135	17904
SRSF6_ACCGUC_s42	0.415737	0.671813	7270	11748	1531	17487
SRSF1_UGAAGCU_325	0.562835	0.512567	10301	9381	1380	18302
SRSF5_UGCAGA_1343	0.558195	0.556671	9894	9867	2036	17725
SNRPA_AGGAGAU_M348_0.6	0.34031	0.735412	6211	13422	1382	18251
SRSF2_GACUCCUA_1334	0.417033	0.694048	7595	12640	2023	18212
HNRNPC_UUUUUUU_720	0.390109	0.669032	6926	11878	1050	17754
PCBP1_CCAAUCC_M177_0.6	0.362868	0.722993	6614	13178	1565	18227
SRSF6_CCACUGG_1384	0.602642	0.463011	10859	8343	1183	18019
SRSF9_AGAAC_s97	0.69495	0.366214	12646	6664	1113	18197
PCBP2_AAAUUCAC_789	0.279798	0.797138	4986	14205	1371	17820
GRSF1_AGGGU_46	0.650695	0.407718	11652	7301	1046	17907
G3BP1_ACCCACCGGCCG_33	0.295047	0.787121	5379	14350	1498	18231
SRSF1_AGGAGA_M106_0.6	0.311679	0.771399	5695	14095	1518	18272
ZFP36_UCUUUC_155	0.674785	0.383532	12219	6945	1056	18108
G3BP1_ACCCACCCGCCC_33	0.296034	0.786105	5352	14212	1485	18079
PCBP1_GGGGGGG_764	0.321835	0.761171	5719	13526	1475	17770
G3BP1_ACCCAUCCGCAC_33	0.295047	0.787121	5379	14350	1498	18231
MBNL1_GUGCUA_s30	0.583296	0.49392	10553	8936	1397	18092
RBM41_UUACAUU_M051_0.6	0.300853	0.761208	5221	13210	1077	17354
RBFOX1_UGCAUGC_M159_0.6	0.292616	0.778856	5306	14123	1296	18133
SFPQ_GGGGGGGAUC_s72	0.281416	0.807412	5088	14598	1606	18080
SRSF6_UCACUCG_1384	0.602977	0.462615	10774	8266	1172	17868
ELAVL2_UUUUAAUUU_s0	0.281011	0.773251	4925	13552	951	17526
SRSF9_AGGAACG_M072_0.6	0.407351	0.683384	7448	12495	1659	18284
FMR1_UUUUUUU_609	0.390109	0.669032	6926	11878	1050	17754
DAZAP1_UAGGAUG_M013_0.6	0.236796	0.824193	4201	14622	1082	17741
NOVA1_ACCACC_s27	0.419919	0.657414	7564	11842	1393	18013
SRSF1_CGCACGA_1393	0.53091	0.570234	9464	10165	1803	17826
ZRANB2_CGGUCU_s20	0.319572	0.723193	5612	12700	751	17561
ANKHD1_AGACGAA_M002_0.6	0.290736	0.789214	5062	13741	1392	17411
SRSF2_GGCCCCCG_1334	0.417033	0.694048	7595	12640	2023	18212
KHDRBS1_AUAAAAC_M160_0.6	0.336243	0.726771	5971	12906	1119	17758
CELF2_UAUGUG_s5	0.476945	0.589048	8492	10488	1175	17805
HNRNPK_ACCCGC_s15	0.531959	0.541437	9654	9826	1332	18148
TIAL1_GUUUUUUUUG_s66	0.21014	0.844147	3809	15301	984	18126
HNRNPH1_AGGAG_891	0.793599	0.251784	14234	4516	814	17936
SRSF7_ACGAUAGAC_s45	0.295131	0.794114	5225	14059	1580	17704
SRSF1_CCGACGG_167	0.587116	0.480703	10025	8208	1158	17075
HNRNPK_CCCCCCC_1040	0.323104	0.760349	5854	13776	1512	18118
SRSF1_UGGUGGU_325	0.562835	0.512567	10301	9381	1380	18302
SRSF1_CCACCGA_126	0.537629	0.547891	9587	9770	1525	17832
LIN28A_UGGAGGA_M153_0.6	0.414836	0.694626	7572	12679	1998	18253
MBNL1_CUGCCU_s30	0.583278	0.494307	10450	8856	1390	17916
PPRC1_CCGCGCG_M044_0.6	0.39695	0.715493	6951	12529	1969	17511
SRSF5_UACGGC_1343	0.559001	0.556042	9825	9773	2022	17576
KHDRBS3_AUAAAA_M033_0.6	0.251329	0.812986	4490	14524	1149	17865
HNRNPA1_UAGGGA_72	0.429989	0.646488	7714	11598	1372	17940
RBM24_AGUGUGU_M175_0.6	0.32455	0.755487	5900	13734	1455	18179
HNRNPA1_UAGAGA_s32	0.365978	0.713548	6521	12714	1417	17818
SRSF1_CCCAGGA_126	0.537945	0.547294	9782	9952	1550	18184
SRSF5_CGCAUC_1343	0.558195	0.556671	9894	9867	2036	17725
KHSRP_UAUUUA_1111	0.422905	0.632475	7079	10587	927	16739
RBFOX1_AGCAUG_621	0.458691	0.617509	8289	11159	1377	18071
SRSF1_AGGACAGAGC_M351_0.6	0.264457	0.811149	4820	14784	1378	18226
SRSF1_GGAUUC_1219	0.42355	0.663045	7640	11960	1562	18038
HNRNPA1_CGUAGGUC_660	0.341971	0.744046	6031	13122	1517	17636
TIAL1_UUUUUUAUUUU_1287	0.196457	0.852643	3493	15160	873	17780
PABPC4_AAAAAAG_M042_0.6	0.389367	0.669364	6928	11910	1045	17793
RALY_UUUUUUG_M150_0.6	0.354663	0.705412	6252	12435	1059	17628
SRSF1_CGAACCA_126	0.536817	0.548312	9667	9874	1533	18008
PABPC5_AGAAAUU_M162_0.6	0.38141	0.688049	6820	12303	1242	17881
SRSF2_ACGAGAU_s53	0.337914	0.737283	6098	13305	1357	18046
SRSF6_UUACUGG_1384	0.602977	0.462615	10774	8266	1172	17868
SRSF5_UGCGGC_1343	0.558195	0.556671	9894	9867	2036	17725
CELF2_GUAUGU_s5	0.476945	0.589048	8492	10488	1175	17805
SRSF1_UGAUGAU_325	0.562835	0.512567	10301	9381	1380	18302
IGF2BP3_ACACACA_M163_0.6	0.336964	0.735471	6094	13301	1310	18085
MBNL1_UUGCCU_s30	0.584235	0.493321	10584	8937	1405	18116
YTHDC1_GCAUGC_M354_0.6	0.396781	0.688033	7125	12355	1523	17957
SRSF3_UCAACGACU_s41	0.350227	0.732993	6178	12930	1468	17640
A1CF_UUAAUUA_M001_0.6	0.29694	0.765568	5026	12958	1058	16926
HNRNPH1_UGGGG_855	0.736569	0.313453	13326	5671	905	18092
HNRNPH1_CGGGA_894	0.618084	0.45406	10992	8075	1283	17784
HNRNPH1_AAGGUG_876	0.469784	0.571272	8559	10408	748	18219
KHDRBS1_GAAAAC_s34	0.444067	0.623251	7586	10647	1150	17083
SRSF2_GAAGAAGAA_1178	0.338366	0.740114	6118	13382	1419	18081
FUS_GGGGGGG_1060	0.323159	0.760404	5855	13777	1514	18118
SRSF5_UACAUA_1343	0.557696	0.557297	9787	9780	2018	17549
CELF2_GUGUGU_s5	0.476429	0.589525	8560	10592	1185	17967
G3BP1_ACCCACAGGCCC_33	0.294877	0.787317	5324	14215	1484	18055
PCBP1_CCAUCCC_M177_0.6	0.362604	0.723586	6483	12937	1541	17879
ZC3H10_CGAGCGA_M083_0.6	0.472532	0.638685	8421	11382	1982	17821
SRSF1_GCCCACU_s48	0.440446	0.67889	7699	11867	2086	17480
HNRNPK_ACCCGU_s15	0.532184	0.54114	9566	9727	1318	17975
EIF4B_CUUGGAC_M290_0.6	0.324223	0.761012	5896	13839	1550	18185
SRSF1_UGGAGCA_325	0.563991	0.511542	10237	9285	1371	18151
HNRNPH1_AGGGA_897	0.711924	0.342121	12962	6229	984	18207
SRSF2_GUUCCAGAU_s47	0.306474	0.766869	5591	13990	1338	18243
TRA2B_AAGAAGAA_s76	0.354274	0.722978	6457	13177	1408	18226
HNRNPK_ACCCGA_s15	0.531959	0.541437	9654	9826	1332	18148
SRSF1_CGAAGGA_126	0.537945	0.547294	9782	9952	1550	18184
TRA2B_AAGAAC_1086	0.461507	0.615421	7913	10552	1319	17146
SRSF10_GACAAA_163	0.429369	0.649343	7386	11170	1354	17202
HNRNPDL_CCUUUAGGC_s43	0.250694	0.82317	4514	14822	1330	18006
HNRNPA1_AGUAGG_696	0.392519	0.686395	7083	12386	1424	18045
ZNF638_GGUUCGU_M155_0.6	0.309864	0.765845	5554	13727	1357	17924
HNRNPA1_CAAAGAGGAA_693	0.288848	0.79338	5227	14357	1488	18096
SRSF3_ACAUUCAU_s40	0.31075	0.768467	5637	13940	1437	18140
DDX19B_UUUUUU_554	0.464166	0.594729	8031	10290	1019	17302
DAZAP1_UAGUAAA_M013_0.6	0.237408	0.823707	4176	14489	1075	17590
SRSF2_AGUUCCAGGG_s58	0.301568	0.765651	5424	13771	1209	17986
NOVA1_UCAGUCAC_1378	0.298866	0.783467	5405	14169	1489	18085
SRSF3_CACUUCAG_s40	0.310389	0.768781	5524	13682	1409	17797
ELAVL2_UAUUAUUUU_s0	0.281061	0.773017	4979	13694	958	17715
RBM14_GCGCGGC_M050_0.6	0.440205	0.682154	7627	11819	2120	17326
ELAVL2_AUUUUUA_s3	0.338135	0.725958	6009	12901	1139	17771
ZFP36_ACUUUU_155	0.674785	0.383532	12219	6945	1056	18108
SNRPA_AUGCACG_M069_0.6	0.328367	0.751218	5929	13564	1437	18056
SRSF10_AAAGAGA_M086_0.6	0.363063	0.72491	6566	13110	1591	18085
SRSF3_UCACAAC_s39	0.308357	0.765847	5531	13737	1331	17937
SRSF1_CCGCGGA_s48	0.440793	0.678126	7847	12072	2117	17802
HNRNPLL_GCAUACA_M169_0.6	0.350994	0.728424	6373	13226	1442	18157
MBNL1_GCGCUG_s30	0.582964	0.494355	10533	8932	1397	18068
KHDRBS2_GAUAAAA_M176_0.6	0.312192	0.751176	5577	13419	1132	17864
RBM46_AAUCAAA_M052_0.6	0.285601	0.784839	5060	13905	1248	17717
SRSF7_GAAGAAGAA_589	0.339231	0.739319	6193	13497	1434	18256
HNRNPH3_AGGGGAGGGG_987	0.248847	0.837486	4534	15259	1573	18220
SRSF1_CGGUCCG_167	0.587116	0.480703	10025	8208	1158	17075
SRSF2_GAUUCCUA_1334	0.417189	0.693762	7524	12512	2001	18035
SFPQ_UUAAUUU_M168_0.6	0.284857	0.7897	5177	14352	1355	18174
RBFOX1_AGCAUGA_M159_0.6	0.292616	0.778856	5306	14123	1296	18133
SRSF1_UGGACAGAGC_s22	0.253514	0.820228	4617	14938	1343	18212
SRSF1_CCGCUAU_s49	0.395209	0.712128	7143	12871	1940	18074
SRSF7_UGGACAA_587	0.352226	0.726879	6345	13094	1425	18014
HNRNPA1_GCCAAGGAGCC_183	0.340908	0.751738	6226	13729	1692	18263
PABPC1_ACAAACA_M349_0.6	0.234719	0.831894	4105	14549	1165	17489
FUS_CGGUGA_s31	0.512298	0.561875	9269	10166	1342	18093
HNRNPH3_UGGGA_968	0.714262	0.343928	13011	6265	1060	18216
SRSF1_UGAAGGC_325	0.562835	0.512567	10301	9381	1380	18302
G3BP1_ACCCACCCGCAG_33	0.295047	0.787121	5379	14350	1498	18231
HNRNPH3_GGGGA_973	0.730286	0.324825	13132	5841	991	17982
SRSF1_CCCCCGG_167	0.588777	0.478813	10157	8260	1166	17251
SRSF1_GGAGGAA_M104_0.6	0.46567	0.624945	8505	11414	1655	18264
TARDBP_UGUGUGUGUGUG_1280	0.228965	0.835512	4169	15213	1174	18208
HNRNPK_UCCCCAU_s16	0.374705	0.709812	6832	12942	1541	18233
SRSF1_CCGCCCG_167	0.588777	0.478813	10157	8260	1166	17251
ZNF638_GGUUCUU_M155_0.6	0.309139	0.76632	5588	13852	1364	18076
SRSF9_UGAUGGA_M065_0.6	0.389934	0.698414	7128	12767	1615	18280
SFPQ_GAAGAGGAA_s25	0.270205	0.811163	4938	14824	1487	18275
SRSF1_CGGACGAAGC_s22	0.253514	0.820228	4617	14938	1343	18212
SRSF5_CAACAGC_1330	0.401105	0.684257	7335	12513	1561	18287
RBMX_AAGUGUU_1377	0.311744	0.761094	5564	13584	1300	17848
SRSF1_CCGCGCA_167	0.590223	0.477663	10094	8169	1161	17102
SRSF9_ACCAC_s97	0.694801	0.36635	12521	6602	1102	18021
ZNF346_CCACC_388	0.731293	0.316547	13360	5783	874	18269
YTHDC1_GACUGC_M354_0.6	0.396781	0.688033	7125	12355	1523	17957
FMR1_GGGCUAUGGAGU_s18	0.290813	0.796199	5264	14412	1575	18101
SFPQ_UUUUUUU_1135	0.390195	0.669223	6869	11781	1046	17604
SRSF1_CCAAUGG_s48	0.439521	0.679054	7747	11969	2090	17626
SRSF1_CGCAGGA_1393	0.531764	0.569723	9400	10071	1794	17677
RBM5_GAGGGUG_M053_0.6	0.384746	0.699912	7017	12765	1544	18238
HNRNPH2_GGGGGGG_936	0.323159	0.760404	5855	13777	1514	18118
HNRNPA1_CAGGGA_641	0.53912	0.53495	9826	9750	1350	18226
SF1_GACUAAC_1199	0.250169	0.823324	4449	14642	1307	17784
SRSF1_ACGCGCG_s51	0.372077	0.732865	6460	12724	1822	17362
RBMY1A1_ACAAGAC_410	0.312162	0.765492	5652	13860	1406	18106
SRSF1_AGGACGACGC_s22	0.252253	0.821251	4506	14670	1313	17863
PUM2_UGUAGAUA_107	0.268143	0.791735	4711	13910	1052	17569
IGHMBP2_AAAAAAA_581	0.39185	0.667451	6991	11908	1058	17841
RBM8A_ACGCGCG_M054_0.6	0.411893	0.703997	7183	12277	2021	17439
HNRNPH2_UGGGG_909	0.736132	0.313911	13430	5727	913	18244
CPEB4_UUUUUU_M149_0.6	0.369569	0.690842	6558	12259	1072	17745
SFPQ_AGAGGUA_s26	0.413713	0.673431	7482	12179	1576	18085
LIN28A_AGGAGAA_M035_0.6	0.368303	0.720719	6723	13156	1625	18254
SRSF5_AUAAAGG_1264	0.321114	0.754922	5790	13612	1371	18031
SFPQ_UUAGUUG_M168_0.6	0.283688	0.790445	5101	14213	1333	17981
SRSF1_CGGCGCA_167	0.590579	0.476682	10080	8136	1148	17068
SRSF1_UCGCACA_s51	0.371811	0.733222	6471	12761	1828	17404
SRSF2_GGCCCCCA_1334	0.417033	0.694048	7595	12640	2023	18212
SRSF6_UCUCAGG_1384	0.602642	0.463011	10859	8343	1183	18019
RBMX_AUCAAA_842	0.41893	0.64976	6971	10812	1143	16640
PCBP1_CCCUCCC_748	0.408022	0.6779	7446	12371	1568	18249
PTBP1_UUCUUG_s12	0.560313	0.516717	10089	9304	1387	18006
PTBP1_CUCUCU_380	0.500586	0.583143	8968	10447	1500	17915
HNRNPH2_AGGGA_911	0.712112	0.341923	12823	6157	973	18007
HNRNPA1_UUAGGGUUAGGG_43	0.232966	0.845019	4233	15354	1417	18170
RBM41_UUACAUG_M051_0.6	0.300388	0.76114	5258	13323	1077	17504
HNRNPA1_AUUUAA_677	0.409507	0.650781	6840	10870	1007	16703
SRSF2_GGCUACCG_1334	0.417033	0.694048	7595	12640	2023	18212
SRSF2_GGGUAUGCCG_s57	0.285519	0.78916	5215	14414	1364	18265
KHSRP_UGCAUG_1113	0.433141	0.641495	7881	11672	1358	18195
SRSF2_GGUCCCCA_1334	0.417033	0.694048	7595	12640	2023	18212
KHDRBS1_UUUUAC_s33	0.379888	0.685323	6577	11865	1129	17313
SRSF6_UGCGGC_s42	0.416601	0.670875	7358	11849	1545	17662
TRA2B_GAAAGAAU_1309	0.280283	0.796585	5072	14415	1391	18096
PUM1_CUUGUAGAUAA_74	0.273861	0.791135	4875	14083	1157	17801
SRSF10_AGAGGAA_M086_0.6	0.363063	0.72491	6566	13110	1591	18085
SRSF1_GGAGGAAC_s60	0.322013	0.768363	5879	14028	1650	18257
SNRPA_AUGCACA_M069_0.6	0.328958	0.751019	5890	13447	1432	17905
TARDBP_GAAUGG_M074_0.6	0.288124	0.789912	5158	14141	1397	17902
RBM5_AAAAAAA_1151	0.391951	0.667628	6934	11811	1054	17691
HNRNPA2B1_AGAUAU_709	0.349926	0.712512	5694	11594	1016	16272
SRSF6_CUACUGG_1384	0.602977	0.462615	10774	8266	1172	17868
CELF5_UGUGUGG_M157_0.6	0.348746	0.730118	6328	13248	1431	18145
FUS_CGGUGG_s31	0.513628	0.560838	9215	10062	1336	17941
SRSF6_GCAGCACCUGGC_1271	0.342128	0.738121	6250	13484	1466	18268
SRSF1_GAGGAAC_s51	0.371297	0.733649	6517	12877	1842	17552
PUM2_UGUACAUC_361	0.326168	0.754636	5857	13551	1451	17957
HNRNPH2_CGGGGGGGGC_952	0.344978	0.761101	6231	13747	1916	18062
SRSF10_AGAGACA_M088_0.6	0.393532	0.689655	7167	12560	1515	18212
SRSF1_CGAUGGA_s48	0.440793	0.678126	7847	12072	2117	17802
ACO1_CAGUGG_M256_0.6	0.49704	0.581443	9069	10609	1432	18246
HNRNPF_AGGGAU_840	0.419733	0.661937	7632	12036	1485	18183
SYNCRIP_UUUUUUU_1063	0.390109	0.669032	6926	11878	1050	17754
TIA1_UUUUUUAUUUU_1284	0.196627	0.852516	3533	15318	883	17968
SRSF1_CCGCGCA_s51	0.371811	0.733222	6471	12761	1828	17404
SRSF10_GACAAA_1260	0.428924	0.649665	7308	11069	1339	17038
HNRNPH2_AGGGG_950	0.698206	0.352598	12685	6406	923	18168
ZFP36_CCUUGU_155	0.674785	0.383532	12219	6945	1056	18108
SRSF1_ACAAGGAC_s60	0.322013	0.768363	5879	14028	1650	18257
DAZAP1_UAGUUUG_M013_0.6	0.236459	0.82442	4156	14490	1070	17576
HNRNPH2_AGGGC_947	0.717514	0.334979	13081	6107	957	18231
RBM24_UGUGUGG_M175_0.6	0.32455	0.755487	5900	13734	1455	18179
HNRNPH2_UGGGG_917	0.736132	0.313911	13430	5727	913	18244
SRSF2_GAUUGAUG_1172	0.306107	0.77189	5569	14043	1419	18193
ELAVL4_UUUAUUUAUUUA_1100	0.181931	0.861491	3222	15257	769	17710
HNRNPA1_UAGGGA_691	0.380971	0.697116	6923	12668	1419	18172
HNRNPH3_UGUGGG_975	0.489637	0.589264	8930	10747	1439	18238
HNRNPH2_GGGGC_932	0.737091	0.311734	13104	5542	868	17778
G3BP1_ACCCCCACGCCG_33	0.296034	0.786105	5352	14212	1485	18079
SRSF5_CACGUC_1343	0.558195	0.556671	9894	9867	2036	17725
DDX19B_UUUUUUU_332	0.390109	0.669032	6926	11878	1050	17754
ZFP36_UCUUGC_155	0.67593	0.382546	12137	6869	1050	17956
SART3_AGAAAAA_M062_0.6	0.404945	0.663525	7304	11968	1235	18037
G3BP1_ACCCACAGGCAC_33	0.295047	0.787121	5379	14350	1498	18231
SRSF3_UCUUCGAUC_s41	0.351152	0.732262	6142	12808	1459	17491
YTHDC1_GGGUAC_M354_0.6	0.396781	0.688033	7125	12355	1523	17957
HNRNPK_ACCCCCAA_s14	0.275562	0.808877	5029	14762	1541	18250
ELAVL4_UUUUUUU_1096	0.390195	0.669223	6869	11781	1046	17604
SRSF10_AGAGAAA_M086_0.6	0.363343	0.72455	6635	13231	1605	18261
SRSF1_CGGCCGA_167	0.588777	0.478813	10157	8260	1166	17251
SRSF1_UGGAGAU_325	0.562835	0.512567	10301	9381	1380	18302
SRSF2_AGAGAUGCUG_s57	0.285519	0.78916	5215	14414	1364	18265
SRSF1_CCGGACG_s48	0.440793	0.678126	7847	12072	2117	17802
A1CF_UUAAUUG_M001_0.6	0.29694	0.765568	5026	12958	1058	16926
YTHDC1_UAGUGC_M354_0.6	0.396833	0.688139	7066	12253	1513	17806
SRSF5_ACACC_s19	0.681163	0.36419	12421	6641	827	18235
CELF1_UGUUUGU_s86	0.348683	0.729812	6330	13249	1425	18154
SRSF1_CGCGCCC_s48	0.440793	0.678126	7847	12072	2117	17802
MBNL1_UCUGCUGU_M320_0.6	0.416939	0.686452	7537	12409	1869	18077
SRSF9_AGGAGCA_M072_0.6	0.407606	0.68275	7299	12226	1618	17907
SRSF1_CGGCCGA_1393	0.53091	0.570234	9464	10165	1803	17826
SRSF2_GAGCACUG_s59	0.356997	0.738394	6452	13345	1724	18073
SRSF6_GAUCAACCUGGC_1273	0.206731	0.846322	3698	15139	949	17888
HNRNPDL_ACUAGGA_s36	0.262359	0.80856	4665	14377	1261	17781
KHDRBS1_AUUUAC_s33	0.379326	0.686109	6510	11775	1123	17162
RBMS3_CUAUAGA_M055_0.6	0.269282	0.788714	4476	13110	964	16622
SRSF2_GCGCAGUAGUC_s55	0.251578	0.82163	4543	14837	1322	18058
CPEB2_CAUUUUU_M012_0.6	0.369754	0.690471	6643	12405	1082	17966
YBX1_CAACCACAA_1291	0.301587	0.779639	5510	14244	1484	18270
SRSF7_ACGAGAUCA_s45	0.294716	0.794101	5276	14216	1590	17902
PTBP1_CUUCUCUCU_25	0.27756	0.807456	5018	14598	1537	18079
KHDRBS3_UUUUUUU_1243	0.390109	0.669032	6926	11878	1050	17754
MSI1_UAGGUAG_M167_0.6	0.237757	0.827501	4219	14684	1158	17745
G3BP1_ACCCAUAGGCCG_33	0.296034	0.786105	5352	14212	1485	18079
TIAL1_CUUUUUUC_s64	0.284505	0.789124	5143	14265	1331	18077
ZFP36_UUGUGG_49	0.53174	0.543465	9524	9734	1347	17911
PCBP2_CCUUCCC_M043_0.6	0.395607	0.694575	7168	12585	1634	18119
SRSF1_CCCUCCG_167	0.587116	0.480703	10025	8208	1158	17075
ANKHD1_AGACGUU_M002_0.6	0.290736	0.789214	5062	13741	1392	17411
SRSF1_ACGCGAG_s51	0.371297	0.733649	6517	12877	1842	17552
NOVA1_CAGUCAC_440	0.350595	0.7333	6398	13382	1531	18249
HNRNPH2_GGGGGGG_935	0.323159	0.760404	5855	13777	1514	18118
CELF6_UGUGGUG_M178_0.6	0.354025	0.733377	6416	13291	1584	18123
G3BP1_ACCCCUAGGCAC_33	0.295047	0.787121	5379	14350	1498	18231
HNRNPF_CGGGA_801	0.618084	0.45406	10992	8075	1283	17784
SRSF9_AUGAGCG_M072_0.6	0.407953	0.682716	7397	12379	1644	18132
PCBP2_CCCCCCA_M043_0.6	0.395607	0.694575	7168	12585	1634	18119
SRSF2_GUUACCAGUCC_s56	0.266994	0.80032	4835	14493	1219	18109
SRSF1_CCCCGAC_s48	0.440793	0.678126	7847	12072	2117	17802
PTBP1_CUCUUG_s12	0.560805	0.516143	10196	9384	1399	18181
SRSF2_GAUCCCCG_s59	0.357205	0.738521	6519	13478	1747	18250
PTBP1_GUCUUU_999	0.443342	0.632378	7594	10832	1297	17129
ZRANB2_GGGUAA_s20	0.319572	0.723193	5612	12700	751	17561
SRSF3_UUCUCCAA_s40	0.31075	0.768467	5637	13940	1437	18140
EIF4A3_UUUUUU_426	0.463545	0.595265	8087	10385	1026	17446
ESRP2_UGGGGAA_M141_0.6	0.327002	0.759264	5974	13871	1576	18269
PCBP1_CCAUUAAA_754	0.262165	0.80513	4671	14345	1199	17817
SRSF10_AGAGGAG_M086_0.6	0.363343	0.72455	6635	13231	1605	18261
HNRNPK_UCCCAC_s15	0.531959	0.541437	9654	9826	1332	18148
PTBP1_CCCCCCC_1016	0.321778	0.761171	5718	13526	1474	17770
FUS_UGGUGU_s31	0.514148	0.560241	9303	10137	1346	18094
YTHDC1_UACUAC_M354_0.6	0.396781	0.688033	7125	12355	1523	17957
SRSF10_AGAGAAG_M086_0.6	0.363343	0.72455	6635	13231	1605	18261
FMR1_UAGCAGCUGG_s17	0.265625	0.802194	4794	14478	1224	18048
PPRC1_GGGCGCG_M044_0.6	0.397454	0.714738	6901	12410	1948	17363
SRSF1_CAGACAG_1224	0.370247	0.712535	6767	13023	1513	18277
YBX2_AACAACG_M082_0.6	0.304863	0.774117	5404	13722	1400	17726
FMR1_UGACAGG_M016_0.6	0.358769	0.725673	6526	13200	1536	18190
TIAL1_GUUUUUUUC_s65	0.235462	0.827947	4211	14807	1134	17884
SRSF2_GGCUACCA_1334	0.417033	0.694048	7595	12640	2023	18212
SRSF1_CGACGGA_s49	0.394382	0.712883	7188	12993	1955	18226
ELAVL1_UUUGGUU_M112_0.6	0.387782	0.676247	6989	12188	1154	18023
FXR2_AGACGAA_M020_0.6	0.351772	0.746918	6391	13570	1793	18168
HNRNPF_AGGGC_831	0.717514	0.334979	13081	6107	957	18231
SFPQ_GUGGUUU_M168_0.6	0.284857	0.7897	5177	14352	1355	18174
KHSRP_UAUUUAUU_61	0.324674	0.730872	5699	12829	975	17553
FMR1_UAGCGACUGG_s17	0.26766	0.80046	4884	14606	1243	18247
PCBP1_CCUACCC_M177_0.6	0.362604	0.723586	6483	12937	1541	17879
HNRNPH1_AGGGG_860	0.698206	0.352598	12685	6406	923	18168
SRSF1_CGCCCGA_1393	0.53091	0.570234	9464	10165	1803	17826
SRSF1_CCACAGA_s49	0.394382	0.712883	7188	12993	1955	18226
CELF4_UGUGUUU_M004_0.6	0.349188	0.729806	6277	13119	1420	17976
SRSF1_GGACGGG_M104_0.6	0.46567	0.624945	8505	11414	1655	18264
CELF6_UGUGUUG_M178_0.6	0.352174	0.734626	6374	13296	1571	18099
HNRNPL_ACACGAA_M089_0.6	0.363742	0.711837	6579	12875	1367	18087
ELAVL2_UUUAAUUUG_s0	0.280757	0.773033	5016	13811	961	17866
ELAVL2_UUUGAUUUU_s0	0.281061	0.773017	4979	13694	958	17715
KHDRBS2_AAUAAAC_M176_0.6	0.311826	0.751783	5466	13178	1115	17529
SRSF9_AGGAGCG_M072_0.6	0.407351	0.683384	7448	12495	1659	18284
SRSF9_UGGAGCC_M065_0.6	0.389934	0.698414	7128	12767	1615	18280
SRSF5_CGCAUA_1343	0.558195	0.556671	9894	9867	2036	17725
SRSF2_GGAGUG_M070_0.6	0.310705	0.776817	5680	14201	1600	18281
FMR1_GAGCGGCUGG_91	0.367822	0.727933	6630	13121	1726	18025
SRSF5_ACGGG_s19	0.681163	0.36419	12421	6641	827	18235
ELAVL4_UAUUUAUUUA_353	0.206399	0.841201	3651	14880	842	17689
TRA2B_GAAAGAAU_1082	0.280283	0.796585	5072	14415	1391	18096
KHSRP_GUGUAUGU_41	0.311797	0.765723	5627	13819	1399	18047
YTHDC1_UGGUGC_M354_0.6	0.396341	0.687869	7041	12220	1496	17765
FMR1_UGACAAG_M016_0.6	0.357139	0.726727	6426	13076	1509	17993
SRSF1_UGAUGCA_325	0.5619	0.513461	10185	9307	1366	18126
ZFP36_CCUUUU_155	0.674785	0.383532	12219	6945	1056	18108
ZCRB1_GGAUUAA_M085_0.6	0.21481	0.853749	3716	14769	1186	17299
KHDRBS1_UUUUUUU_1158	0.390109	0.669032	6926	11878	1050	17754
RBM5_CAAGGGG_M145_0.6	0.415681	0.676413	7592	12354	1682	18264
SRSF1_CGCCCCA_167	0.588777	0.478813	10157	8260	1166	17251
SRSF1_CGGCCCG_167	0.589238	0.477845	9987	8099	1137	16949
SRSF10_AGAGAGA_M019_0.6	0.393698	0.689411	7172	12559	1514	18217
PTBP1_UCUUCUCUUC_100	0.302066	0.785493	5468	14219	1585	18102
SRSF1_GGGGGAG_M154_0.6	0.466567	0.624462	8457	11319	1650	18126
IGF2BP2_GAACUCA_M032_0.6	0.333259	0.736177	5961	13168	1242	17887
HNRNPF_AGGGG_171	0.652653	0.405602	11674	7255	1042	17887
SRSF1_CCACUGG_s49	0.394985	0.712582	7120	12845	1939	18026
ZFP36_UCUUUU_155	0.67593	0.382546	12137	6869	1050	17956
HNRNPLL_ACAAACA_M169_0.6	0.350994	0.728424	6373	13226	1442	18157
NOVA2_CCUAGAUCACC_564	0.281399	0.790269	5124	14390	1305	18209
SRSF2_GGCCACUA_1334	0.417033	0.694048	7595	12640	2023	18212
SRSF7_CUCUUCAC_591	0.323568	0.764538	5909	13962	1609	18262
G3BP1_ACCCAUAGGCAG_33	0.296034	0.786105	5352	14212	1485	18079
RBM46_AAUGAAU_M052_0.6	0.285601	0.784839	5060	13905	1248	17717
SRSF1_CUCAGGU_s50	0.414311	0.691165	7475	12470	1903	18042
SRSF2_GGUCACUA_1334	0.418051	0.693189	7550	12519	2009	18060
SRSF5_CACGGA_1343	0.558195	0.556671	9894	9867	2036	17725
RBM24_AGAGUGG_M175_0.6	0.323984	0.755721	5833	13606	1435	18004
MSI1_UAGUAGG_M167_0.6	0.238626	0.826831	4196	14539	1151	17584
SRSF9_UGAUGCC_M065_0.6	0.389934	0.698414	7128	12767	1615	18280
ZFP36_CCCUUU_155	0.674785	0.383532	12219	6945	1056	18108
HNRNPDL_ACUAACU_s36	0.262046	0.808555	4699	14499	1266	17932
ZRANB2_UGGUAA_s21	0.410824	0.538327	7037	9221	-871	17129
SRSF1_CGGACGA_167	0.588777	0.478813	10157	8260	1166	17251
PTBP1_UUUUUCU_M227_0.6	0.381049	0.694907	6913	12607	1378	18142
SF1_UACUGAC_1193	0.305278	0.774923	5466	13875	1436	17905
FUS_GGGUGA_s31	0.515021	0.559451	9343	10149	1351	18141
PUM2_UGUAUAUA_116	0.259711	0.802648	4473	13824	1074	17223
HNRNPK_UCCCAU_s15	0.532184	0.54114	9566	9727	1318	17975
SRSF2_GAUCACUG_1334	0.417033	0.694048	7595	12640	2023	18212
YBX1_AACAUCU_M111_0.6	0.362554	0.713261	6518	12823	1363	17978
TIA1_UUUUUUC_M156_0.6	0.37884	0.686959	6696	12142	1163	17675
HNRNPA1_CUAGACUAGA_640	0.216134	0.84603	3901	15270	1122	18049
HNRNPH3_AGGGU_982	0.62219	0.429595	11294	7798	940	18152
ELAVL2_GAUUUAUUUAG_M329_0.6	0.282096	0.773205	5045	13828	989	17884
RALY_UUUUUUU_M150_0.6	0.35409	0.705823	6312	12582	1068	17826
TRA2B_GAAAGAAG_1375	0.315676	0.76974	5721	13950	1548	18123
IGF2BP3_ACAAUCA_M163_0.6	0.336964	0.735471	6094	13301	1310	18085
HNRNPH2_UGGGU_923	0.645841	0.408564	11764	7442	991	18215
SRSF5_AAAGG_s19	0.681163	0.36419	12421	6641	827	18235
SRSF7_AGAGGAAGGCGA_588	0.303022	0.784627	5535	14332	1601	18266
YBX1_CUGCGGU_s99	0.464682	0.660361	8131	11555	2188	17498
G3BP1_ACCCCUACGCCG_33	0.294877	0.787317	5324	14215	1484	18055
SRSF1_CCGGGGA_167	0.588777	0.478813	10157	8260	1166	17251
SRSF1_CGCACGG_167	0.587116	0.480703	10025	8208	1158	17075
MATR3_CAUCUUA_M036_0.6	0.312762	0.757997	5671	13744	1283	18132
PUM1_UGUAUAU_419	0.299586	0.761228	5143	13068	1044	17167
SUPV3L1_CCGCCC_330	0.48377	0.591076	8674	10598	1342	17930
MBNL1_CUUGCUUC_M320_0.6	0.418801	0.68527	7654	12524	1902	18276
RBM5_GAAGGAG_M053_0.6	0.384746	0.699912	7017	12765	1544	18238
SRSF1_CCCGCCA_167	0.587116	0.480703	10025	8208	1158	17075
LIN28A_CGGAGAA_M035_0.6	0.369075	0.720307	6681	13039	1618	18102
SAMD4A_GCGGGCA_M061_0.6	0.416685	0.673806	7607	12301	1652	18256
SRSF1_CCGAGGA_167	0.590223	0.477663	10094	8169	1161	17102
SRSF5_GAGGAAGAA_1263	0.31364	0.773312	5728	14123	1588	18263
HNRNPL_ACACAAA_M089_0.6	0.363053	0.712316	6503	12759	1350	17912
SRSF1_UGGUGAA_325	0.562258	0.513258	10178	9291	1367	18102
HNRNPF_CUGGGGU_805	0.366903	0.723147	6678	13162	1639	18201
NOVA2_UUUUUUU_s95	0.390109	0.669032	6926	11878	1050	17754
PCBP2_GGGGGGG_790	0.323159	0.760404	5855	13777	1514	18118
HNRNPU_AAAAAAA_1070	0.39185	0.667451	6991	11908	1058	17841
PABPC3_AAAAACA_M144_0.6	0.331277	0.747402	5962	13451	1416	17997
HNRNPA1L2_GUAGGGU_M023_0.6	0.266446	0.809232	4739	14393	1346	17786
KHDRBS1_UUAAAA_1156	0.461001	0.599671	7849	10210	1033	17026
HNRNPH1_GGGGC_880	0.736015	0.31296	13210	5617	879	17948
G3BP1_ACCCCCCCGCAC_33	0.295047	0.787121	5379	14350	1498	18231
SRSF1_AAAGAAGAA_1239	0.285769	0.785467	5199	14290	1296	18193
IFIH1_GGGCCGCGGAU_546	0.413013	0.708563	7433	12752	2188	17997
RBM8A_GUGCGCC_M054_0.6	0.412518	0.70339	7118	12137	2000	17255
SRSF1_UGAAGGAC_375	0.33977	0.74267	6211	13576	1507	18280
HNRNPH2_CUGGGGGCUG_931	0.308478	0.780329	5589	14138	1609	18118
HNRNPF_AGGGG_808	0.698206	0.352598	12685	6406	923	18168
ELAVL2_UUUAAUUUU_s0	0.281061	0.773017	4979	13694	958	17715
RBM5_GAGGGUA_M053_0.6	0.384746	0.699912	7017	12765	1544	18238
CELF1_UGUGUG_425	0.477526	0.600288	8616	10831	1404	18043
HNRNPK_CCAAACC_M026_0.6	0.320184	0.768805	5836	14013	1622	18227
SRSF2_AAAAGAGAAG_1180	0.261216	0.816218	4716	14736	1398	18054
SRSF7_ACGAGAGAC_s45	0.294716	0.794101	5276	14216	1590	17902
IGF2BP2_ACACACA_M032_0.6	0.333259	0.736177	5961	13168	1242	17887
RBMS1_UAUAUAC_M143_0.6	0.251152	0.809407	4197	13526	1012	16711
FMR1_GGGCAUAGGCAC_s18	0.290009	0.797401	5199	14295	1567	17927
TIAL1_CUUUUA_s7	0.505878	0.573727	8865	10054	1395	17524
DAZAP1_UAGUAUA_M013_0.6	0.236459	0.82442	4156	14490	1070	17576
SRSF2_GGUUCCCA_1334	0.418051	0.693189	7550	12519	2009	18060
SRSF1_GGAGGAC_M154_0.6	0.466944	0.624139	8546	11423	1667	18302
G3BP1_ACCCCUAGGCCC_33	0.296034	0.786105	5352	14212	1485	18079
G3BP1_ACCCCUCCGCAG_33	0.295047	0.787121	5379	14350	1498	18231
SRSF1_CCGACCA_167	0.588777	0.478813	10157	8260	1166	17251
ELAVL2_AUUUAUUUU_s0	0.281011	0.773251	4925	13552	951	17526
SRSF1_GACGAAC_s51	0.371811	0.733222	6471	12761	1828	17404
ENOX1_CAUACAG_M140_0.6	0.359852	0.723173	6432	12926	1484	17874
CELF4_GGUGUUU_M004_0.6	0.349184	0.729943	6337	13247	1436	18148
HNRNPA1_UAGGGA_M271_0.6	0.366389	0.713477	6473	12605	1411	17667
G3BP1_ACCCCUCGGCAC_33	0.293799	0.787564	5254	14084	1455	17883
SRSF1_CGCGGCA_167	0.587116	0.480703	10025	8208	1158	17075
SRSF2_GAUUACUA_1334	0.417033	0.694048	7595	12640	2023	18212
HNRNPDL_GCUAGUA_s36	0.262046	0.808555	4699	14499	1266	17932
PUM1_UGUAAAUA_114	0.259711	0.802648	4473	13824	1074	17223
CELF5_UGUGUGU_M157_0.6	0.348782	0.729999	6269	13121	1416	17974
SRSF2_GGUUGGCG_s59	0.355866	0.739497	6370	13237	1707	17900
SRSF1_CCAUGGU_s48	0.441316	0.677807	7791	11966	2103	17654
PTBP1_CUCUUA_s12	0.560805	0.516143	10196	9384	1399	18181
ANKHD1_AGACGAU_M002_0.6	0.290736	0.789214	5062	13741	1392	17411
MBNL1_GUGCUG_s30	0.583917	0.493376	10667	9013	1412	18268
ELAVL1_UUGUUUU_M031_0.6	0.401238	0.653621	7197	11724	984	17937
RBMS3_CUAUAUA_M055_0.6	0.268969	0.788879	4431	12996	953	16474
SRSF2_UGCCGCC_s37	0.467326	0.639642	8410	11511	1925	17996
SRSF2_GACCUGCG_s59	0.355866	0.739497	6370	13237	1707	17900
SRSF2_GGAGAG_M070_0.6	0.310705	0.776817	5680	14201	1600	18281
SRSF1_CCAACGC_s49	0.394382	0.712883	7188	12993	1955	18226
HNRNPDL_GCACUAGAU_s43	0.250694	0.82317	4514	14822	1330	18006
HNRNPH3_AGGGC_981	0.717514	0.334979	13081	6107	957	18231
PABPC1_ACGAAUC_M349_0.6	0.234537	0.831736	4137	14671	1169	17639
SNRPA_GAGCAGUAGGC_M347_0.6	0.251411	0.821235	4544	14843	1313	18074
SRSF1_AGCGAGC_s99	0.465341	0.659305	8217	11642	2201	17658
TIA1_UUUUUUU_M075_0.6	0.355235	0.704915	6331	12563	1072	17822
TARDBP_GUGAAUGA_541	0.289452	0.790084	5266	14374	1447	18193
SRSF3_UCAGAGAUU_s41	0.350227	0.732993	6178	12930	1468	17640
HNRNPH1_UGGGG_865	0.736132	0.313911	13430	5727	913	18244
HNRNPD_UUAGGG_737	0.369746	0.709139	6712	12873	1432	18153
RBM5_GAAGGGG_M145_0.6	0.414861	0.677134	7504	12248	1664	18088
G3BP1_ACCCCCAGGCAG_33	0.295047	0.787121	5379	14350	1498	18231
MBNL1_UUUGCUUU_M320_0.6	0.418801	0.68527	7654	12524	1902	18276
PCBP2_CCUCCCC_M043_0.6	0.394395	0.695364	7206	12705	1640	18271
SRSF2_GGACUGUA_s59	0.355866	0.739497	6370	13237	1707	17900
ELAVL1_UUUGUUU_M108_0.6	0.385242	0.678346	6949	12236	1147	18038
PABPC3_GAAAACA_M144_0.6	0.331053	0.747518	5903	13329	1401	17831
SF1_UACUAAC_1196	0.239229	0.835476	4131	14427	1290	17268
SRSF2_AGCAGAGUA_s46	0.259095	0.817653	4679	14766	1386	18059
PCBP1_CCUUUCC_M177_0.6	0.362868	0.722993	6614	13178	1565	18227
EIF4A3_UUUUUU_407	0.463545	0.595265	8087	10385	1026	17446
ELAVL1_UUUUUUU_M031_0.6	0.401665	0.653297	7140	11613	977	17776
SRSF2_GGCCUCC_s52	0.442059	0.644422	7969	11617	1559	18027
ELAVL2_UUUUAUUUG_s0	0.280757	0.773033	5016	13811	961	17866
SRSF1_AGAAGAGC_s60	0.321553	0.768763	5814	13900	1633	18081
PUM1_UGUAUAUA_114	0.260317	0.802161	4529	13956	1087	17398
PCBP2_CCCUUAAA_781	0.257938	0.810584	4679	14704	1243	18140
SRSF5_UGCAGC_1343	0.558195	0.556671	9894	9867	2036	17725
SRSF2_GGAGAA_M070_0.6	0.310705	0.776817	5680	14201	1600	18281
IGF2BP3_ACAUACA_M163_0.6	0.33685	0.735499	6034	13175	1296	17913
SRSF1_CCACGCU_s49	0.394382	0.712883	7188	12993	1955	18226
HNRNPDL_AUGCGCA_s36	0.261354	0.809242	4598	14237	1242	17593
SRSF2_GGUUACUG_1334	0.417033	0.694048	7595	12640	2023	18212
HNRNPK_CCAUACC_M026_0.6	0.320184	0.768805	5836	14013	1622	18227
RBM3_GAUACGA_M048_0.6	0.255908	0.818663	4451	14239	1297	17393
ZFP36_AAUAAAGAAAG_M269_0.6	0.192344	0.859177	3472	15509	930	18051
SRSF2_AGGAGAAUG_s46	0.261419	0.815797	4733	14770	1398	18105
SRSF2_GAGCAGUGGUC_s55	0.250539	0.822078	4530	14864	1313	18081
MBNL1_GUGCUC_s30	0.583917	0.493376	10667	9013	1412	18268
PUM2_UGUACAUA_107	0.268635	0.79117	4667	13745	1039	17373
HNRNPF_AAGGGGAA_813	0.287549	0.795619	5238	14493	1515	18216
SRSF1_UAGACAGAGC_s22	0.253514	0.820228	4617	14938	1343	18212
SRSF2_AUGAAUGCUG_s57	0.285519	0.78916	5215	14414	1364	18265
HNRNPH2_UGGGA_142	0.651681	0.406713	11785	7355	1056	18084
YBX1_CAUCAUC_1299	0.399989	0.685378	7211	12356	1539	18028
SRSF9_UGAAGCA_M065_0.6	0.389934	0.698414	7128	12767	1615	18280
A1CF_AUAAUUG_M001_0.6	0.29694	0.765568	5026	12958	1058	16926
SRSF1_CGCGGAA_s48	0.441316	0.677807	7791	11966	2103	17654
HNRNPDL_AAUACCA_s36	0.262046	0.808555	4699	14499	1266	17932
RBM24_UGUGUGA_M175_0.6	0.323651	0.756196	5772	13486	1424	17834
SRSF2_GAUUACUG_1334	0.417033	0.694048	7595	12640	2023	18212
SRSF1_CCGCGGA_167	0.587116	0.480703	10025	8208	1158	17075
RBMX_AAGUAACAA_1316	0.244374	0.824031	4387	14793	1228	17952
SRSF1_CGGACGU_1393	0.530508	0.570506	9364	10070	1783	17651
SRSF1_GAAGAAGAA_1215	0.339231	0.739319	6193	13497	1434	18256
SRSF1_CCCUGCG_167	0.588777	0.478813	10157	8260	1166	17251
HNRNPA2B1_GCCAAGGGGCC_706	0.339465	0.761351	6071	13616	1803	17884
SRSF2_GAUCCCCG_1334	0.416233	0.695046	7436	12417	1988	17865
QKI_ACUUAU_1141	0.322458	0.740453	5100	11711	995	15816
YTHDC1_UGAUGC_M354_0.6	0.396781	0.688033	7125	12355	1523	17957
MBNL1_UGCUGCUUUU_1122	0.319598	0.758881	5848	13886	1436	18298
G3BP1_ACCCACACGCCG_33	0.295047	0.787121	5379	14350	1498	18231
PTBP1_CCUUUUU_M227_0.6	0.381101	0.695386	6856	12510	1376	17990
ZNF638_UGUUGGU_M155_0.6	0.309139	0.76632	5588	13852	1364	18076
KHSRP_AUGUAUAU_41	0.311497	0.766042	5568	13693	1386	17875
SRSF7_ACGAUUGAU_s45	0.293796	0.794473	5209	14086	1565	17730
SRSF5_UGCAUA_1343	0.558195	0.556671	9894	9867	2036	17725
SRSF1_GAUGAAGAG_1211	0.338263	0.745646	6176	13614	1532	18258
ELAVL2_AUUUUUUUA_s0	0.280757	0.773033	5016	13811	961	17866
PABPC1_ACGAACC_M349_0.6	0.234537	0.831736	4137	14671	1169	17639
SRSF1_GAAGGA_1326	0.543578	0.537118	9929	9811	1474	18266
HNRNPH2_AGGGG_142	0.651681	0.406713	11785	7355	1056	18084
G3BP1_ACCCCCAGGCCG_33	0.295047	0.787121	5379	14350	1498	18231
SRSF1_CCCGCGG_167	0.588777	0.478813	10157	8260	1166	17251
SF1_ACUUAU_1209	0.322037	0.740826	5046	11608	985	15669
HNRNPF_CGGGA_830	0.618084	0.45406	10992	8075	1283	17784
SRSF3_CACUUCAU_s40	0.31075	0.768467	5637	13940	1437	18140
HNRNPC_UUUUUUU_M025_0.6	0.390552	0.668193	6994	11966	1052	17908
PCBP2_UUAGAG_792	0.357096	0.717044	6011	12070	1248	16833
HNRNPF_GGAGGA_816	0.599343	0.473529	10947	8649	1331	18265
YTHDC1_UAAUGC_M354_0.6	0.396781	0.688033	7125	12355	1523	17957
SRSF2_GUCCUCCG_s59	0.357205	0.738521	6519	13478	1747	18250
PTBP1_UUCUCUUUUCU_1013	0.23267	0.838699	4199	15136	1288	18047
HNRNPL_AAACAAA_M027_0.6	0.346797	0.73117	6285	13251	1413	18123
HNRNPAB_ACAAAGACAAA_76	0.242328	0.82729	4351	14854	1250	17955
PTBP1_UCUUCUCU_1023	0.324317	0.76488	5923	13969	1629	18263
HNRNPDL_GACUAGCA_s44	0.280552	0.79693	5062	14379	1398	18043
SRSF3_ACAUCAUCU_s41	0.350227	0.732993	6178	12930	1468	17640
SRSF6_UUACACG_1384	0.602977	0.462615	10774	8266	1172	17868
HNRNPA2B1_GCCAAGGAGCC_705	0.341174	0.751311	6179	13607	1675	18111
PCBP2_AAACCAAA_786	0.288451	0.782343	5195	14090	1275	18010
SRSF5_ACUGG_s19	0.681163	0.36419	12421	6641	827	18235
SRSF1_CGCAGGC_1335	0.432054	0.668643	7869	12178	1834	18213
YTHDC1_GCCUGC_M354_0.6	0.396833	0.688139	7066	12253	1513	17806
SRP14_CGCCUGUAG_445	0.227313	0.827368	4128	15025	993	18160
SRSF10_AGAGACA_M019_0.6	0.393936	0.688598	7107	12423	1489	18041
SRSF2_GUCCCCUG_s59	0.356997	0.738394	6452	13345	1724	18073
ZFP36_ACUUCC_155	0.674046	0.384564	12087	6896	1051	17932
ELAVL2_GUUUUAUUUUA_M329_0.6	0.282459	0.772984	5008	13705	983	17730
HNRNPF_GAGGAAGGUG_1331	0.267115	0.804266	4846	14591	1295	18142
HNRNPF_CGAUGGGAA_803	0.318697	0.773908	5792	14065	1683	18174
SRSF1_CGCCGCA_126	0.539153	0.546417	9722	9853	1543	18032
ANKHD1_AGACGUA_M002_0.6	0.290368	0.789637	4965	13502	1368	17099
FUS_GGGUGU_s31	0.513694	0.560488	9397	10253	1357	18293
TIAL1_UUUUCAGUUUU_1288	0.235573	0.823753	4217	14746	1062	17901
RBM6_UAUCCAA_M161_0.6	0.348122	0.732484	6340	13340	1468	18212
MBNL1_CGCUUU_1121	0.364939	0.729139	6416	12819	1654	17581
SRSF6_UGCGUG_s42	0.41731	0.670162	7242	11630	1518	17354
SF1_UGCUGAC_1184	0.3738	0.714613	6697	12803	1584	17916
PPRC1_GGGCGCC_M044_0.6	0.396077	0.71647	6866	12420	1951	17335
HNRNPA2B1_UAGACA_699	0.348925	0.72269	5759	11928	1182	16505
HNRNPA2B1_AGUAGG_711	0.391768	0.686817	7129	12498	1430	18197
SRSF1_CGGCCGA_s50	0.415194	0.690691	7564	12583	1929	18218
CPEB2_CUUUUUU_M012_0.6	0.370104	0.690398	6576	12267	1075	17768
HNRNPA2B1_GCCAAGGAGCC_708	0.340908	0.751738	6226	13729	1692	18263
CELF1_UGUGUUGUGUGU_s91	0.254273	0.821069	4627	14941	1371	18197
FMR1_GGGCUAAGGAGU_78	0.272389	0.809065	4976	14780	1488	18268
YBX1_GGUCUGC_s99	0.465341	0.659305	8217	11642	2201	17658
MBNL1_CCGCUU_s30	0.583917	0.493376	10667	9013	1412	18268
HNRNPH3_GGGGGGG_976	0.323159	0.760404	5855	13777	1514	18118
SRSF1_UGGUGCC_325	0.563423	0.512228	10114	9195	1358	17951
SRSF5_UCUGG_s19	0.680696	0.364548	12292	6583	817	18058
KHSRP_CUGUAUGU_41	0.311797	0.765723	5627	13819	1399	18047
PTBP1_UUCUUC_s12	0.561706	0.515447	10127	9293	1391	18029
RBM24_AGAGUGU_M175_0.6	0.324902	0.755256	5857	13615	1445	18027
SRSF1_CCAAGGA_126	0.537945	0.547294	9782	9952	1550	18184
RBM28_GUGUAGA_M047_0.6	0.278333	0.798811	4961	14238	1375	17824
HNRNPLL_GCAAACA_M169_0.6	0.350994	0.728424	6373	13226	1442	18157
SRSF1_CGAGCGG_s99	0.465684	0.659022	8305	11753	2224	17834
KHSRP_CUGUGUGU_41	0.311497	0.766042	5568	13693	1386	17875
FMR1_GGGCUAAGGAAU_78	0.270393	0.810681	4886	14649	1465	18070
HNRNPC_GGGUAC_731	0.354604	0.72574	6435	13170	1458	18147
ZRANB2_CGGUAU_s20	0.319572	0.723193	5612	12700	751	17561
SRSF1_UCGGGCA_s51	0.370963	0.733693	6398	12654	1805	17247
ZRANB2_AGGGAA_1300	0.507133	0.573968	9242	10460	1478	18224
SRSF10_AGAGAGA_M088_0.6	0.393532	0.689655	7167	12560	1515	18212
RBFOX2_UGACUG_622	0.468831	0.610505	8551	11135	1447	18239
YBX1_GCCUGCG_s99	0.46618	0.658636	8243	11646	2207	17682
HNRNPK_GGGGGGG_1042	0.323159	0.760404	5855	13777	1514	18118
HNRNPA1_UUUUUUU_683	0.390109	0.669032	6926	11878	1050	17754
MBNL1_CUGCUA_s30	0.583917	0.493376	10667	9013	1412	18268
FMR1_GGGCGAAGGAGG_78	0.272389	0.809065	4976	14780	1488	18268
HNRNPH3_AGGGA_182	0.651681	0.406713	11785	7355	1056	18084
PTBP1_UUACUUU_s100	0.408624	0.661386	7325	11856	1255	17926
PCBP1_UUUUUUU_765	0.390783	0.668542	6877	11765	1044	17598
ELAVL2_AUUUUAUUUUG_M329_0.6	0.282096	0.773205	5045	13828	989	17884
HNRNPA1L2_AUAGGGA_M023_0.6	0.267071	0.809018	4756	14407	1355	17808
PTBP1_CCUUUCCC_996	0.294082	0.789941	5362	14403	1532	18233
HNRNPC_UUUUUUU_725	0.390109	0.669032	6926	11878	1050	17754
HNRNPH3_GGGUCGAGGGG_979	0.296079	0.802395	5391	14610	1793	18208
SRSF1_CCACGGA_126	0.539153	0.546417	9722	9853	1543	18032
ELAVL1_UUUUUUG_M232_0.6	0.39031	0.668798	6960	11926	1054	17832
KHSRP_UAGGUA_1120	0.283139	0.760056	4477	12018	683	15812
SNRPB2_GUAUUGCAGU_504	0.233943	0.829185	4258	15092	1149	18201
SRSF2_GUGCAGUAGGG_s55	0.24986	0.822573	4474	14729	1297	17906
SRSF1_CACCGGU_1393	0.53091	0.570234	9464	10165	1803	17826
PPIE_AAUAAA_20	0.543719	0.503061	9682	8958	833	17807
SRSF1_CACACGU_1393	0.53091	0.570234	9464	10165	1803	17826
ELAVL2_AUUUUAUUUAA_M329_0.6	0.282096	0.773205	5045	13828	989	17884
SRSF2_AGGAGAUAA_s46	0.260634	0.816515	4706	14743	1393	18056
SRSF5_ACCGC_s19	0.681163	0.36419	12421	6641	827	18235
PTBP1_CUUUUUU_M227_0.6	0.381049	0.694907	6913	12607	1378	18142
SRSF10_AAAGGAG_M086_0.6	0.363291	0.724629	6508	12981	1575	17914
SRSF3_CUUCAC_1250	0.496092	0.585865	9013	10644	1489	18168
SRSF10_AGACAA_147	0.433278	0.642461	7351	10900	1285	16966
SRSF1_UGGUGGA_325	0.5619	0.513461	10185	9307	1366	18126
ELAVL4_UUUGUAUCUAAU_s93	0.231368	0.832979	4135	14887	1150	17872
KHSRP_UUGUAUGU_41	0.311797	0.765723	5627	13819	1399	18047
SRSF1_AAGGUG_1229	0.469751	0.571373	8487	10323	743	18067
FMR1_GGGCUAAGGAGU_s18	0.291279	0.79593	5324	14548	1594	18278
SF1_UACUGAC_1201	0.304442	0.775587	5497	14004	1445	18056
HNRNPA2B1_AUAGGGA_M024_0.6	0.261938	0.816443	4712	14687	1410	17989
TARDBP_GAAUGA_M074_0.6	0.288825	0.789709	5226	14289	1421	18094
PTBP1_UCCUCUUC_1022	0.364244	0.723449	6650	13208	1601	18257
HNRNPH2_GGGGA_142	0.651681	0.406713	11785	7355	1056	18084
HNRNPA1_UAGACA_662	0.348925	0.72269	5759	11928	1182	16505
G3BP1_ACCCACAGGCAG_33	0.295047	0.787121	5379	14350	1498	18231
HNRNPDL_ACAUUAGCC_s43	0.251732	0.822517	4577	14955	1350	18182
KHSRP_UAGUAU_54	0.287032	0.770295	4356	11690	870	15176
SAMD4A_GCGGGUA_M061_0.6	0.416095	0.674447	7523	12194	1637	18080
RBM41_AUACUUG_M051_0.6	0.300219	0.761611	5210	13217	1073	17354
ZCRB1_GGCUUAA_M085_0.6	0.214748	0.853804	3684	14647	1176	17155
ZFP36_ACUUUC_155	0.674785	0.383532	12219	6945	1056	18108
SRSF2_GACCCCCA_1334	0.417033	0.694048	7595	12640	2023	18212
TARDBP_UGUGUGUGUGUG_178	0.228263	0.836235	4077	14936	1152	17861
HNRNPA1_UAGAGU_642	0.320849	0.749055	5260	12280	1146	16394
ZNF638_UGUUCGU_M155_0.6	0.309139	0.76632	5588	13852	1364	18076
SRSF1_CCAACCC_s49	0.394382	0.712883	7188	12993	1955	18226
HNRNPF_CGGGC_829	0.629534	0.436798	11161	7744	1176	17729
DAZAP1_UAGGAUA_M013_0.6	0.236796	0.824193	4201	14622	1082	17741
PUM2_UGUAAAUA_129	0.25917	0.802863	4508	13965	1079	17394
SRSF1_CCGUGCA_167	0.590223	0.477663	10094	8169	1161	17102
HNRNPL_ACACGAG_M089_0.6	0.363053	0.712316	6503	12759	1350	17912
SRSF1_CGGUGGA_167	0.587788	0.479003	10050	8190	1142	17098
ELAVL1_AUUUAUUUAUUU_164	0.180143	0.863587	3139	15048	762	17425
SRSF2_GAUUCCAGCUA_s56	0.266503	0.80068	4780	14361	1205	17936
SNRPA_AUUGCAC_518	0.27104	0.7929	4879	14273	1151	18001
SRSF9_AGGAU_s97	0.69495	0.366214	12646	6664	1113	18197
HNRNPH3_GGGGG_182	0.651681	0.406713	11785	7355	1056	18084
SRSF1_CGCCCGA_126	0.537945	0.547294	9782	9952	1550	18184
ZRANB2_AGGUAU_s21	0.412065	0.537924	7193	9390	-873	17456
SRSF9_AGGAC_M333_0.6	0.69495	0.366214	12646	6664	1113	18197
SAMD4A_GCGGGUC_M061_0.6	0.416685	0.673806	7607	12301	1652	18256
SRSF1_CGCAGGA_167	0.589238	0.477845	9987	8099	1137	16949
FMR1_GGGCGAAGGAGU_s18	0.291279	0.79593	5324	14548	1594	18278
DAZAP1_UAGGUUA_M013_0.6	0.237017	0.823989	4126	14344	1062	17408
SRSF1_CACCGGA_1393	0.53091	0.570234	9464	10165	1803	17826
PABPC1_AGAAAAA_M146_0.6	0.405538	0.663049	7249	11852	1226	17875
SRSF1_AUGACAGAAC_s22	0.252772	0.82047	4559	14798	1321	18036
HNRNPA1_UUAGAUUAGA_674	0.210485	0.85411	3718	15087	1141	17664
SRSF1_CAGAGGU_1235	0.338358	0.727238	6128	13171	1188	18111
SRSF10_AAAGAAG_s104	0.410472	0.660995	7455	12005	1298	18162
HNRNPL_ACACAAC_M089_0.6	0.363742	0.711837	6579	12875	1367	18087
FUS_GGGGGGG_1059	0.323927	0.759837	5820	13652	1505	17967
HNRNPA1_UAGUUAG_653	0.238595	0.830203	4179	14541	1205	17515
ZRANB2_AGGUUA_s21	0.412065	0.537924	7193	9390	-873	17456
SNRPA_AUUGCAC_M319_0.6	0.26643	0.7989	4796	14381	1176	18001
HNRNPH1_GGGGU_867	0.655098	0.400114	11533	7044	972	17605
SF1_CACAGAC_1190	0.363631	0.715874	6641	13074	1452	18263
MBNL1_AUGCCC_s30	0.583917	0.493376	10667	9013	1412	18268
SRSF1_GAGACGA_s50	0.415194	0.690691	7564	12583	1929	18218
SRSF5_UGCAUC_1343	0.558195	0.556671	9894	9867	2036	17725
TUT1_CGAUACU_M073_0.6	0.253447	0.819515	4356	14085	1254	17187
SRSF1_GGACGGA_M104_0.6	0.465115	0.625332	8413	11311	1636	18088
RBM3_AAUACUA_M048_0.6	0.255887	0.818536	4401	14078	1280	17199
SRSF1_CGGGGGA_167	0.590579	0.476682	10080	8136	1148	17068
SRSF9_AUGACCA_M072_0.6	0.407351	0.683384	7448	12495	1659	18284
HNRNPDL_ACUAAGUA_s44	0.281355	0.796445	5034	14250	1392	17892
HNRNPF_GGGGG_171	0.651681	0.406713	11785	7355	1056	18084
G3BP1_ACCCACCGGCAC_33	0.294877	0.787317	5324	14215	1484	18055
SRSF1_UGAUGAC_325	0.562835	0.512567	10301	9381	1380	18302
MBNL1_AUGCCG_s30	0.583917	0.493376	10667	9013	1412	18268
QKI_ACACACUAACCU_104	0.22624	0.799922	4073	14401	471	18003
HNRNPH1_AGGGAAGGGA_902	0.245854	0.840184	4492	15351	1572	18271
SRSF1_CCCCGGG_167	0.588777	0.478813	10157	8260	1166	17251
HNRNPA2B1_AAUUUA_710	0.389252	0.667756	6432	11034	942	16524
SRSF1_CGCGGUU_s48	0.440793	0.678126	7847	12072	2117	17802
SRSF1_CCCCGCG_167	0.590223	0.477663	10094	8169	1161	17102
CELF1_UGUGUGUG_s87	0.290093	0.783985	5177	13991	1322	17846
SRSF1_CCGGCGA_167	0.588777	0.478813	10157	8260	1166	17251
HNRNPF_AGGGU_832	0.62194	0.429851	11180	7727	931	17976
SRSF1_CGGACCG_167	0.588777	0.478813	10157	8260	1166	17251
SRSF2_AGCAGAGUA_M352_0.6	0.26886	0.812384	4911	14839	1484	18266
G3BP1_ACCCCCAGGCCC_33	0.295047	0.787121	5379	14350	1498	18231
DAZAP1_GUAACG_600	0.336022	0.754903	5791	13010	1567	17234
MBNL1_UCCGCUUC_M320_0.6	0.418075	0.685635	7494	12290	1859	17925
IGF2BP2_CCAAACA_M032_0.6	0.333315	0.736128	6019	13293	1254	18058
SRSF2_CGCAGGG_s52	0.442784	0.643465	8060	11713	1570	18203
SRSF6_CUACAGG_1384	0.602093	0.463253	10642	8188	1155	17675
SRSF9_AUGAACA_M072_0.6	0.407351	0.683384	7448	12495	1659	18284
SRSF2_GGUUCCUG_1334	0.417189	0.693762	7524	12512	2001	18035
HNRNPH3_GGGGG_985	0.651681	0.406713	11785	7355	1056	18084
SRSF1_CCCAGCA_126	0.537945	0.547294	9782	9952	1550	18184
RBM46_AAUCAUG_M052_0.6	0.285601	0.784839	5060	13905	1248	17717
SRSF2_GAAUCCCG_1166	0.345181	0.757403	6225	13659	1850	18034
SRSF2_AGGCAGUAGUC_s55	0.250539	0.822078	4530	14864	1313	18081
SRSF1_CCCCGGA_167	0.589238	0.477845	9987	8099	1137	16949
HNRNPDL_ACUAACAGCA_s79	0.283288	0.782763	5121	14150	1194	18077
RBM5_CUCUUCUCU_1148	0.277167	0.808298	5017	14631	1547	18101
SRSF6_UGUGGA_1269	0.500739	0.578795	9148	10574	1453	18269
RBM5_GGGGGG_1153	0.407825	0.677358	7349	12206	1535	18020
PPIE_AAAAAA_45	0.463545	0.595265	8087	10385	1026	17446
IGF2BP2_CAAAUCA_M032_0.6	0.333315	0.736128	6019	13293	1254	18058
SRSF7_UCUCCG_s83	0.44718	0.655447	7865	11528	1805	17588
HNRNPH1_UGGGA_851	0.714262	0.343928	13011	6265	1060	18216
RBM5_GAAGGAG_M145_0.6	0.415681	0.676413	7592	12354	1682	18264
SRSF1_GGAAGAAC_M272_0.6	0.336818	0.751847	6154	13737	1620	18271
FXR2_UGACAAA_M020_0.6	0.351656	0.746999	6327	13440	1775	17992
SRSF2_GAGCAGUAGGG_s55	0.24986	0.822573	4474	14729	1297	17906
HNRNPL_ACAUACA_M027_0.6	0.346364	0.731374	6211	13115	1394	17932
SRSF2_CGCAGGU_s52	0.442784	0.643465	8060	11713	1570	18203
KHDRBS1_AUAAAAG_M160_0.6	0.336243	0.726771	5971	12906	1119	17758
YTHDC1_GAAUAC_M354_0.6	0.396781	0.688033	7125	12355	1523	17957
SRSF1_UGGAGGA_325	0.562835	0.512567	10301	9381	1380	18302
FMR1_UAGUGGCUGG_s17	0.266836	0.801228	4822	14479	1230	18071
SRSF9_AGGAC_1258	0.695036	0.366484	12405	6541	1098	17848
SRSF6_UCUCUCG_1384	0.602642	0.463011	10859	8343	1183	18019
KHDRBS3_AAAUAAA_s103	0.441936	0.613355	7889	10949	987	17851
TRA2A_AAGAAGAAGAA_s77	0.294095	0.776259	5359	14145	1282	18222
RBM6_CAUCCAG_M161_0.6	0.347003	0.733629	6253	13220	1453	18020
SRSF3_GAUCAAC_s39	0.308357	0.765847	5531	13737	1331	17937
PUM1_UGUACAUC_406	0.327377	0.75353	5936	13663	1467	18132
SRSF1_GAAGAAGAA_1227	0.339231	0.739319	6193	13497	1434	18256
SRSF2_GGUCCCCG_1334	0.418051	0.693189	7550	12519	2009	18060
NOVA1_GGGGGGG_1128	0.323159	0.760404	5855	13777	1514	18118
IGF2BP2_GCAAACA_M032_0.6	0.333445	0.736137	5971	13182	1246	17907
SRSF1_CCCGGCA_167	0.588777	0.478813	10157	8260	1166	17251
DAZAP1_UAGUAAG_M013_0.6	0.236459	0.82442	4156	14490	1070	17576
HNRNPF_GGGGGGG_821	0.323927	0.759837	5820	13652	1505	17967
SRSF1_ACGCGCC_s51	0.371297	0.733649	6517	12877	1842	17552
SRSF1_CACAGGU_1393	0.53091	0.570234	9464	10165	1803	17826
SRSF2_GGAGGAC_1182	0.384704	0.708212	7022	12927	1696	18253
MSI1_UAGUUAG_M167_0.6	0.238473	0.827063	4272	14816	1174	17914
TIAL1_AUUUUC_s7	0.507563	0.572872	9093	10263	1441	17915
SRSF1_CGACCCA_126	0.537945	0.547294	9782	9952	1550	18184
SRSF1_CCGUCCA_167	0.588777	0.478813	10157	8260	1166	17251
ELAVL1_UUUUUUU_s101	0.394383	0.664659	7007	11809	1049	17767
SNRNP70_GAUCAAG_M068_0.6	0.290482	0.783041	5231	14101	1324	18008
KHDRBS1_CUAAAA_s34	0.444464	0.622904	7739	10846	1173	17412
EIF4B_CUCGGAC_M290_0.6	0.324223	0.761012	5896	13839	1550	18185
SRSF1_UGAAGCC_325	0.562835	0.512567	10301	9381	1380	18302
ZFP36_ACCUGU_155	0.674785	0.383532	12219	6945	1056	18108
MBNL1_UUUGCUGU_M320_0.6	0.418801	0.68527	7654	12524	1902	18276
PTBP1_UCCUCUUC_105	0.365232	0.722656	6595	13049	1587	18057
HNRNPA1_UUAGGGA_M022_0.6	0.265218	0.810462	4710	14393	1344	17759
CELF2_GUCUGU_s5	0.476429	0.589525	8560	10592	1185	17967
SRSF9_GGAAGCA_M065_0.6	0.389934	0.698414	7128	12767	1615	18280
PCBP2_CCUUCCU_M043_0.6	0.394395	0.695364	7206	12705	1640	18271
EIF4B_GUUGGAA_M290_0.6	0.324223	0.761012	5896	13839	1550	18185
SRSF6_CUUCAGG_1384	0.602642	0.463011	10859	8343	1183	18019
ZFP36_CCCUCU_155	0.674785	0.383532	12219	6945	1056	18108
SRSF1_GGAUAU_1221	0.336897	0.736682	5325	11644	1163	15806
MSI1_UAGUUGG_M167_0.6	0.23905	0.826821	4246	14686	1170	17762
SFPQ_UUGAUGU_M168_0.6	0.285302	0.789325	5142	14226	1345	18023
FMR1_GUGCGGCUGGGC_s18	0.291279	0.79593	5324	14548	1594	18278
HNRNPLL_CACUGCA_169	0.284845	0.78479	5195	14313	1270	18238
SFPQ_UUAAUGG_M168_0.6	0.283688	0.790445	5101	14213	1333	17981
G3BP1_ACCCAUCGGCCC_33	0.295047	0.787121	5379	14350	1498	18231
SRSF7_AAAGGACAAA_590	0.24736	0.827926	4498	15055	1369	18184
KHDRBS1_UUAAAA_s34	0.443724	0.62382	7660	10769	1166	17263
SRSF1_GAAAGGAGA_1353	0.271671	0.81189	4958	14817	1525	18250
SRSF1_CCGAUGA_s49	0.394382	0.712883	7188	12993	1955	18226
SRSF2_UGUUCGUGCG_s58	0.302445	0.764729	5493	13889	1220	18162
MBNL1_ACGCUG_s30	0.583917	0.493376	10667	9013	1412	18268
ZNF638_UGUUCUU_M155_0.6	0.309139	0.76632	5588	13852	1364	18076
YTHDC1_GGCUAC_M354_0.6	0.397055	0.68761	6983	12093	1489	17587
HNRNPA1_GAGGAAGGUG_1306	0.265441	0.805597	4809	14595	1287	18117
SRSF10_AGAGACC_M019_0.6	0.393936	0.688598	7107	12423	1489	18041
PCBP2_UCCCCA_799	0.533527	0.550361	9540	9841	1500	17881
NOVA1_AUCACC_s27	0.421102	0.656396	7667	11951	1411	18207
TIA1_UUUUUCU_M075_0.6	0.355023	0.7049	6209	12328	1048	17489
SRSF2_GUAACCAGCUA_s56	0.265253	0.801954	4752	14367	1204	17915
FMR1_GGGGGGG_606	0.322595	0.760729	5788	13649	1495	17942
HNRNPCL1_CUUUUUU_M158_0.6	0.389093	0.669621	6892	11861	1040	17713
SRSF2_GGCUGAUG_s59	0.356997	0.738394	6452	13345	1724	18073
SRSF10_AGAGAGG_M087_0.6	0.394496	0.688668	7196	12562	1517	18241
TIAL1_AUUUUUUUC_s65	0.235084	0.828096	4212	14837	1132	17917
LIN28A_CGGAGGA_M153_0.6	0.414836	0.694626	7572	12679	1998	18253
PCBP1_CCCCCCC_773	0.323927	0.759726	5820	13650	1503	17967
SRSF2_GGAGGAG_1183	0.467188	0.623264	8543	11397	1654	18286
HNRNPH1_UGGGU_874	0.645907	0.408539	11543	7301	973	17871
HNRNPA1_CUAGACUAGA_1346	0.216134	0.84603	3901	15270	1122	18049
SRSF1_CCGGCCA_167	0.588777	0.478813	10157	8260	1166	17251
DAZAP1_UAGUUUA_M013_0.6	0.236796	0.824193	4201	14622	1082	17741
SRSF1_CGGGCCG_167	0.588777	0.478813	10157	8260	1166	17251
SRSF2_GGCCCCUA_1334	0.416233	0.695046	7436	12417	1988	17865
PUM1_UGUAUAUA_151	0.259873	0.802245	4560	14077	1090	17547
SRSF2_GACUAGAA_s59	0.357205	0.738521	6519	13478	1747	18250
SRSF3_UUACGAC_s39	0.308357	0.765847	5531	13737	1331	17937
CSTF2_GUGUGUGUUUUG_112	0.234629	0.835694	4274	15223	1281	18216
HNRNPK_ACCCCCAC_s14	0.275589	0.808897	4981	14620	1527	18074
RBM8A_ACGCGCU_M054_0.6	0.411893	0.703997	7183	12277	2021	17439
SRSF1_UGAAGAAC_s60	0.322013	0.768363	5879	14028	1650	18257
HNRNPL_ACAUAAA_M027_0.6	0.346797	0.73117	6285	13251	1413	18123
HNRNPDL_ACUUUAA_s36	0.262046	0.808555	4699	14499	1266	17932
SRSF6_GCUCAUCCUGGC_1272	0.296256	0.779998	5412	14249	1393	18268
SRSF2_AGGAGAG_s53	0.337797	0.737446	6155	13437	1371	18221
ACO1_CAGUGA_M256_0.6	0.497454	0.581129	8989	10501	1420	18070
HNRNPA1_UUUUUUU_686	0.390109	0.669032	6926	11878	1050	17754
IGF2BP2_GAAAACA_M032_0.6	0.333259	0.736177	5961	13168	1242	17887
SF1_UGCUGAC_1202	0.374572	0.713488	6776	12907	1593	18090
IGF2BP2_AAAUUCA_M032_0.6	0.333315	0.736128	6019	13293	1254	18058
SRSF2_GGCCACCG_1334	0.417033	0.694048	7595	12640	2023	18212
G3BP1_ACCCAUACGCCC_33	0.295047	0.787121	5379	14350	1498	18231
SRSF1_GAGCGAG_s99	0.465684	0.659022	8305	11753	2224	17834
IGF2BP2_CAACACA_M032_0.6	0.333315	0.736128	6019	13293	1254	18058
FMR1_GGACUAAGGAGU_s18	0.291279	0.79593	5324	14548	1594	18278
HNRNPH2_GGGGA_910	0.730186	0.324854	13147	5849	991	18005
SRSF7_AGAGGAAGGCGA_1332	0.303022	0.784627	5535	14332	1601	18266
FXR1_ACGACG_M152_0.6	0.287603	0.787095	5090	13930	1322	17698
SRSF3_UCAUCGCUU_s41	0.350227	0.732993	6178	12930	1468	17640
HNRNPDL_ACCACGCA_s44	0.281355	0.796445	5034	14250	1392	17892
YTHDC1_UCGUGC_M354_0.6	0.396781	0.688033	7125	12355	1523	17957
FXR2_UGACGAG_M020_0.6	0.351772	0.746918	6391	13570	1793	18168
SRSF2_GGGCAGUAGGG_s55	0.251287	0.821612	4588	15001	1331	18258
ELAVL4_UUAUUUAUUU_1097	0.211069	0.836377	3768	14931	847	17852
SRSF1_GCGCGCA_s51	0.371297	0.733649	6517	12877	1842	17552
PCBP2_AAAUUCCA_787	0.284204	0.790018	5108	14199	1334	17973
SRP19_GGAGC_547	0.785025	0.265551	14311	4841	922	18230
SRSF1_CGGUGGG_167	0.588777	0.478813	10157	8260	1166	17251
SRSF1_AGACAGAGAC_1214	0.235958	0.833032	4306	15202	1259	18249
NOVA2_GGGGGGG_s96	0.321835	0.761171	5719	13526	1475	17770
HNRNPH2_AGGGG_914	0.698206	0.352598	12685	6406	923	18168
RBMS3_CUAUAGC_M055_0.6	0.269282	0.788714	4476	13110	964	16622
SRSF2_UGCCGUU_1348	0.358408	0.729751	6456	13145	1588	18013
SRSF2_GAAUACCG_s59	0.357205	0.738521	6519	13478	1747	18250
HNRNPH3_AGGGG_182	0.651681	0.406713	11785	7355	1056	18084
SRSF1_UGAAGAU_325	0.563991	0.511542	10237	9285	1371	18151
SRSF1_GGAGGAA_M154_0.6	0.466944	0.624139	8546	11423	1667	18302
SRSF2_UGUUACUA_s59	0.357205	0.738521	6519	13478	1747	18250
HNRNPDL_AGAUAU_745	0.348904	0.713212	5572	11390	992	15970
HNRNPA2B1_AUAGGGU_M024_0.6	0.26155	0.816865	4693	14657	1407	17943
CSTF2_UGUGUGUU_19	0.277038	0.800473	5036	14551	1409	18178
TARDBP_UGUGUG_1279	0.477526	0.600288	8616	10831	1404	18043
FXR1_ACGACA_M152_0.6	0.288567	0.786274	5159	14057	1338	17878
SRSF9_GGAAGGC_M065_0.6	0.389934	0.698414	7128	12767	1615	18280
SRSF1_GGGUAC_1220	0.354604	0.72574	6435	13170	1458	18147
RBM8A_ACGCGCC_M054_0.6	0.411893	0.703997	7183	12277	2021	17439
SRSF7_GACGACGAG_583	0.422173	0.689303	7597	12404	2006	17995
HNRNPDL_ACUAGCG_s36	0.262046	0.808555	4699	14499	1266	17932
HNRNPH1_AGAGG_890	0.746814	0.297742	13359	5326	797	17888
HNRNPH1_AGGGA_858	0.711924	0.342121	12962	6229	984	18207
SRSF3_UCAUCGAUC_s41	0.350227	0.732993	6178	12930	1468	17640
HNRNPA0_AAUUUA_637	0.388885	0.668214	6368	10942	935	16375
SRSF9_UGGUGCC_M065_0.6	0.389934	0.698414	7128	12767	1615	18280
MBNL1_CUGCUG_s30	0.583917	0.493376	10667	9013	1412	18268
QKI_AUCUAAUCAUAU_83	0.209604	0.849568	3684	14932	1040	17576
SRSF1_CGCGGCG_167	0.587116	0.480703	10025	8208	1158	17075
SRSF10_AAAAGAA_s104	0.410472	0.660995	7455	12005	1298	18162
ESRP2_UGGGAAG_M141_0.6	0.327002	0.759264	5974	13871	1576	18269
SRSF2_GGCUCCUA_1334	0.417189	0.693762	7524	12512	2001	18035
NOVA1_UCAUUCAUUCAU_s94	0.220879	0.848458	3982	15296	1250	18028
SRSF2_UGUUCGAGUA_s58	0.302445	0.764729	5493	13889	1220	18162
HNRNPA1_UAGACA_1358	0.348925	0.72269	5759	11928	1182	16505
HNRNPH1_AGGGG_131	0.651291	0.40724	11550	7222	1038	17734
HNRNPH3_UGGGC_989	0.736358	0.318102	13440	5806	994	18252
SFPQ_UAGAGAGG_s24	0.350115	0.73986	6405	13535	1646	18294
ELAVL2_GAUUUAUUUUA_M329_0.6	0.282096	0.773205	5045	13828	989	17884
TIAL1_CUUUUC_s7	0.507694	0.572235	9172	10338	1444	18066
KHSRP_AUUUUA_1109	0.439463	0.618739	7528	10599	997	17130
SRSF2_CGGAGAGAA_s46	0.260517	0.816718	4756	14910	1410	18256
SRSF7_ACGAGAGAA_s45	0.295268	0.79369	5241	14088	1579	17750
SRSF1_CGCAGGA_126	0.537945	0.547294	9782	9952	1550	18184
SRP68_GGAGC_363	0.785025	0.265551	14311	4841	922	18230
PABPC1_AAAAAAC_M146_0.6	0.404945	0.663525	7304	11968	1235	18037
KHSRP_UAGUAU_1119	0.288016	0.769414	4343	11602	866	15079
MBNL1_CUCGCUUC_M320_0.6	0.418801	0.68527	7654	12524	1902	18276
SRSF1_CCCUCGG_167	0.588777	0.478813	10157	8260	1166	17251
YTHDC1_UGAUAC_M354_0.6	0.39675	0.687974	7057	12237	1507	17787
SRSF1_UGGAGAA_325	0.562835	0.512567	10301	9381	1380	18302
SRSF2_UGUUCGAGUU_M332_0.6	0.298379	0.769957	5375	13870	1231	18014
YTHDC1_UAGUAC_M354_0.6	0.396781	0.688033	7125	12355	1523	17957
PCBP2_CCCUUCCC_779	0.297365	0.796061	5360	14349	1684	18025
SRSF6_UGCGGA_1268	0.441341	0.662124	7870	11807	1845	17832
ZFP36_CCCUCC_155	0.674046	0.384564	12087	6896	1051	17932
SRSF10_AGAGAAA_M088_0.6	0.393532	0.689655	7167	12560	1515	18212
SRSF6_CUUCUCG_1384	0.602642	0.463011	10859	8343	1183	18019
KHDRBS2_AAUAAAA_M176_0.6	0.312192	0.751176	5577	13419	1132	17864
HNRNPF_AGGGGAGGGG_837	0.249502	0.83706	4508	15124	1564	18068
HNRNPA1_GCCAAGGAGCC_52	0.340908	0.751738	6226	13729	1692	18263
DAZAP1_AAUUUA_598	0.389252	0.667756	6432	11034	942	16524
ELAVL3_UUUUUUU_1094	0.391367	0.66772	6809	11617	1028	17398
SRSF2_GGGAAUGCUG_s57	0.286243	0.788672	5185	14286	1357	18114
ZFP36_CCCUUC_155	0.675525	0.382918	11998	6801	1038	17761
ELAVL2_GUUUUAUUUAA_M329_0.6	0.282466	0.773206	4957	13569	977	17549
IGF2BP2_GCACUCA_M032_0.6	0.333315	0.736128	6019	13293	1254	18058
SRSF1_GAAGAAGA_1225	0.382765	0.700623	7000	12813	1525	18288
SRSF5_UCGGG_s19	0.681163	0.36419	12421	6641	827	18235
SRSF9_AGGAA_s97	0.69495	0.366214	12646	6664	1113	18197
SRSF3_CUUCAAC_s39	0.307212	0.76682	5461	13631	1316	17776
HNRNPH1_UGGGA_873	0.714262	0.343928	13011	6265	1060	18216
HNRNPA2B1_UUAGGGA_M024_0.6	0.261066	0.817155	4736	14824	1419	18141
SRSF1_CCCGUUU_s49	0.394382	0.712883	7188	12993	1955	18226
FXR2_UGACGGG_M020_0.6	0.351772	0.746918	6391	13570	1793	18168
MBNL1_CUGCCG_s30	0.583917	0.493376	10667	9013	1412	18268
HNRNPH1_UGGGGU_861	0.473464	0.604769	8618	11008	1424	18202
SRSF1_CGCAGGG_167	0.588777	0.478813	10157	8260	1166	17251
G3BP1_ACCCCCACGCAG_33	0.295047	0.787121	5379	14350	1498	18231
ENOX1_AGGACAG_M140_0.6	0.3618	0.721789	6592	13151	1523	18220
HNRNPF_GGGGGCUG_819	0.322437	0.765974	5879	13966	1612	18233
RBFOX2_UGCAUG_631	0.433141	0.641495	7881	11672	1358	18195
HNRNPK_CCAACCC_M026_0.6	0.320184	0.768805	5836	14013	1622	18227
FMR1_GAGCGACUGGUG_s18	0.291279	0.79593	5324	14548	1594	18278
KHDRBS1_AUUUAA_s33	0.379888	0.685323	6577	11865	1129	17313
AGO2_AAAAAAAAA_414	0.299989	0.758393	5272	13328	1026	17574
QKI_CGAGU_1140	0.488308	0.595254	8520	10386	1458	17448
PTBP1_UUCUUC_998	0.553978	0.519973	9791	9190	1307	17674
HNRNPD_AUUUAUUUA_738	0.2335	0.819403	4118	14451	933	17636
HNRNPDL_ACUAGCU_s36	0.261572	0.808819	4645	14363	1250	17758
SRP68_UGCUG_570	0.79143	0.257379	14480	4709	893	18296
SRSF1_CAGCCGU_1393	0.53091	0.570234	9464	10165	1803	17826
HNRNPC_GGAUAU_732	0.337903	0.735086	5398	11743	1166	15975
SRSF2_GGGUAGGCUG_s57	0.284925	0.789319	5154	14278	1343	18089
KHDRBS1_UUAAAU_s34	0.444464	0.622904	7739	10846	1173	17412
SRSF1_GGAGGGC_M104_0.6	0.466652	0.624337	8452	11308	1648	18112
HNRNPA1_AUUUAUUU_655	0.314976	0.742825	5542	13070	1017	17595
HNRNPH3_AGGGA_983	0.711854	0.342292	12713	6113	967	17859
GRSF1_UGGGG_46	0.651681	0.406713	11785	7355	1056	18084
SRSF1_CCCGGCG_167	0.588777	0.478813	10157	8260	1166	17251
GRSF1_AGGGA_46	0.651681	0.406713	11785	7355	1056	18084
HNRNPH1_AGGGA_885	0.711924	0.342121	12962	6229	984	18207
SRSF6_GCCGGA_s42	0.416601	0.670875	7358	11849	1545	17662
TRA2B_AAGAAG_1087	0.550096	0.5242	9729	9271	1314	17686
IFIH1_GGCCCU_391	0.508276	0.575048	9028	10214	1480	17762
SRSF9_AUGACAG_M072_0.6	0.40697	0.683824	7369	12382	1644	18107
NOVA1_CCCCCCC_1127	0.323104	0.760349	5854	13776	1512	18118
HNRNPH2_GGGGG_951	0.651681	0.406713	11785	7355	1056	18084
SRSF7_UCAACA_585	0.431573	0.643537	7395	11027	1287	17135
TIAL1_GUUUUUC_s8	0.424763	0.650445	7489	11468	1326	17631
HNRNPF_GGGGU_827	0.653867	0.401223	11869	7283	1000	18152
HNRNPF_UGGGU_171	0.652596	0.4059	11703	7279	1049	17933
HNRNPK_GCCCAA_s15	0.531959	0.541437	9654	9826	1332	18148
SRSF1_CAGACGA_1393	0.53091	0.570234	9464	10165	1803	17826
PTBP1_UUUCUUU_s100	0.40843	0.661729	7306	11837	1255	17888
SRSF1_CGCUCGA_167	0.590223	0.477663	10094	8169	1161	17102
ELAVL2_UUGUAUUGU_s0	0.28066	0.773763	4863	13407	943	17327
ZRANB2_AGGUAG_s21	0.412065	0.537924	7193	9390	-873	17456
SRSF1_UGGUGGC_325	0.562835	0.512567	10301	9381	1380	18302
SRSF1_GACUGGA_s50	0.415975	0.690302	7515	12471	1920	18066
PTBP1_UUUUUUU_1018	0.390195	0.669223	6869	11781	1046	17604
SRSF9_AUGAACG_M072_0.6	0.40565	0.684967	7337	12389	1639	18087
TIA1_CUUUUUA_s11	0.421692	0.654665	7566	11746	1370	17942
RBM6_UAUCCAG_M161_0.6	0.348122	0.732484	6340	13340	1468	18212
TIA1_UUUUUGU_M075_0.6	0.356067	0.704324	6291	12444	1067	17668
SRSF3_CUACAGC_s39	0.309081	0.765308	5497	13611	1323	17785
ZFP36L2_UUAUUUAUU_428	0.234765	0.814159	4122	14295	859	17558
SRSF6_CGCGUC_s42	0.416601	0.670875	7358	11849	1545	17662
SRSF2_AGGAGAA_s53	0.33792	0.737321	6090	13288	1356	18022
ELAVL2_UUAUAUUUU_s0	0.280757	0.773033	5016	13811	961	17866
KHSRP_CUGCUUCC_175	0.415654	0.663656	7594	12125	1449	18270
SF1_UAGUAAC_1200	0.261097	0.810258	4541	14092	1241	17392
NOVA2_GAUCACC_492	0.290507	0.777686	5291	14164	1242	18213
MBNL1_AUGCUU_s30	0.584235	0.493321	10584	8937	1405	18116
FMR1_GGGCUAAGGAAG_78	0.272389	0.809065	4976	14780	1488	18268
HNRNPH3_CGGGGGGGGC_986	0.344978	0.761101	6231	13747	1916	18062
G3BP1_ACCCACACGCAC_33	0.296034	0.786105	5352	14212	1485	18079
SRSF2_GGCUCCUG_1334	0.417033	0.694048	7595	12640	2023	18212
PCBP2_CCCCCCC_M043_0.6	0.393479	0.696049	7120	12595	1620	18095
FMR1_UUUUUUU_611	0.390109	0.669032	6926	11878	1050	17754
SRSF9_AUGACAA_M072_0.6	0.407531	0.683348	7435	12467	1658	18244
G3BP1_ACCCCUACGCAC_33	0.295047	0.787121	5379	14350	1498	18231
RBM28_GUGUAGG_M047_0.6	0.278333	0.798811	4961	14238	1375	17824
SRSF7_GAAGAAGAA_1360	0.339231	0.739319	6193	13497	1434	18256
HNRNPA1_UAGGGC_658	0.378047	0.703712	6885	12816	1489	18212
ELAVL2_GUUUUAUUUUG_M329_0.6	0.282096	0.773205	5045	13828	989	17884
SRSF6_CUACUCG_1384	0.602642	0.463011	10859	8343	1183	18019
SRSF1_AGGAAAGACC_s22	0.252772	0.82047	4559	14798	1321	18036
FUS_UGGUGG_s31	0.513694	0.560488	9397	10253	1357	18293
RBM5_CAAGGAG_M145_0.6	0.415681	0.676413	7592	12354	1682	18264
HNRNPD_UUAGGA_736	0.356974	0.709981	6030	11993	1131	16892
ELAVL1_UUUGUUU_M127_0.6	0.342727	0.730823	6081	12967	1305	17743
SRSF1_GACCCGG_1238	0.417356	0.69852	7416	12412	2059	17769
SRSF1_CAGACGU_s50	0.415194	0.690691	7564	12583	1929	18218
KHSRP_CUGUAUAU_41	0.311797	0.765723	5627	13819	1399	18047
[truncated: 948 more rows]
