# Supplementary material for: Single-cell RNA binding protein regulatory network analyses reveal oncogenic HNRNPK-MYC signalling pathway in cancer
Source: Commun Biol. 2023 Jan 21;6:82. doi: 10.1038/s42003-023-04457-2 (PMC9867709; doi:10.1038/s42003-023-04457-2)
Supplement: Supplementary file 4 — Supplementary Data 2 [file 42003_2023_4457_MOESM4_ESM.xlsx]

## Sheet: Data 2
Data 2. The marker genes for cell types across cancers.
Cancer	Cell	Gene	P value	P_value_adj.	Avg_log2_FC
BRCA	B_cell	IGKV1-17	0	0	6.27273
BRCA	B_cell	IGHV3-21	0	0	5.12273
BRCA	B_cell	IGKV1-12	0	0	4.60639
BRCA	B_cell	IGKV3-11	0	0	4.44343
BRCA	B_cell	IGKC	0	0	4.16469
BRCA	B_cell	IGHG1	0	0	4.05087
BRCA	B_cell	IGHV3-48	0	0	4.03456
BRCA	B_cell	IGHM	0	0	3.93113
BRCA	B_cell	JCHAIN	0	0	3.91678
BRCA	B_cell	IGHG3	0	0	3.89727
BRCA	Cancer	CPB1	0	0	4.32062
BRCA	Cancer	TFF3	0	0	4.18606
BRCA	Cancer	KRT19	0	0	3.16705
BRCA	Cancer	COX6C	0	0	3.06607
BRCA	Cancer	CD24	0	0	2.77333
BRCA	Cancer	AZGP1	0	0	2.48652
BRCA	Cancer	CRABP1	0	0	2.26629
BRCA	Cancer	KRT18	0	0	2.13789
BRCA	Cancer	KRT7	0	0	2.07939
BRCA	Cancer	KRT8	0	0	2.06701
BRCA	DC	HLA-DQA1	0	0	3.13819
BRCA	DC	IRF8	0	0	2.83485
BRCA	DC	LILRA4	0	0	2.45588
BRCA	DC	PLD4	0	0	2.45093
BRCA	DC	FCER1A	0	0	2.43732
BRCA	DC	PLAC8	0	0	2.43576
BRCA	DC	CLEC10A	0	0	2.39577
BRCA	DC	HLA-DQA2	2.48e-288	8.35e-284	2.27757
BRCA	DC	HLA-DQB1	6.43e-286	2.17e-281	2.98401
BRCA	DC	HLA-DRA	1.76e-268	5.92e-264	3.16274
BRCA	EC	FABP4	0	0	4.66969
BRCA	EC	PLVAP	0	0	4.00472
BRCA	EC	VWF	0	0	3.90281
BRCA	EC	RAMP2	0	0	3.75115
BRCA	EC	AQP1	0	0	3.74517
BRCA	EC	EGFL7	0	0	3.50875
BRCA	EC	ACKR1	0	0	3.50135
BRCA	EC	ID1	0	0	3.4324
BRCA	EC	GNG11	0	0	3.38483
BRCA	EC	SPARCL1	0	0	3.37899
BRCA	Fibroblast	COL1A1	0	0	5.00188
BRCA	Fibroblast	COL1A2	0	0	4.66925
BRCA	Fibroblast	COL3A1	0	0	4.53684
BRCA	Fibroblast	SFRP2	0	0	4.00634
BRCA	Fibroblast	DCN	0	0	3.85656
BRCA	Fibroblast	FN1	0	0	3.83231
BRCA	Fibroblast	AEBP1	0	0	3.77117
BRCA	Fibroblast	COL6A2	0	0	3.74402
BRCA	Fibroblast	COL6A1	0	0	3.66181
BRCA	Fibroblast	LUM	0	0	3.53014
BRCA	Mast	TPSAB1	0	0	6.56975
BRCA	Mast	TPSB2	0	0	5.89656
BRCA	Mast	CPA3	0	0	5.36799
BRCA	Mast	MS4A2	0	0	4.67695
BRCA	Mast	TPSD1	0	0	4.28921
BRCA	Mast	HPGD	0	0	4.07794
BRCA	Mast	GATA2	0	0	3.90611
BRCA	Mast	HPGDS	0	0	3.8007
BRCA	Mast	VWA5A	0	0	3.5714
BRCA	Mast	SLC18A2	0	0	3.45231
BRCA	Myeloid	SPP1	0	0	4.20673
BRCA	Myeloid	C1QC	0	0	4.04236
BRCA	Myeloid	C1QB	0	0	4.01095
BRCA	Myeloid	TYROBP	0	0	3.96941
BRCA	Myeloid	C1QA	0	0	3.9115
BRCA	Myeloid	APOE	0	0	3.47282
BRCA	Myeloid	FCER1G	0	0	3.40054
BRCA	Myeloid	LYZ	0	0	3.27536
BRCA	Myeloid	APOC1	0	0	3.24133
BRCA	Myeloid	CD68	0	0	3.20984
BRCA	T_cell	CCL5	0	0	3.59831
BRCA	T_cell	GNLY	0	0	3.16864
BRCA	T_cell	CD3E	0	0	3.15564
BRCA	T_cell	NKG7	0	0	3.04978
BRCA	T_cell	CCL4	0	0	2.97551
BRCA	T_cell	CD2	0	0	2.76989
BRCA	T_cell	CD7	0	0	2.76701
BRCA	T_cell	IL32	0	0	2.75874
BRCA	T_cell	CXCL13	0	0	2.69032
BRCA	T_cell	IL7R	0	0	2.67804
CRC	B_cell	JCHAIN	0	0	6.25494
CRC	B_cell	IGLC2	0	0	6.04322
CRC	B_cell	IGHA1	0	0	5.93135
CRC	B_cell	IGKC	0	0	5.92769
CRC	B_cell	IGLC3	0	0	5.85617
CRC	B_cell	IGHA2	0	0	5.37596
CRC	B_cell	IGHG1	0	0	4.67048
CRC	B_cell	IGHM	0	0	4.23796
CRC	B_cell	MZB1	0	0	3.16983
CRC	B_cell	IGHG2	0	0	3.1363
CRC	Cancer	KRT18	0	0	2.94929
CRC	Cancer	KRT8	0	0	2.81707
CRC	Cancer	KRT19	0	0	2.74099
CRC	Cancer	S100P	0	0	2.66939
CRC	Cancer	LCN2	0	0	2.37418
CRC	Cancer	MMP7	0	0	2.36999
CRC	Cancer	REG4	0	0	2.30781
CRC	Cancer	C19orf33	0	0	2.25504
CRC	Cancer	AGR2	0	0	2.24052
CRC	Cancer	TSPAN8	0	0	2.21907
CRC	EC	PLVAP	0	0	3.61985
CRC	EC	VWF	0	0	3.59102
CRC	EC	CLDN5	0	0	3.49212
CRC	EC	RAMP2	0	0	3.43347
CRC	EC	GNG11	0	0	3.09561
CRC	EC	HSPG2	0	0	3.04676
CRC	EC	FABP4	0	0	3.04346
CRC	EC	PECAM1	0	0	3.0361
CRC	EC	TM4SF1	0	0	2.92666
CRC	EC	ACKR1	0	0	2.90183
CRC	Enteric_glia	CRYAB	0	0	5.09685
CRC	Enteric_glia	S100B	0	0	4.99847
CRC	Enteric_glia	GPM6B	0	0	4.75885
CRC	Enteric_glia	FXYD1	0	0	4.29859
CRC	Enteric_glia	CLU	0	0	4.23522
CRC	Enteric_glia	LGI4	0	0	4.22503
CRC	Enteric_glia	PLP1	0	0	3.91953
CRC	Enteric_glia	NRXN1	0	0	3.79995
CRC	Enteric_glia	ALDH1A1	0	0	3.7102
CRC	Enteric_glia	TPPP3	0	0	3.66045
CRC	Epithelial	ZG16	0	0	5.73442
CRC	Epithelial	FABP1	0	0	4.77247
CRC	Epithelial	GUCA2A	0	0	4.18722
CRC	Epithelial	PHGR1	0	0	4.01123
CRC	Epithelial	PIGR	0	0	3.72822
CRC	Epithelial	GUCA2B	0	0	3.67405
CRC	Epithelial	CA1	0	0	3.64462
CRC	Epithelial	FCGBP	0	0	3.62852
CRC	Epithelial	CKB	0	0	3.53098
CRC	Epithelial	MT1G	0	0	3.52856
CRC	Fibroblast	DCN	0	0	4.75232
CRC	Fibroblast	COL1A1	0	0	4.4525
CRC	Fibroblast	COL1A2	0	0	4.38209
CRC	Fibroblast	CFD	0	0	4.36279
CRC	Fibroblast	COL3A1	0	0	4.3243
CRC	Fibroblast	LUM	0	0	4.30974
CRC	Fibroblast	MGP	0	0	3.99894
CRC	Fibroblast	CXCL14	0	0	3.93451
CRC	Fibroblast	TAGLN	0	0	3.81747
CRC	Fibroblast	CALD1	0	0	3.64674
CRC	Mast_cell	TPSB2	0	0	7.99591
CRC	Mast_cell	TPSAB1	0	0	7.56196
CRC	Mast_cell	CPA3	0	0	5.13763
CRC	Mast_cell	CTSG	0	0	4.56399
CRC	Mast_cell	MS4A2	0	0	4.19067
CRC	Mast_cell	HPGDS	0	0	4.06552
CRC	Mast_cell	HPGD	0	0	3.9624
CRC	Mast_cell	KIT	0	0	3.33022
CRC	Mast_cell	LTC4S	0	0	3.0401
CRC	Mast_cell	GATA2	0	0	3.0112
CRC	Myeloid	SPP1	0	0	4.91676
CRC	Myeloid	S100A9	0	0	4.65046
CRC	Myeloid	C1QA	0	0	4.60106
CRC	Myeloid	C1QB	0	0	4.49746
CRC	Myeloid	CXCL8	0	0	4.36906
CRC	Myeloid	TYROBP	0	0	4.35187
CRC	Myeloid	S100A8	0	0	4.30877
CRC	Myeloid	LYZ	0	0	4.15674
CRC	Myeloid	AIF1	0	0	3.95471
CRC	Myeloid	HLA-DRA	0	0	3.92294
CRC	T_cell	CCL5	0	0	3.99906
CRC	T_cell	CD3D	0	0	3.53964
CRC	T_cell	TRAC	0	0	3.4594
CRC	T_cell	KLRB1	0	0	3.29717
CRC	T_cell	GNLY	0	0	3.26681
CRC	T_cell	GZMA	0	0	3.17565
CRC	T_cell	CD2	0	0	3.10987
CRC	T_cell	NKG7	0	0	3.05018
CRC	T_cell	TRBC1	0	0	3.00289
CRC	T_cell	CCL4	0	0	2.93912
LC	Alveolar	SFTPC	0	0	7.02473
LC	Alveolar	SCGB3A2	0	0	5.81036
LC	Alveolar	SFTPA2	0	0	5.47741
LC	Alveolar	SFTPA1	0	0	5.37929
LC	Alveolar	SCGB3A1	0	0	5.30369
LC	Alveolar	SFTPB	0	0	5.064
LC	Alveolar	AGER	0	0	4.26258
LC	Alveolar	NAPSA	0	0	4.12352
LC	Alveolar	SLPI	0	0	3.83592
LC	Alveolar	SFTPD	0	0	3.76213
LC	B_cell	IGLC3	0	0	6.16159
LC	B_cell	IGHG1	0	0	5.94715
LC	B_cell	IGLC2	0	0	5.70365
LC	B_cell	IGKC	0	0	5.60284
LC	B_cell	IGHG3	0	0	5.56483
LC	B_cell	IGHA1	0	0	5.27674
LC	B_cell	IGHGP	0	0	4.79899
LC	B_cell	JCHAIN	0	0	4.78479
LC	B_cell	IGHM	0	0	4.70686
LC	B_cell	IGHG4	0	0	4.34094
LC	Cancer	FGB	0	0	3.77223
LC	Cancer	AKR1C2	0	0	3.34402
LC	Cancer	FGG	0	0	3.30081
LC	Cancer	LCN2	0	0	3.21019
LC	Cancer	FGA	0	0	3.17302
LC	Cancer	KRT19	0	0	2.99314
LC	Cancer	KRT17	0	0	2.98182
LC	Cancer	MDK	0	0	2.92258
LC	Cancer	FABP7	0	0	2.73944
LC	Cancer	S100P	0	0	2.70495
LC	EC	FCN3	0	0	5.18596
LC	EC	CLDN5	0	0	5.15235
LC	EC	RAMP2	0	0	4.22823
LC	EC	C10orf10	0	0	4.0436
LC	EC	SPARCL1	0	0	4.01654
LC	EC	VWF	0	0	3.99428
LC	EC	CCL21	0	0	3.96792
LC	EC	EPAS1	0	0	3.90921
LC	EC	TMEM100	0	0	3.69899
LC	EC	AQP1	0	0	3.61226
LC	Epithelial	CAPS	0	0	5.46075
LC	Epithelial	TPPP3	0	0	5.32895
LC	Epithelial	TMEM190	0	0	5.29026
LC	Epithelial	C20orf85	0	0	4.65988
LC	Epithelial	C9orf24	0	0	4.6246
LC	Epithelial	FAM183A	0	0	4.12299
LC	Epithelial	AGR3	0	0	4.012
LC	Epithelial	TSPAN1	0	0	3.96681
LC	Epithelial	C1orf194	0	0	3.86754
LC	Epithelial	RSPH1	0	0	3.70137
LC	Erythroblast	HBA1	0	0	8.97627
LC	Erythroblast	HBB	0	0	8.50088
LC	Erythroblast	HBA2	0	0	8.21819
LC	Erythroblast	HBD	0	0	2.96292
LC	Erythroblast	ALAS2	0	0	2.93557
LC	Erythroblast	SLC25A37	0	0	2.52154
LC	Erythroblast	SNCA	0	0	2.12566
LC	Erythroblast	HBM	0	0	1.58408
LC	Erythroblast	AHSP	0	0	1.24826
LC	Erythroblast	CA1	0	0	1.05477
LC	Fibroblast	LUM	0	0	5.64209
LC	Fibroblast	COL1A1	0	0	5.36018
LC	Fibroblast	DCN	0	0	5.30726
LC	Fibroblast	COL3A1	0	0	5.24345
LC	Fibroblast	COL1A2	0	0	5.24143
LC	Fibroblast	MGP	0	0	4.53183
LC	Fibroblast	RARRES2	0	0	4.40919
LC	Fibroblast	TAGLN	0	0	4.34045
LC	Fibroblast	SPARC	0	0	4.22797
LC	Fibroblast	BGN	0	0	4.21956
LC	Mast_cell	TPSAB1	0	0	8.75527
LC	Mast_cell	TPSB2	0	0	8.54499
LC	Mast_cell	CPA3	0	0	5.28754
LC	Mast_cell	HPGDS	0	0	3.91369
LC	Mast_cell	MS4A2	0	0	3.91354
LC	Mast_cell	CLU	0	0	3.29823
LC	Mast_cell	CTSG	0	0	3.18001
LC	Mast_cell	RGS13	0	0	3.16521
LC	Mast_cell	LTC4S	0	0	2.9523
LC	Mast_cell	SLC18A2	0	0	2.85665
LC	Myeloid	LYZ	0	0	4.46862
LC	Myeloid	CCL18	0	0	4.35327
LC	Myeloid	APOC1	0	0	4.26244
LC	Myeloid	C1QB	0	0	4.00305
LC	Myeloid	APOE	0	0	3.92483
LC	Myeloid	C1QA	0	0	3.91979
LC	Myeloid	FTL	0	0	3.90294
LC	Myeloid	TYROBP	0	0	3.66175
LC	Myeloid	AIF1	0	0	3.46163
LC	Myeloid	FCER1G	0	0	3.38016
LC	T_cell	CCL5	0	0	4.30274
LC	T_cell	GNLY	0	0	3.77173
LC	T_cell	NKG7	0	0	3.68293
LC	T_cell	CXCL13	0	0	3.56721
LC	T_cell	GZMA	0	0	3.5287
LC	T_cell	CCL4	0	0	3.4769
LC	T_cell	TRAC	0	0	3.41701
LC	T_cell	CD3D	0	0	3.40924
LC	T_cell	CD2	0	0	3.26032
LC	T_cell	GZMB	0	0	3.19743
OvC	B_cell	IGKC	0	0	7.88336
OvC	B_cell	IGHG3	0	0	7.47762
OvC	B_cell	IGHG1	0	0	7.4379
OvC	B_cell	IGLC3	0	0	6.95843
OvC	B_cell	IGHG4	0	0	6.16111
OvC	B_cell	IGHG2	0	0	5.9127
OvC	B_cell	JCHAIN	0	0	4.92505
OvC	B_cell	IGHM	0	0	4.26571
OvC	B_cell	IGHGP	0	0	4.12151
OvC	B_cell	MZB1	0	0	3.52878
OvC	Cancer	WFDC2	0	0	2.82452
OvC	Cancer	S100A1	0	0	2.52688
OvC	Cancer	CD24	0	0	2.4829
OvC	Cancer	MMP7	0	0	1.93276
OvC	Cancer	KRT7	0	0	1.8379
OvC	Cancer	CLU	0	0	1.81315
OvC	Cancer	SOX4	0	0	1.64613
OvC	Cancer	KRT8	0	0	1.63088
OvC	Cancer	H3F3A	0	0	1.62465
OvC	Cancer	CAPS	0	0	1.54118
OvC	EC	CLDN5	0	0	3.85162
OvC	EC	VWF	0	0	3.6732
OvC	EC	ACKR1	0	0	3.63172
OvC	EC	RBP7	0	0	2.93729
OvC	EC	RAMP2	0	0	2.87838
OvC	EC	SPARCL1	0	0	2.73153
OvC	EC	PECAM1	0	0	2.669
OvC	EC	EGFL7	0	0	2.64456
OvC	EC	A2M	0	0	2.6315
OvC	EC	CLEC14A	0	0	2.63149
OvC	Fibroblast	DCN	0	0	3.86238
OvC	Fibroblast	APOD	0	0	3.39134
OvC	Fibroblast	COL1A1	0	0	3.13965
OvC	Fibroblast	LUM	0	0	2.95131
OvC	Fibroblast	IGFBP5	0	0	2.84448
OvC	Fibroblast	C1S	0	0	2.82828
OvC	Fibroblast	C1R	0	0	2.82037
OvC	Fibroblast	COL3A1	0	0	2.77881
OvC	Fibroblast	MEG3	0	0	2.77024
OvC	Fibroblast	COL1A2	0	0	2.75849
OvC	Myeloid	C1QB	0	0	4.69044
OvC	Myeloid	C1QA	0	0	4.54337
OvC	Myeloid	LYZ	0	0	4.32449
OvC	Myeloid	HLA-DRA	0	0	4.18027
OvC	Myeloid	TYROBP	0	0	3.94691
OvC	Myeloid	SPP1	0	0	3.92415
OvC	Myeloid	C1QC	0	0	3.88556
OvC	Myeloid	HLA-DRB1	0	0	3.79017
OvC	Myeloid	AIF1	0	0	3.79007
OvC	Myeloid	HLA-DPA1	0	0	3.78191
OvC	T_cell	CCL5	0	0	4.38015
OvC	T_cell	CCL4	0	0	3.76687
OvC	T_cell	NKG7	0	0	3.54441
OvC	T_cell	GZMA	0	0	3.51457
OvC	T_cell	IL32	0	0	3.37484
OvC	T_cell	CD52	0	0	3.32077
OvC	T_cell	GNLY	0	0	3.31581
OvC	T_cell	CXCR4	0	0	3.28453
OvC	T_cell	TRAC	0	0	3.28215
OvC	T_cell	CD3D	0	0	3.26827
