# Supplementary material for: Single-cell RNA binding protein regulatory network analyses reveal oncogenic HNRNPK-MYC signalling pathway in cancer
Source: Commun Biol. 2023 Jan 21;6:82. doi: 10.1038/s42003-023-04457-2 (PMC9867709; doi:10.1038/s42003-023-04457-2)
Supplement: Supplementary file 5 — Supplementary Data 3 [file 42003_2023_4457_MOESM5_ESM.xlsx]

## Sheet: Data 3
Data 3. The annotations of cell types in four cancer types.
BRCA						CRC						LC						OvC
Cell	nGene	nUMI	Tumor Type	Cell Type		Cell	nGene	nUMI	Tumor Type	Cell Type		Cell	nGene	nUMI	Tumor Type	Cell Type		Cell	nGene	nUMI	Tumor Type	Cell Type
sc5rJUQ024_AAACCTGCAACAACCT	894	1624	Breast Cancer	DC		scrEXT001_AAACCTGGTCGGCTCA	345	633	Clorectal Cancer	Cancer		BT1238_AAATCAACTGCCTC	897	3227	Lung Cancer	Cancer		BT1303_AAACCTGAGAGCCCAA	208	951	Ovarian Cancer	Cancer
sc5rJUQ024_AAACCTGCAAGAAGAG	1401	2983	Breast Cancer	T cell		scrEXT001_AAACCTGGTCTTTCAT	2640	8119	Clorectal Cancer	Cancer		BT1238_AACATTGACCTAAG	509	731	Lung Cancer	Cancer		BT1303_AAACCTGAGGCATGGT	249	421	Ovarian Cancer	T cell
sc5rJUQ024_AAACCTGGTCTCCACT	585	1141	Breast Cancer	Cancer		scrEXT001_AAACCTGTCACCACCT	2129	6999	Clorectal Cancer	Myeloid		BT1238_AACCAGTGCTTAGG	642	2958	Lung Cancer	Myeloid		BT1303_AAACCTGAGTATTGGA	226	407	Ovarian Cancer	Cancer
sc5rJUQ024_AAACCTGTCAACGAAA	4233	18953	Breast Cancer	Myeloid		scrEXT001_AAACCTGTCGTCCAGG	1297	3351	Clorectal Cancer	T cell		BT1238_AACCTACTCGCTAA	925	2781	Lung Cancer	T cell		BT1303_AAACCTGAGTGCAAGC	1433	2992	Ovarian Cancer	Fibroblast
sc5rJUQ024_AAACGGGAGAGTAAGG	1669	3794	Breast Cancer	Fibroblast		scrEXT001_AAACCTGTCTGGGCCA	4912	23972	Clorectal Cancer	Fibroblast		BT1238_AACTCTTGCTGTAG	713	3000	Lung Cancer	T cell		BT1303_AAACCTGAGTGGTAAT	259	409	Ovarian Cancer	Cancer
sc5rJUQ024_AAACGGGCACAGAGGT	1818	4891	Breast Cancer	Myeloid		scrEXT001_AAACGGGAGTGAAGTT	3037	11716	Clorectal Cancer	Fibroblast		BT1238_AACTTGCTACTCTT	2351	11433	Lung Cancer	Cancer		BT1303_AAACCTGAGTGGTAGC	1063	2531	Ovarian Cancer	Fibroblast
sc5rJUQ024_AAACGGGCATGGGACA	3946	13006	Breast Cancer	Fibroblast		scrEXT001_AAACGGGCAGCTATTG	555	862	Clorectal Cancer	EC		BT1238_AAGCCTGATTCCAT	2480	12011	Lung Cancer	T cell		BT1303_AAACCTGCAAGCGCTC	303	452	Ovarian Cancer	Cancer
sc5rJUQ024_AAACGGGGTTCATGGT	1685	4143	Breast Cancer	EC		scrEXT001_AAACGGGGTATATGGA	364	602	Clorectal Cancer	Cancer		BT1238_AAGTATACCATACG	326	631	Lung Cancer	T cell		BT1303_AAACCTGCACATGACT	339	572	Ovarian Cancer	Fibroblast
sc5rJUQ024_AAACGGGTCAACGAAA	390	2376	Breast Cancer	B cell		scrEXT001_AAACGGGTCGCATGGC	741	1565	Clorectal Cancer	T cell		BT1238_AAGTCTCTACACGT	868	3544	Lung Cancer	T cell		BT1303_AAACCTGCAGCAGTTT	812	1687	Ovarian Cancer	Fibroblast
sc5rJUQ024_AAACGGGTCACCAGGC	3958	13717	Breast Cancer	Fibroblast		scrEXT001_AAACGGGTCGGTTAAC	628	1058	Clorectal Cancer	Cancer		BT1238_AATCAAACGTATGC	785	2534	Lung Cancer	T cell		BT1303_AAACCTGGTAAATGTG	268	402	Ovarian Cancer	Cancer
sc5rJUQ024_AAACGGGTCCGAACGC	839	1781	Breast Cancer	T cell		scrEXT001_AAAGATGAGAATTCCC	663	1495	Clorectal Cancer	T cell		BT1238_AATCTAGAATTCTC	385	839	Lung Cancer	T cell		BT1303_AAACCTGGTACAGTTC	854	1901	Ovarian Cancer	Fibroblast
sc5rJUQ024_AAACGGGTCGTAGGAG	2005	4494	Breast Cancer	T cell		scrEXT001_AAAGATGAGAGTGACC	2513	9231	Clorectal Cancer	Myeloid		BT1238_AATGTAACTAAGGA	379	838	Lung Cancer	T cell		BT1303_AAACCTGGTTATGCGT	369	587	Ovarian Cancer	Fibroblast
sc5rJUQ024_AAACGGGTCTCGTATT	312	412	Breast Cancer	Cancer		scrEXT001_AAAGATGCAACTGCGC	405	656	Clorectal Cancer	EC		BT1238_ACAATAACCGATAC	1074	4046	Lung Cancer	Mast		BT1303_AAACCTGTCAGGCCCA	471	890	Ovarian Cancer	T cell
sc5rJUQ024_AAAGATGAGCAGGCTA	1254	2338	Breast Cancer	T cell		scrEXT001_AAAGATGGTATAGGGC	3308	10935	Clorectal Cancer	Cancer		BT1238_ACAATTGAGGGCAA	925	2801	Lung Cancer	T cell		BT1303_AAACCTGTCTACTATC	416	653	Ovarian Cancer	Fibroblast
sc5rJUQ024_AAAGATGCAACTGCTA	1888	10433	Breast Cancer	B cell		scrEXT001_AAAGATGGTGGCCCTA	3448	15190	Clorectal Cancer	Cancer		BT1238_ACACAGACTACAGC	934	2541	Lung Cancer	T cell		BT1303_AAACCTGTCTATGTGG	302	447	Ovarian Cancer	Cancer
sc5rJUQ024_AAAGATGCAAGCCGTC	1300	2950	Breast Cancer	T cell		scrEXT001_AAAGATGGTGTTCTTT	228	487	Clorectal Cancer	Myeloid		BT1238_ACACATCTCATTGG	328	552	Lung Cancer	T cell		BT1303_AAACCTGTCTCTAAGG	3892	18506	Ovarian Cancer	Fibroblast
sc5rJUQ024_AAAGATGCAGCGAACA	1504	4564	Breast Cancer	B cell		scrEXT001_AAAGATGGTTGTCTTT	3885	20776	Clorectal Cancer	Fibroblast		BT1238_ACACGATGCCAACA	800	2054	Lung Cancer	T cell		BT1303_AAACGGGAGACAGGCT	902	2165	Ovarian Cancer	Myeloid
sc5rJUQ024_AAAGATGGTTTGACAC	1606	4843	Breast Cancer	T cell		scrEXT001_AAAGATGTCACCCGAG	2107	6783	Clorectal Cancer	Myeloid		BT1238_ACAGTCGAGGGCAA	579	1293	Lung Cancer	T cell		BT1303_AAACGGGAGACGCTTT	297	493	Ovarian Cancer	T cell
sc5rJUQ024_AAAGATGTCAACGCTA	1263	2842	Breast Cancer	T cell		scrEXT001_AAAGATGTCCAGAGGA	2543	8441	Clorectal Cancer	Fibroblast		BT1238_ACAGTTCTAAGTGA	616	1658	Lung Cancer	T cell		BT1303_AAACGGGAGATAGTCA	304	460	Ovarian Cancer	Cancer
sc5rJUQ024_AAAGATGTCACTTATC	3014	9323	Breast Cancer	Fibroblast		scrEXT001_AAAGCAAAGTACGTAA	1875	5084	Clorectal Cancer	EC		BT1238_ACCCAAGATAGAGA	943	2270	Lung Cancer	Cancer		BT1303_AAACGGGCAAACTGCT	313	553	Ovarian Cancer	T cell
sc5rJUQ024_AAAGATGTCAGGTTCA	558	778	Breast Cancer	T cell		scrEXT001_AAAGCAAGTAAACACA	3125	12317	Clorectal Cancer	Cancer		BT1238_ACCCGTACACGCAT	781	2315	Lung Cancer	T cell		BT1303_AAACGGGCAAGGACTG	851	1310	Ovarian Cancer	Cancer
sc5rJUQ024_AAAGCAAAGCGTTCCG	2679	7592	Breast Cancer	EC		scrEXT001_AAAGCAATCACATGCA	5515	31578	Clorectal Cancer	Cancer		BT1238_ACCCTCGATTGGTG	2103	8734	Lung Cancer	T cell		BT1303_AAACGGGCAGCTCCGA	5666	31861	Ovarian Cancer	EC
sc5rJUQ024_AAAGCAAAGGATGGTC	3569	11717	Breast Cancer	Fibroblast		scrEXT001_AAAGTAGAGCACGCCT	3621	17426	Clorectal Cancer	Fibroblast		BT1238_ACCTCGTGCAACTG	865	2070	Lung Cancer	T cell		BT1303_AAACGGGCAGGCTGAA	1538	4224	Ovarian Cancer	Myeloid
sc5rJUQ024_AAAGCAAAGTGCGTGA	366	769	Breast Cancer	Cancer		scrEXT001_AAAGTAGAGGCATGGT	270	508	Clorectal Cancer	Cancer		BT1238_ACGAAGCTTGGGAG	1102	4717	Lung Cancer	Myeloid		BT1303_AAACGGGGTACCTACA	461	958	Ovarian Cancer	Fibroblast
sc5rJUQ024_AAAGCAAGTCTTCGTC	1340	3340	Breast Cancer	T cell		scrEXT001_AAAGTAGAGGGAACGG	2202	7641	Clorectal Cancer	Myeloid		BT1238_ACGACAACACGTTG	791	1892	Lung Cancer	T cell		BT1303_AAACGGGGTATAAACG	2726	8970	Ovarian Cancer	Fibroblast
sc5rJUQ024_AAAGCAAGTGCAGTAG	1065	1975	Breast Cancer	T cell		scrEXT001_AAAGTAGGTCGGCACT	3904	16866	Clorectal Cancer	Fibroblast		BT1238_ACGAGTACATCACG	848	2286	Lung Cancer	T cell		BT1303_AAACGGGGTTTCGCTC	832	1790	Ovarian Cancer	Fibroblast
sc5rJUQ024_AAAGCAATCTACTATC	1031	2269	Breast Cancer	T cell		scrEXT001_AAAGTAGTCCGTCATC	5651	37803	Clorectal Cancer	Cancer		BT1238_ACGCAATGTTCGGA	272	851	Lung Cancer	Myeloid		BT1303_AAACGGGGTTTGACTG	271	518	Ovarian Cancer	T cell
sc5rJUQ024_AAAGTAGAGCGTAGTG	852	1340	Breast Cancer	Fibroblast		scrEXT001_AAATGCCAGTCGTTTG	4583	23973	Clorectal Cancer	Cancer		BT1238_ACGGGAGAGCTGTA	744	1985	Lung Cancer	Myeloid		BT1303_AAACGGGTCACCCGAG	1002	2896	Ovarian Cancer	Myeloid
sc5rJUQ024_AAAGTAGAGCTTCGCG	4466	18774	Breast Cancer	Fibroblast		scrEXT001_AAATGCCAGTGACTCT	5775	41020	Clorectal Cancer	Cancer		BT1238_ACTAAAACAGATCC	360	1155	Lung Cancer	T cell		BT1303_AAACGGGTCACGAAGG	270	406	Ovarian Cancer	Cancer
sc5rJUQ024_AAAGTAGCAAAGGCGT	471	790	Breast Cancer	T cell		scrEXT001_AAATGCCCACAGTCGC	2925	8107	Clorectal Cancer	Cancer		BT1238_ACTACTACCCTGTC	1450	4406	Lung Cancer	T cell		BT1303_AAACGGGTCCAAACTG	307	492	Ovarian Cancer	Cancer
sc5rJUQ024_AAAGTAGCAACACCCG	1222	2684	Breast Cancer	T cell		scrEXT001_AAATGCCCAGCGAACA	1045	2493	Clorectal Cancer	T cell		BT1238_ACTCTCCTTACGCA	1161	3616	Lung Cancer	T cell		BT1303_AAACGGGTCTAACTGG	1096	3027	Ovarian Cancer	Myeloid
sc5rJUQ024_AAAGTAGCAAGCCGTC	3069	9401	Breast Cancer	Fibroblast		scrEXT001_AAATGCCTCAAACCAC	5470	21823	Clorectal Cancer	Cancer		BT1238_ACTGCCACGAGGCA	771	3288	Lung Cancer	T cell		BT1303_AAACGGGTCTCTGTCG	262	428	Ovarian Cancer	Cancer
sc5rJUQ024_AAAGTAGCAGTCACTA	1417	2618	Breast Cancer	T cell		scrEXT001_AAATGCCTCAACCATG	4823	22322	Clorectal Cancer	Cancer		BT1238_ACTGTGGATGCTGA	866	4477	Lung Cancer	Myeloid		BT1303_AAACGGGTCTGTCTAT	290	412	Ovarian Cancer	Cancer
sc5rJUQ024_AAAGTAGCATCAGTAC	1594	5562	Breast Cancer	T cell		scrEXT001_AAATGCCTCAGGATCT	1123	2801	Clorectal Cancer	Myeloid		BT1238_ACTTAAGATGCAAC	3255	20283	Lung Cancer	Cancer		BT1303_AAACGGGTCTTGCCGT	2604	8933	Ovarian Cancer	Fibroblast
sc5rJUQ024_AAAGTAGCATGAGCGA	1186	2876	Breast Cancer	T cell		scrEXT001_AAATGCCTCCCTCAGT	2658	7144	Clorectal Cancer	Cancer		BT1238_AGACTTCTACGGAG	696	1926	Lung Cancer	T cell		BT1303_AAAGATGAGAGGGCTT	723	1799	Ovarian Cancer	T cell
sc5rJUQ024_AAAGTAGGTAATAGCA	835	1516	Breast Cancer	EC		scrEXT001_AAATGCCTCTTACCTA	519	749	Clorectal Cancer	Cancer		BT1238_AGAGAAACATCTCT	624	1824	Lung Cancer	T cell		BT1303_AAAGATGAGCAATATG	269	413	Ovarian Cancer	T cell
sc5rJUQ024_AAAGTAGGTCCATGAT	2111	5012	Breast Cancer	Fibroblast		scrEXT001_AACACGTAGCACACAG	357	776	Clorectal Cancer	Cancer		BT1238_AGATATACTGCTCC	2846	16740	Lung Cancer	Myeloid		BT1303_AAAGATGAGCCCTAAT	312	459	Ovarian Cancer	Cancer
sc5rJUQ024_AAAGTAGGTCTTCTCG	3938	12335	Breast Cancer	Fibroblast		scrEXT001_AACACGTAGTGGCACA	2034	7896	Clorectal Cancer	Myeloid		BT1238_AGCATCGAAGATCC	2512	7987	Lung Cancer	Cancer		BT1303_AAAGATGAGGTTACCT	1481	3825	Ovarian Cancer	Myeloid
sc5rJUQ024_AAAGTAGGTTCCATGA	1681	4718	Breast Cancer	T cell		scrEXT001_AACACGTCACACGCTG	5160	28620	Clorectal Cancer	Fibroblast		BT1238_AGCGTAACGAGGAC	702	2781	Lung Cancer	T cell		BT1303_AAAGATGCACTTGGAT	426	1031	Ovarian Cancer	Fibroblast
sc5rJUQ024_AAAGTAGTCAAACCAC	4912	21844	Breast Cancer	Fibroblast		scrEXT001_AACACGTCACGTCTCT	4086	17376	Clorectal Cancer	Cancer		BT1238_AGCTTTACGCTACA	871	2500	Lung Cancer	T cell		BT1303_AAAGATGCAGGTCGTC	280	418	Ovarian Cancer	Cancer
sc5rJUQ024_AAAGTAGTCCTCGCAT	1521	4546	Breast Cancer	T cell		scrEXT001_AACACGTCAGGTTTCA	5100	28687	Clorectal Cancer	Cancer		BT1238_AGGAACCTGGGAGT	1250	4843	Lung Cancer	Myeloid		BT1303_AAAGATGCATGGTTGT	289	446	Ovarian Cancer	Cancer
sc5rJUQ024_AAATGCCAGAAGGTGA	5383	23468	Breast Cancer	Fibroblast		scrEXT001_AACACGTGTACAGTTC	4647	27886	Clorectal Cancer	Cancer		BT1238_AGGGAGTGGGTTAC	779	3266	Lung Cancer	Myeloid		BT1303_AAAGATGGTCTCATCC	302	463	Ovarian Cancer	Cancer
sc5rJUQ024_AAATGCCAGACCTTTG	3491	10843	Breast Cancer	Fibroblast		scrEXT001_AACACGTGTCATGCAT	992	2070	Clorectal Cancer	Cancer		BT1238_AGGTCTGAGGGCAA	398	1585	Lung Cancer	Cancer		BT1303_AAAGATGGTGATGCCC	297	500	Ovarian Cancer	Cancer
sc5rJUQ024_AAATGCCAGAGCCTAG	1143	2459	Breast Cancer	T cell		scrEXT001_AACACGTTCGCCCTTA	4614	22891	Clorectal Cancer	Fibroblast		BT1238_AGGTGTTGTCAAGC	969	2646	Lung Cancer	T cell		BT1303_AAAGATGGTTTAGGAA	249	407	Ovarian Cancer	Fibroblast
sc5rJUQ024_AAATGCCAGCCTTGAT	3675	15100	Breast Cancer	DC		scrEXT001_AACCATGAGCAGCCTC	5047	30304	Clorectal Cancer	Cancer		BT1238_AGTACGTGCATTTC	969	2721	Lung Cancer	T cell		BT1303_AAAGATGTCACCTCGT	1565	3828	Ovarian Cancer	EC
sc5rJUQ024_AAATGCCAGGCAGTCA	701	1194	Breast Cancer	EC		scrEXT001_AACCATGCATTAACCG	1168	3761	Clorectal Cancer	T cell		BT1238_AGTCGAACTGTGGT	257	564	Lung Cancer	B cell		BT1303_AAAGATGTCAGCAACT	592	1142	Ovarian Cancer	Cancer
sc5rJUQ024_AAATGCCAGTTAACGA	1446	3022	Breast Cancer	T cell		scrEXT001_AACCATGCATTACCTT	3042	11876	Clorectal Cancer	Fibroblast		BT1238_AGTCGCCTCTCTCG	630	1544	Lung Cancer	T cell		BT1303_AAAGCAAAGGCGACAT	322	496	Ovarian Cancer	Cancer
sc5rJUQ024_AAATGCCCATATACGC	2005	4801	Breast Cancer	Fibroblast		scrEXT001_AACCATGGTAAATACG	3480	14299	Clorectal Cancer	Cancer		BT1238_AGTTAAACCAAGCT	678	1893	Lung Cancer	T cell		BT1303_AAAGCAACAATGTAAG	547	2072	Ovarian Cancer	Cancer
sc5rJUQ024_AAATGCCGTACCGTAT	2673	7907	Breast Cancer	T cell		scrEXT001_AACCGCGAGAAGCCCA	586	980	Clorectal Cancer	Cancer		BT1238_ATACGGACTCTTAC	1069	5261	Lung Cancer	Fibroblast		BT1303_AAAGCAACAGGAATGC	1451	4681	Ovarian Cancer	Myeloid
sc5rJUQ024_AAATGCCTCACCACCT	1560	3856	Breast Cancer	T cell		scrEXT001_AACCGCGCAATGAATG	5204	28928	Clorectal Cancer	Cancer		BT1238_ATAGATACGAGGCA	1386	5837	Lung Cancer	Myeloid		BT1303_AAAGCAAGTATCACCA	329	499	Ovarian Cancer	Cancer
sc5rJUQ024_AAATGCCTCCCATTTA	3221	12181	Breast Cancer	EC		scrEXT001_AACCGCGGTAAGAGAG	884	2057	Clorectal Cancer	Mast		BT1238_ATCTACACTCGTTT	989	2723	Lung Cancer	T cell		BT1303_AAAGCAAGTCGCGGTT	3432	12523	Ovarian Cancer	Fibroblast
sc5rJUQ024_AAATGCCTCTCTTATG	599	1246	Breast Cancer	EC		scrEXT001_AACCGCGGTGAACCTT	284	406	Clorectal Cancer	Cancer		BT1238_ATGGGTACCGCATA	604	1804	Lung Cancer	T cell		BT1303_AAAGCAATCAAGGCTT	377	782	Ovarian Cancer	T cell
sc5rJUQ024_AACACGTAGGCGTACA	532	814	Breast Cancer	Fibroblast		scrEXT001_AACCGCGGTTAAGATG	2157	5397	Clorectal Cancer	Cancer		BT1238_ATTAGATGTCCAAG	708	3984	Lung Cancer	Myeloid		BT1303_AAAGCAATCAATCACG	300	503	Ovarian Cancer	T cell
sc5rJUQ024_AACACGTAGTGTACCT	3532	10908	Breast Cancer	T cell		scrEXT001_AACGTTGAGGTTACCT	407	614	Clorectal Cancer	Cancer		BT1238_ATTCGGGACCGAAT	285	738	Lung Cancer	Myeloid		BT1303_AAAGCAATCAGCGACC	1754	4653	Ovarian Cancer	Fibroblast
sc5rJUQ024_AACACGTAGTGTTAGA	1140	2241	Breast Cancer	T cell		scrEXT001_AACGTTGCAGCCAGAA	388	758	Clorectal Cancer	Cancer		BT1238_ATTCTGACTAGACC	817	2328	Lung Cancer	T cell		BT1303_AAAGCAATCGAGAACG	309	488	Ovarian Cancer	Cancer
sc5rJUQ024_AACACGTCACCTCGGA	853	1737	Breast Cancer	Fibroblast		scrEXT001_AACGTTGGTCAAAGAT	348	1104	Clorectal Cancer	Cancer		BT1238_CAAATTGAATGACC	2262	8994	Lung Cancer	T cell		BT1303_AAAGCAATCGCGATCG	403	801	Ovarian Cancer	Fibroblast
sc5rJUQ024_AACACGTCATGACGGA	1856	5075	Breast Cancer	T cell		scrEXT001_AACTCAGAGCTAGTTC	871	1744	Clorectal Cancer	Cancer		BT1238_CAAGTTCTGCCATA	880	2389	Lung Cancer	T cell		BT1303_AAAGCAATCGTCACGG	258	604	Ovarian Cancer	EC
sc5rJUQ024_AACACGTGTCCCTACT	1091	2687	Breast Cancer	T cell		scrEXT001_AACTCAGGTCGGCATC	881	2746	Clorectal Cancer	T cell		BT1238_CAATCTACGGTAAA	369	902	Lung Cancer	Myeloid		BT1303_AAAGTAGAGCCTTGAT	269	481	Ovarian Cancer	Cancer
sc5rJUQ024_AACCATGAGACGCTTT	1675	3943	Breast Cancer	T cell		scrEXT001_AACTCAGGTGTCCTCT	3571	15349	Clorectal Cancer	Fibroblast		BT1238_CACTAGGACCTTTA	2534	10383	Lung Cancer	Alveolar		BT1303_AAAGTAGAGCTAGTCT	3010	12179	Ovarian Cancer	Fibroblast
sc5rJUQ024_AACCATGAGATATGCA	1870	4753	Breast Cancer	T cell		scrEXT001_AACTCAGGTTCGGCAC	1553	4061	Clorectal Cancer	T cell		BT1238_CACTATACACACTG	710	2011	Lung Cancer	T cell		BT1303_AAAGTAGAGTCCGTAT	320	507	Ovarian Cancer	Cancer
sc5rJUQ024_AACCATGAGGCGACAT	966	2917	Breast Cancer	Fibroblast		scrEXT001_AACTCCCAGGACTGGT	1410	3110	Clorectal Cancer	EC		BT1238_CACTTAACAAACAG	1799	6512	Lung Cancer	T cell		BT1303_AAAGTAGAGTGTTAGA	274	406	Ovarian Cancer	Cancer
sc5rJUQ024_AACCATGCAGTAAGAT	3473	13798	Breast Cancer	Myeloid		scrEXT001_AACTCCCCATCCGGGT	1263	3553	Clorectal Cancer	Fibroblast		BT1238_CACTTTGAAGAGGC	1120	5344	Lung Cancer	Myeloid		BT1303_AAAGTAGCAAGCCCAC	362	565	Ovarian Cancer	Cancer
sc5rJUQ024_AACCATGCAGTCGTGC	1136	2383	Breast Cancer	T cell		scrEXT001_AACTCCCGTTCCACTC	879	1646	Clorectal Cancer	Cancer		BT1238_CAGACTGACGATAC	817	2765	Lung Cancer	T cell		BT1303_AAAGTAGCACTCAGGC	323	500	Ovarian Cancer	Cancer
sc5rJUQ024_AACCATGGTGCACTTA	1799	4823	Breast Cancer	T cell		scrEXT001_AACTCTTAGACGCAAC	3329	12269	Clorectal Cancer	Fibroblast		BT1238_CAGCTCTGCTGTAG	670	1776	Lung Cancer	T cell		BT1303_AAAGTAGGTACATGTC	1658	4532	Ovarian Cancer	Myeloid
sc5rJUQ024_AACCATGGTTGCTCCT	1620	3925	Breast Cancer	T cell		scrEXT001_AACTCTTGTTGGTGGA	5052	30914	Clorectal Cancer	Fibroblast		BT1238_CATACTACTCTTTG	553	2648	Lung Cancer	Myeloid		BT1303_AAAGTAGGTACCAGTT	3121	11131	Ovarian Cancer	Fibroblast
sc5rJUQ024_AACCATGTCCTAGTGA	1732	4653	Breast Cancer	B cell		scrEXT001_AACTCTTTCACAAACC	1172	2596	Clorectal Cancer	Cancer		BT1238_CATTACACTGGATC	1557	4719	Lung Cancer	Cancer		BT1303_AAAGTAGGTACTCTCC	307	470	Ovarian Cancer	T cell
sc5rJUQ024_AACCATGTCGAATGGG	3244	10082	Breast Cancer	Fibroblast		scrEXT001_AACTGGTCAGTGACAG	4192	18352	Clorectal Cancer	Cancer		BT1238_CCACCATGCCTGAA	909	2737	Lung Cancer	T cell		BT1303_AAAGTAGGTATAGGTA	280	496	Ovarian Cancer	Cancer
sc5rJUQ024_AACCGCGAGCGTTTAC	929	2203	Breast Cancer	T cell		scrEXT001_AACTGGTTCAAACGGG	715	1288	Clorectal Cancer	Fibroblast		BT1238_CCAGCGGATCGCTC	234	554	Lung Cancer	Myeloid		BT1303_AAAGTAGGTCACCCAG	3357	18064	Ovarian Cancer	Fibroblast
sc5rJUQ024_AACCGCGAGGGATCTG	2616	7484	Breast Cancer	Fibroblast		scrEXT001_AACTTTCAGTTACCCA	5817	38437	Clorectal Cancer	Fibroblast		BT1238_CCCTACGAATTCGG	539	1425	Lung Cancer	Myeloid		BT1303_AAAGTAGGTCATGCAT	3921	16397	Ovarian Cancer	Cancer
sc5rJUQ024_AACCGCGAGTGGTAAT	1569	4008	Breast Cancer	T cell		scrEXT001_AACTTTCCACTTACGA	5892	37444	Clorectal Cancer	Cancer		BT1238_CCTGACTGTCGCAA	652	1822	Lung Cancer	T cell		BT1303_AAAGTAGGTCCGAGTC	2706	7749	Ovarian Cancer	Fibroblast
sc5rJUQ024_AACCGCGCACATTTCT	1417	2948	Breast Cancer	Fibroblast		scrEXT001_AACTTTCCAGACGTAG	508	754	Clorectal Cancer	Cancer		BT1238_CCTTTAGACTTCGC	1125	3630	Lung Cancer	T cell		BT1303_AAAGTAGGTCGCCATG	1180	2772	Ovarian Cancer	Fibroblast
sc5rJUQ024_AACCGCGCAGCTGCAC	4142	16229	Breast Cancer	Fibroblast		scrEXT001_AACTTTCCAGTCAGAG	1573	4417	Clorectal Cancer	Myeloid		BT1238_CGAAGTACTACGAC	1301	3301	Lung Cancer	Cancer		BT1303_AAAGTAGGTCGCGAAA	282	413	Ovarian Cancer	Cancer
sc5rJUQ024_AACCGCGGTGAGCGAT	1472	3855	Breast Cancer	T cell		scrEXT001_AACTTTCCATACCATG	1711	10883	Clorectal Cancer	Cancer		BT1238_CGCCTAACTCTAGG	334	487	Lung Cancer	Cancer		BT1303_AAAGTAGGTGATGTCT	900	2015	Ovarian Cancer	Fibroblast
sc5rJUQ024_AACCGCGTCAACGGGA	3406	12151	Breast Cancer	Fibroblast		scrEXT001_AACTTTCGTATGGTTC	1484	5275	Clorectal Cancer	T cell		BT1238_CGGAATTGAAAAGC	885	2204	Lung Cancer	T cell		BT1303_AAAGTAGGTTCGTCTC	4241	18372	Ovarian Cancer	Cancer
sc5rJUQ024_AACCGCGTCTAACGGT	1452	3608	Breast Cancer	T cell		scrEXT001_AACTTTCGTCCAGTGC	918	2279	Clorectal Cancer	T cell		BT1238_CGGACCGAGACAAA	996	2751	Lung Cancer	T cell		BT1303_AAAGTAGTCACGCATA	1671	4690	Ovarian Cancer	Fibroblast
sc5rJUQ024_AACGTTGAGCTGGAAC	1816	4908	Breast Cancer	T cell		scrEXT001_AACTTTCGTGGTCCGT	2077	6851	Clorectal Cancer	Myeloid		BT1238_CGTACCACGGGCAA	346	1382	Lung Cancer	Myeloid		BT1303_AAAGTAGTCAGTTTGG	266	418	Ovarian Cancer	Cancer
sc5rJUQ024_AACGTTGAGGTGACCA	1642	4160	Breast Cancer	T cell		scrEXT001_AACTTTCGTGTGAAAT	3055	10754	Clorectal Cancer	Cancer		BT1238_CGTCAAGAGGTGAG	3218	15365	Lung Cancer	Cancer		BT1303_AAAGTAGTCCTTGCCA	303	499	Ovarian Cancer	Myeloid
sc5rJUQ024_AACGTTGCATATGGTC	527	1889	Breast Cancer	Fibroblast		scrEXT001_AAGACCTAGAGGGATA	1464	4413	Clorectal Cancer	Cancer		BT1238_CGTGCACTCCCTAC	999	5075	Lung Cancer	Myeloid		BT1303_AAAGTAGTCTAGCACA	242	427	Ovarian Cancer	Fibroblast
sc5rJUQ024_AACGTTGGTAAATACG	1676	4513	Breast Cancer	T cell		scrEXT001_AAGACCTAGGAGCGTT	1099	3098	Clorectal Cancer	Cancer		BT1238_CGTGCACTTGAGAA	576	1320	Lung Cancer	Cancer		BT1303_AAATGCCAGAAGGCCT	429	763	Ovarian Cancer	T cell
sc5rJUQ024_AACGTTGGTAACGTTC	4096	14270	Breast Cancer	EC		scrEXT001_AAGACCTAGTCATCCA	2611	7456	Clorectal Cancer	Cancer		BT1238_CGTTAGGAAGCTCA	756	1865	Lung Cancer	T cell		BT1303_AAATGCCAGATCCTGT	1456	3982	Ovarian Cancer	Myeloid
sc5rJUQ024_AACGTTGGTCGTTGTA	1482	3408	Breast Cancer	T cell		scrEXT001_AAGACCTAGTCGATAA	1964	8130	Clorectal Cancer	Myeloid		BT1238_CTAAGGTGCTGGTA	317	916	Lung Cancer	Cancer		BT1303_AAATGCCAGCAGGTCA	488	973	Ovarian Cancer	Cancer
sc5rJUQ024_AACGTTGGTGACGCCT	1182	2365	Breast Cancer	T cell		scrEXT001_AAGACCTCAACTGCTA	312	496	Clorectal Cancer	Cancer		BT1238_CTAGGTGAGAAGGC	1606	5234	Lung Cancer	Cancer		BT1303_AAATGCCAGCTACCGC	369	610	Ovarian Cancer	Cancer
sc5rJUQ024_AACGTTGGTTCAGCGC	306	479	Breast Cancer	Cancer		scrEXT001_AAGACCTCAATAACGA	1375	3613	Clorectal Cancer	EC		BT1238_CTATACTGCCTTGC	1538	5786	Lung Cancer	T cell		BT1303_AAATGCCAGCTAGCCC	2262	8317	Ovarian Cancer	Fibroblast
sc5rJUQ024_AACTCAGAGATGCCTT	1455	3251	Breast Cancer	T cell		scrEXT001_AAGACCTGTACTCTCC	5248	35891	Clorectal Cancer	Cancer		BT1238_CTATCATGTTCCCG	800	2901	Lung Cancer	T cell		BT1303_AAATGCCAGTCATCCA	272	447	Ovarian Cancer	Cancer
sc5rJUQ024_AACTCAGAGCCAGGAT	260	483	Breast Cancer	Cancer		scrEXT001_AAGACCTTCAGCTTAG	2573	10673	Clorectal Cancer	Mast		BT1238_CTATGACTTCCCGT	627	1356	Lung Cancer	T cell		BT1303_AAATGCCAGTCTCAAC	277	414	Ovarian Cancer	Cancer
sc5rJUQ024_AACTCAGAGCGTTGCC	917	2242	Breast Cancer	T cell		scrEXT001_AAGCCGCCAGACGCCT	626	1450	Clorectal Cancer	T cell		BT1238_CTCCGAACTCTTAC	853	3588	Lung Cancer	T cell		BT1303_AAATGCCAGTTAGGTA	2961	7954	Ovarian Cancer	EC
sc5rJUQ024_AACTCAGAGGCTCAGA	2688	6289	Breast Cancer	EC		scrEXT001_AAGCCGCGTCGCTTCT	1239	3698	Clorectal Cancer	Myeloid		BT1238_CTGAAGTGTTTCGT	707	1908	Lung Cancer	T cell		BT1303_AAATGCCCAACACCTA	290	467	Ovarian Cancer	T cell
sc5rJUQ024_AACTCAGGTCCCGACA	2150	7307	Breast Cancer	DC		scrEXT001_AAGCCGCTCAATACCG	314	506	Clorectal Cancer	Cancer		BT1238_CTGACAGAAGAAGT	2188	15997	Lung Cancer	Cancer		BT1303_AAATGCCCACGGCTAC	447	831	Ovarian Cancer	T cell
sc5rJUQ024_AACTCAGGTCGGGTCT	1541	4313	Breast Cancer	T cell		scrEXT001_AAGCCGCTCCTAGTGA	1720	4608	Clorectal Cancer	T cell		BT1238_CTGACAGATCGCAA	293	460	Lung Cancer	Cancer		BT1303_AAATGCCCAGTTCCCT	366	604	Ovarian Cancer	T cell
sc5rJUQ024_AACTCAGGTGTGACCC	1270	2283	Breast Cancer	B cell		scrEXT001_AAGCCGCTCGCCAGCA	4031	17988	Clorectal Cancer	Fibroblast		BT1238_GAAACCTGTTTGGG	903	2499	Lung Cancer	T cell		BT1303_AAATGCCCATCACAAC	3166	9945	Ovarian Cancer	EC
sc5rJUQ024_AACTCAGTCAGCTGGC	400	658	Breast Cancer	Cancer		scrEXT001_AAGCCGCTCTGTCCGT	1899	6482	Clorectal Cancer	Myeloid		BT1238_GAAAGTGAGGGTGA	302	1305	Lung Cancer	Myeloid		BT1303_AAATGCCTCATCTGTT	313	518	Ovarian Cancer	Cancer
sc5rJUQ024_AACTCAGTCCCACTTG	4118	21880	Breast Cancer	Fibroblast		scrEXT001_AAGGAGCGTGACGGTA	1172	2928	Clorectal Cancer	T cell		BT1238_GAACAGCTGGTGGA	988	3179	Lung Cancer	T cell		BT1303_AAATGCCTCCACGAAT	1644	5262	Ovarian Cancer	Myeloid
sc5rJUQ024_AACTCAGTCCGTCATC	530	1549	Breast Cancer	Fibroblast		scrEXT001_AAGGAGCGTTCCTCCA	3204	15233	Clorectal Cancer	Fibroblast		BT1238_GAACCTGACGGGAA	951	3978	Lung Cancer	T cell		BT1303_AAATGCCTCCGGCACA	277	1019	Ovarian Cancer	T cell
sc5rJUQ024_AACTCAGTCCTAAGTG	1434	3263	Breast Cancer	T cell		scrEXT001_AAGGCAGAGAAACCAT	442	704	Clorectal Cancer	Fibroblast		BT1238_GAAGTCTGTTGACG	752	3494	Lung Cancer	T cell		BT1303_AAATGCCTCCTGTAGA	1333	2782	Ovarian Cancer	Cancer
sc5rJUQ024_AACTCAGTCTTGACGA	1814	4394	Breast Cancer	T cell		scrEXT001_AAGGCAGAGAGTAATC	562	1169	Clorectal Cancer	Cancer		BT1238_GAAGTGCTGCCTTC	779	2240	Lung Cancer	T cell		BT1303_AAATGCCTCGTACCGG	277	429	Ovarian Cancer	T cell
sc5rJUQ024_AACTCCCCAAAGAATC	992	18928	Breast Cancer	B cell		scrEXT001_AAGGCAGAGCTGGAAC	284	481	Clorectal Cancer	Cancer		BT1238_GACATTCTGACGTT	2689	10087	Lung Cancer	Cancer		BT1303_AAATGCCTCTCAAGTG	299	457	Ovarian Cancer	Cancer
sc5rJUQ024_AACTCCCCACAAGTAA	863	2484	Breast Cancer	Cancer		scrEXT001_AAGGCAGAGGTGATAT	347	469	Clorectal Cancer	Cancer		BT1238_GACCCTACCGGGAA	729	2293	Lung Cancer	T cell		BT1303_AAATGCCTCTGTTTGT	303	497	Ovarian Cancer	Cancer
sc5rJUQ024_AACTCCCCATCCGTGG	437	850	Breast Cancer	Cancer		scrEXT001_AAGGCAGAGTGGCACA	3964	17453	Clorectal Cancer	Fibroblast		BT1238_GACCTAGAACAGCT	337	780	Lung Cancer	Myeloid		BT1303_AACACGTAGGAATGGA	1357	3607	Ovarian Cancer	Fibroblast
sc5rJUQ024_AACTCCCTCATGCTCC	3528	10966	Breast Cancer	EC		scrEXT001_AAGGCAGCATTGGGCC	460	815	Clorectal Cancer	Cancer		BT1238_GACGCTCTCGGAGA	673	1669	Lung Cancer	T cell		BT1303_AACACGTAGGCCCTTG	254	496	Ovarian Cancer	Myeloid
sc5rJUQ024_AACTCCCTCATTGCCC	1345	3157	Breast Cancer	T cell		scrEXT001_AAGGCAGTCAACACAC	4577	24271	Clorectal Cancer	Cancer		BT1238_GACTGAACGTTCGA	1883	6622	Lung Cancer	T cell		BT1303_AACACGTCAATGGAAT	304	457	Ovarian Cancer	Cancer
sc5rJUQ024_AACTCCCTCGAACTGT	1310	3082	Breast Cancer	T cell		scrEXT001_AAGGCAGTCTGAAAGA	847	1885	Clorectal Cancer	Cancer		BT1238_GAGTGACTAAACGA	648	1911	Lung Cancer	T cell		BT1303_AACACGTCACAGCGTC	310	537	Ovarian Cancer	T cell
sc5rJUQ024_AACTCCCTCTGGTGTA	1911	4895	Breast Cancer	T cell		scrEXT001_AAGGTTCCAGGACCCT	481	987	Clorectal Cancer	Myeloid		BT1238_GATCGAACGGTGTT	702	1864	Lung Cancer	T cell		BT1303_AACACGTCACCACCAG	320	458	Ovarian Cancer	Cancer
sc5rJUQ024_AACTCTTAGCAGGTCA	4477	14341	Breast Cancer	Fibroblast		scrEXT001_AAGGTTCCATACTACG	4180	16261	Clorectal Cancer	EC		BT1238_GATGCAACTTCTTG	1178	3902	Lung Cancer	Fibroblast		BT1303_AACACGTCAGCTCCGA	1181	3366	Ovarian Cancer	Fibroblast
sc5rJUQ024_AACTCTTAGCCTATGT	1739	4525	Breast Cancer	T cell		scrEXT001_AAGGTTCTCACTATTC	811	1691	Clorectal Cancer	Cancer		BT1238_GATTTAGATAGAAG	505	1428	Lung Cancer	Myeloid		BT1303_AACACGTGTACGAAAT	303	464	Ovarian Cancer	Cancer
sc5rJUQ024_AACTCTTAGCGCTTAT	1425	3064	Breast Cancer	T cell		scrEXT001_AAGTCTGAGCAGGCTA	524	868	Clorectal Cancer	Cancer		BT1238_GCAACCCTACGTGT	366	655	Lung Cancer	Cancer		BT1303_AACACGTGTACTTGAC	1124	1994	Ovarian Cancer	EC
sc5rJUQ024_AACTCTTAGGCATGGT	1892	4734	Breast Cancer	T cell		scrEXT001_AAGTCTGAGGCTATCT	1241	3389	Clorectal Cancer	T cell		BT1238_GCACAATGGGACAG	679	1892	Lung Cancer	B cell		BT1303_AACACGTGTCCGTTAA	263	461	Ovarian Cancer	T cell
sc5rJUQ024_AACTCTTAGTAGCGGT	1896	4553	Breast Cancer	Fibroblast		scrEXT001_AAGTCTGAGGGCATGT	760	1449	Clorectal Cancer	Cancer		BT1238_GCACTAGAGCTTAG	1976	26091	Lung Cancer	B cell		BT1303_AACACGTGTCTCCATC	313	600	Ovarian Cancer	T cell
sc5rJUQ024_AACTCTTAGTGAACGC	1657	4174	Breast Cancer	T cell		scrEXT001_AAGTCTGCACTTGGAT	4009	19831	Clorectal Cancer	Cancer		BT1238_GCAGTCCTAAAACG	601	1585	Lung Cancer	T cell		BT1303_AACACGTGTGCTTCTC	296	455	Ovarian Cancer	Cancer
sc5rJUQ024_AACTCTTAGTGACTCT	1234	2516	Breast Cancer	Fibroblast		scrEXT001_AAGTCTGGTGCTGTAT	645	1179	Clorectal Cancer	Cancer		BT1238_GCATCAGAATAAGG	1569	4786	Lung Cancer	Cancer		BT1303_AACACGTGTTCTGTTT	269	428	Ovarian Cancer	Cancer
sc5rJUQ024_AACTCTTCAAACAACA	5108	20206	Breast Cancer	Fibroblast		scrEXT001_AAGTCTGTCATGTAGC	1365	3328	Clorectal Cancer	EC		BT1238_GCCCAACTGACGAG	1556	10327	Lung Cancer	Myeloid		BT1303_AACACGTTCCCTAATT	1079	3432	Ovarian Cancer	Myeloid
sc5rJUQ024_AACTCTTCACACTGCG	1645	4008	Breast Cancer	T cell		scrEXT001_AAGTCTGTCCTCGCAT	1309	4081	Clorectal Cancer	T cell		BT1238_GCCGGAACGCCTTC	857	2075	Lung Cancer	T cell		BT1303_AACACGTTCCGCATAA	336	516	Ovarian Cancer	EC
sc5rJUQ024_AACTCTTCATTACGAC	1810	4215	Breast Cancer	T cell		scrEXT001_AAGTCTGTCTTGAGGT	2760	11846	Clorectal Cancer	Fibroblast		BT1238_GCCTGACTGGAACG	1432	5796	Lung Cancer	T cell		BT1303_AACACGTTCCTCATTA	768	2201	Ovarian Cancer	B cell
sc5rJUQ024_AACTCTTGTCTCTTAT	2674	7651	Breast Cancer	T cell		scrEXT001_AATCCAGAGAGAGCTC	1273	3274	Clorectal Cancer	T cell		BT1238_GCGACTCTAGTACC	725	1748	Lung Cancer	T cell		BT1303_AACACGTTCGCGTAGC	205	438	Ovarian Cancer	B cell
sc5rJUQ024_AACTCTTGTTCGGCAC	962	1919	Breast Cancer	T cell		scrEXT001_AATCCAGAGATGGGTC	5550	34358	Clorectal Cancer	Cancer		BT1238_GCGAGCACCTTGTT	964	2674	Lung Cancer	T cell		BT1303_AACACGTTCTCGATGA	285	424	Ovarian Cancer	Cancer
sc5rJUQ024_AACTCTTTCGCAAGCC	1542	3591	Breast Cancer	EC		scrEXT001_AATCCAGGTTCTCATT	706	1121	Clorectal Cancer	Cancer		BT1238_GCGAGCACGGGCAA	793	2582	Lung Cancer	T cell		BT1303_AACACGTTCTCGCATC	807	2251	Ovarian Cancer	Myeloid
sc5rJUQ024_AACTCTTTCTAACTGG	1675	3534	Breast Cancer	T cell		scrEXT001_AATCGGTCAGTAAGAT	1578	4451	Clorectal Cancer	T cell		BT1238_GGACCTCTGCTGTA	947	2552	Lung Cancer	T cell		BT1303_AACACGTTCTCTGCTG	277	466	Ovarian Cancer	T cell
sc5rJUQ024_AACTGGTAGAAACCGC	3883	11696	Breast Cancer	Fibroblast		scrEXT001_AATCGGTCATAACCTG	1237	3761	Clorectal Cancer	T cell		BT1238_GGAGCGCTCGTTGA	484	1105	Lung Cancer	Cancer		BT1303_AACCATGAGACTGGGT	502	912	Ovarian Cancer	Fibroblast
sc5rJUQ024_AACTGGTAGTGGGATC	3559	14224	Breast Cancer	T cell		scrEXT001_AATCGGTGTACTCAAC	2176	6619	Clorectal Cancer	Cancer		BT1238_GGATAGCTTTTGGG	4727	28238	Lung Cancer	Cancer		BT1303_AACCATGAGGCGATAC	2252	7667	Ovarian Cancer	Myeloid
sc5rJUQ024_AACTGGTCAGTCGTGC	3477	10929	Breast Cancer	Fibroblast		scrEXT001_AATCGGTGTCAGTGGA	1719	5330	Clorectal Cancer	T cell		BT1238_GGCGACACCCAACA	1268	36197	Lung Cancer	B cell		BT1303_AACCATGAGTCAATAG	1792	5308	Ovarian Cancer	Myeloid
sc5rJUQ024_AACTGGTCAGTGGGAT	2700	40341	Breast Cancer	B cell		scrEXT001_AATCGGTTCACCACCT	713	1198	Clorectal Cancer	Cancer		BT1238_GGGACCTGAGCATC	4350	30514	Lung Cancer	Alveolar		BT1303_AACCATGAGTGTTTGC	284	420	Ovarian Cancer	Cancer
sc5rJUQ024_AACTGGTCATACTCTT	4957	22928	Breast Cancer	Fibroblast		scrEXT001_ACACCAAAGAACAACT	2917	8590	Clorectal Cancer	Cancer		BT1238_GGTATGACACTGGT	1422	7613	Lung Cancer	Myeloid		BT1303_AACCATGCACAAGCCC	3213	10373	Ovarian Cancer	Cancer
sc5rJUQ024_AACTGGTGTCAGAAGC	234	625	Breast Cancer	Cancer		scrEXT001_ACACCAACATATACGC	336	531	Clorectal Cancer	Cancer		BT1238_GGTGGAGATACGAC	1790	10851	Lung Cancer	T cell		BT1303_AACCATGCACCATCCT	257	413	Ovarian Cancer	T cell
sc5rJUQ024_AACTGGTGTCTAGTGT	5422	28657	Breast Cancer	Fibroblast		scrEXT001_ACACCAATCCAAACAC	325	466	Clorectal Cancer	Cancer		BT1238_GTAGGTACAAGGTA	339	820	Lung Cancer	Myeloid		BT1303_AACCATGCAGTCGATT	2962	10924	Ovarian Cancer	Fibroblast
sc5rJUQ024_AACTGGTTCGTGTAGT	592	1030	Breast Cancer	Cancer		scrEXT001_ACACCAATCCGATATG	2461	8634	Clorectal Cancer	Myeloid		BT1238_GTAGTCGATGAAGA	3244	13506	Lung Cancer	Cancer		BT1303_AACCATGGTCACAAGG	269	444	Ovarian Cancer	T cell
sc5rJUQ024_AACTTTCCAAGTTAAG	1400	2753	Breast Cancer	T cell		scrEXT001_ACACCCTAGTCGTTTG	454	718	Clorectal Cancer	Cancer		BT1238_GTATCTACAAGATG	1095	2868	Lung Cancer	T cell		BT1303_AACCATGGTCGCTTTC	1735	5484	Ovarian Cancer	Fibroblast
sc5rJUQ024_AACTTTCGTAAGTGGC	1236	2761	Breast Cancer	T cell		scrEXT001_ACACCCTCACGACGAA	2315	7250	Clorectal Cancer	Myeloid		BT1238_GTGATGACGTTACG	435	947	Lung Cancer	Cancer		BT1303_AACCATGGTGCTTCTC	2439	8012	Ovarian Cancer	Cancer
sc5rJUQ024_AACTTTCGTAATAGCA	439	867	Breast Cancer	Cancer		scrEXT001_ACACCCTCATCGGGTC	2864	10455	Clorectal Cancer	Fibroblast		BT1238_GTGATTCTACTGTG	403	1099	Lung Cancer	Myeloid		BT1303_AACCATGGTTGGTAAA	522	973	Ovarian Cancer	Cancer
sc5rJUQ024_AACTTTCGTGTGAAAT	2029	6155	Breast Cancer	T cell		scrEXT001_ACACCCTGTGACGCCT	2254	6758	Clorectal Cancer	T cell		BT1238_GTGGATTGTTCAGG	3833	27185	Lung Cancer	Cancer		BT1303_AACCATGTCGCGTTTC	3083	11754	Ovarian Cancer	Fibroblast
sc5rJUQ024_AACTTTCTCACAATGC	1492	3785	Breast Cancer	T cell		scrEXT001_ACACCCTTCTGCTGTC	289	442	Clorectal Cancer	Cancer		BT1238_GTTAAATGAGCCAT	621	2388	Lung Cancer	Myeloid		BT1303_AACCGCGAGGAGTACC	2335	8754	Ovarian Cancer	Cancer
sc5rJUQ024_AACTTTCTCCCAAGTA	1688	4607	Breast Cancer	T cell		scrEXT001_ACACCGGAGAGATGAG	3252	11993	Clorectal Cancer	EC		BT1238_GTTAACCTGGAAAT	650	1841	Lung Cancer	T cell		BT1303_AACCGCGAGTGAAGTT	4060	16038	Ovarian Cancer	Cancer
sc5rJUQ024_AACTTTCTCGGCATCG	1678	3757	Breast Cancer	T cell		scrEXT001_ACACCGGAGGCAAAGA	1995	6905	Clorectal Cancer	Myeloid		BT1238_GTTACTACCTAGAC	1804	6307	Lung Cancer	Cancer		BT1303_AACCGCGCAACTGCGC	1527	3780	Ovarian Cancer	Myeloid
sc5rJUQ024_AAGACCTAGAAACCTA	3533	13757	Breast Cancer	Fibroblast		scrEXT001_ACACCGGAGTGCCATT	1538	4780	Clorectal Cancer	T cell		BT1238_GTTAGGTGCTTGCC	1000	2781	Lung Cancer	Alveolar		BT1303_AACCGCGCAGCATACT	699	1462	Ovarian Cancer	T cell
sc5rJUQ024_AAGACCTGTAGAGGAA	5324	33505	Breast Cancer	Myeloid		scrEXT001_ACACCGGCATTCACTT	3560	14135	Clorectal Cancer	EC		BT1238_GTTGAGTGCCCGTT	709	1750	Lung Cancer	T cell		BT1303_AACCGCGGTCCAGTAT	1341	3211	Ovarian Cancer	Myeloid
sc5rJUQ024_AAGACCTGTCCGTGAC	1067	2420	Breast Cancer	B cell		scrEXT001_ACACCGGGTCTGCGGT	276	662	Clorectal Cancer	Cancer		BT1238_GTTGATCTTGTGCA	1516	5628	Lung Cancer	Myeloid		BT1303_AACCGCGGTCCCTACT	1448	4077	Ovarian Cancer	Myeloid
sc5rJUQ024_AAGACCTGTGTGAATA	1289	2862	Breast Cancer	T cell		scrEXT001_ACACCGGGTGCAGTAG	2337	6733	Clorectal Cancer	Cancer		BT1238_GTTGGATGAACGAA	987	3210	Lung Cancer	T cell		BT1303_AACCGCGGTGAAAGAG	562	1115	Ovarian Cancer	T cell
sc5rJUQ024_AAGCCGCAGGAGCGAG	1864	4583	Breast Cancer	T cell		scrEXT001_ACACCGGTCCCATTAT	3081	12986	Clorectal Cancer	Cancer		BT1238_TAAGCTCTGGCGAA	1649	5832	Lung Cancer	T cell		BT1303_AACCGCGGTGCACGAA	1632	6080	Ovarian Cancer	Myeloid
sc5rJUQ024_AAGCCGCCATACGCTA	1525	4080	Breast Cancer	T cell		scrEXT001_ACACCGGTCGTACGGC	1249	3102	Clorectal Cancer	T cell		BT1238_TACAAATGGTTTGG	1226	3633	Lung Cancer	T cell		BT1303_AACCGCGTCAGTACGT	2466	7979	Ovarian Cancer	Cancer
sc5rJUQ024_AAGCCGCCATGGGACA	1526	3334	Breast Cancer	T cell		scrEXT001_ACACTGAAGCCACGTC	1728	4887	Clorectal Cancer	T cell		BT1238_TACCGGCTTCGCTC	258	483	Lung Cancer	Fibroblast		BT1303_AACCGCGTCTCAAGTG	4640	22219	Ovarian Cancer	Fibroblast
sc5rJUQ024_AAGCCGCGTCCATCCT	1060	2174	Breast Cancer	T cell		scrEXT001_ACACTGACAAAGAATC	1563	3936	Clorectal Cancer	T cell		BT1238_TACGTTACTGCATG	1456	5022	Lung Cancer	T cell		BT1303_AACGTTGAGGCAGTCA	226	443	Ovarian Cancer	Cancer
sc5rJUQ024_AAGCCGCGTCGCATAT	1487	3052	Breast Cancer	Cancer		scrEXT001_ACACTGACAAGCGCTC	5217	34366	Clorectal Cancer	Fibroblast		BT1238_TACTACTGCCTCGT	749	2399	Lung Cancer	T cell		BT1303_AACGTTGAGGTGACCA	329	523	Ovarian Cancer	Cancer
sc5rJUQ024_AAGCCGCTCCAATGGT	1055	2374	Breast Cancer	T cell		scrEXT001_ACACTGAGTAATCACC	607	1162	Clorectal Cancer	Cancer		BT1238_TACTGTTGGTCCTC	466	1517	Lung Cancer	T cell		BT1303_AACGTTGAGTAGATGT	1740	6452	Ovarian Cancer	Fibroblast
sc5rJUQ024_AAGGAGCAGAGTGACC	1203	19490	Breast Cancer	B cell		scrEXT001_ACAGCCGCAAAGGAAG	891	1669	Clorectal Cancer	T cell		BT1238_TACTTGACGGTTTG	2317	11653	Lung Cancer	Myeloid		BT1303_AACGTTGCAAGAAGAG	205	475	Ovarian Cancer	Cancer
sc5rJUQ024_AAGGAGCCACCTCGTT	3897	13635	Breast Cancer	Fibroblast		scrEXT001_ACAGCCGCACATTTCT	1952	5593	Clorectal Cancer	T cell		BT1238_TACTTTCTTGCCCT	780	2643	Lung Cancer	Myeloid		BT1303_AACGTTGCATCAGTCA	607	1556	Ovarian Cancer	Fibroblast
sc5rJUQ024_AAGGAGCGTATTCGTG	4131	17547	Breast Cancer	Fibroblast		scrEXT001_ACAGCCGCACCAACCG	2498	6700	Clorectal Cancer	Cancer		BT1238_TAGATTGACGAGTT	1356	3985	Lung Cancer	Cancer		BT1303_AACGTTGCATTCACTT	302	446	Ovarian Cancer	Cancer
sc5rJUQ024_AAGGAGCTCAAAGTAG	1100	2339	Breast Cancer	T cell		scrEXT001_ACAGCCGCAGCTCCGA	546	1082	Clorectal Cancer	Cancer		BT1238_TAGCCCACTCCAGA	616	1889	Lung Cancer	T cell		BT1303_AACGTTGCATTCGACA	292	448	Ovarian Cancer	Cancer
sc5rJUQ024_AAGGAGCTCATTCACT	1595	3426	Breast Cancer	T cell		scrEXT001_ACAGCCGTCTACCTGC	1864	6746	Clorectal Cancer	Cancer		BT1238_TAGGACTGCACTGA	1184	2871	Lung Cancer	Cancer		BT1303_AACGTTGTCAGTACGT	251	434	Ovarian Cancer	Fibroblast
sc5rJUQ024_AAGGCAGAGATATGCA	4942	19495	Breast Cancer	Fibroblast		scrEXT001_ACAGCTAAGACCACGA	1142	3180	Clorectal Cancer	T cell		BT1238_TAGGACTGCCTGAA	873	3156	Lung Cancer	T cell		BT1303_AACGTTGTCCACTGGG	1743	4536	Ovarian Cancer	Fibroblast
sc5rJUQ024_AAGGCAGAGCTGATAA	2077	5249	Breast Cancer	T cell		scrEXT001_ACAGCTAAGCGGATCA	869	1898	Clorectal Cancer	Fibroblast		BT1238_TAGGTTCTATTTCC	761	3727	Lung Cancer	T cell		BT1303_AACGTTGTCCATTCTA	369	533	Ovarian Cancer	Cancer
sc5rJUQ024_AAGGCAGAGCTGCGAA	1035	7523	Breast Cancer	B cell		scrEXT001_ACAGCTAAGCTAGTTC	5181	27660	Clorectal Cancer	Fibroblast		BT1238_TAGTCGGAAGATCC	949	3981	Lung Cancer	T cell		BT1303_AACGTTGTCCGTTGCT	305	468	Ovarian Cancer	Cancer
sc5rJUQ024_AAGGCAGAGTTTGCGT	1584	4837	Breast Cancer	B cell		scrEXT001_ACAGCTAAGGAGTAGA	778	4393	Clorectal Cancer	Cancer		BT1238_TATCTCGATGGTTG	1816	20146	Lung Cancer	Myeloid		BT1303_AACGTTGTCCTCCTAG	285	523	Ovarian Cancer	Cancer
sc5rJUQ024_AAGGCAGGTCTCTCTG	265	685	Breast Cancer	Cancer		scrEXT001_ACAGCTAAGTGCCAGA	453	780	Clorectal Cancer	Cancer		BT1238_TATGAATGTTGTGG	2022	6621	Lung Cancer	T cell		BT1303_AACGTTGTCGCATGAT	5282	28670	Ovarian Cancer	Cancer
sc5rJUQ024_AAGGCAGGTCTGCCAG	1444	3633	Breast Cancer	T cell		scrEXT001_ACAGCTACAGGGTACA	384	968	Clorectal Cancer	Cancer		BT1238_TATGTCACACTCTT	1643	6231	Lung Cancer	T cell		BT1303_AACGTTGTCGGCGCAT	350	687	Ovarian Cancer	Cancer
sc5rJUQ024_AAGGCAGGTGGTAACG	2349	7344	Breast Cancer	T cell		scrEXT001_ACAGCTAGTTACGGAG	307	577	Clorectal Cancer	Myeloid		BT1238_TCAGTACTTTCCCG	734	2203	Lung Cancer	T cell		BT1303_AACGTTGTCTCGCATC	577	1416	Ovarian Cancer	T cell
sc5rJUQ024_AAGGCAGTCACGATGT	1557	4018	Breast Cancer	Fibroblast		scrEXT001_ACAGCTAGTTGTCTTT	668	1171	Clorectal Cancer	Cancer		BT1238_TCCATAACTCCCAC	588	1309	Lung Cancer	T cell		BT1303_AACTCAGAGAGGTACC	426	798	Ovarian Cancer	T cell
sc5rJUQ024_AAGGCAGTCGAGAACG	604	1090	Breast Cancer	Fibroblast		scrEXT001_ACAGCTATCGGTGTCG	3812	17899	Clorectal Cancer	Fibroblast		BT1238_TCCCGAACCTAGAC	730	1723	Lung Cancer	T cell		BT1303_AACTCAGAGCTGCGAA	328	557	Ovarian Cancer	T cell
sc5rJUQ024_AAGGTTCAGATGTGGC	1011	2154	Breast Cancer	T cell		scrEXT001_ACATACGAGAAGGCCT	5964	40578	Clorectal Cancer	Cancer		BT1238_TCGCACTGGGGAGT	2174	9635	Lung Cancer	T cell		BT1303_AACTCAGCACGCGAAA	278	476	Ovarian Cancer	Cancer
sc5rJUQ024_AAGGTTCCAGAGCCAA	1437	3359	Breast Cancer	T cell		scrEXT001_ACATACGAGAGCAATT	2283	8548	Clorectal Cancer	Myeloid		BT1238_TCGGCACTTTACCT	238	862	Lung Cancer	Myeloid		BT1303_AACTCAGCAGACACTT	2388	8095	Ovarian Cancer	Fibroblast
sc5rJUQ024_AAGGTTCCATATGAGA	897	1701	Breast Cancer	T cell		scrEXT001_ACATACGAGTCCCACG	1260	6520	Clorectal Cancer	Cancer		BT1238_TCTAACACTTATCC	1227	4055	Lung Cancer	T cell		BT1303_AACTCAGCAGTCACTA	2854	10981	Ovarian Cancer	Fibroblast
sc5rJUQ024_AAGGTTCCATCCTAGA	1106	2186	Breast Cancer	T cell		scrEXT001_ACATACGCAGCTGTTA	1591	6930	Clorectal Cancer	Cancer		BT1238_TCTCCACTAAGTAG	2289	11515	Lung Cancer	T cell		BT1303_AACTCAGCAGTCAGCC	3176	12893	Ovarian Cancer	Fibroblast
sc5rJUQ024_AAGGTTCGTAGTAGTA	1330	2752	Breast Cancer	T cell		scrEXT001_ACATACGCAGTAGAGC	900	1958	Clorectal Cancer	Cancer		BT1238_TCTTCAGATAACGC	629	2323	Lung Cancer	T cell		BT1303_AACTCAGCATAGTAAG	2789	10659	Ovarian Cancer	Myeloid
sc5rJUQ024_AAGGTTCGTCAAAGAT	1221	2536	Breast Cancer	T cell		scrEXT001_ACATACGTCCACGTTC	597	1298	Clorectal Cancer	Cancer		BT1238_TGACCGCTACCAGT	1193	3231	Lung Cancer	T cell		BT1303_AACTCAGCATCTATGG	1852	5049	Ovarian Cancer	EC
sc5rJUQ024_AAGGTTCGTGACCAAG	1256	2772	Breast Cancer	T cell		scrEXT001_ACATACGTCGCAGGCT	482	676	Clorectal Cancer	Cancer		BT1238_TGACGCCTTGCGTA	614	1633	Lung Cancer	T cell		BT1303_AACTCAGGTACGAAAT	2670	9841	Ovarian Cancer	Fibroblast
sc5rJUQ024_AAGGTTCTCCAACCAA	1382	3265	Breast Cancer	T cell		scrEXT001_ACATCAGAGACGCAAC	1016	3785	Clorectal Cancer	Myeloid		BT1238_TGACTGGACGTGAT	1290	5955	Lung Cancer	T cell		BT1303_AACTCAGGTATAGGTA	321	615	Ovarian Cancer	Cancer
sc5rJUQ024_AAGGTTCTCCATGCTC	1162	2927	Breast Cancer	T cell		scrEXT001_ACATCAGAGAGCTATA	2605	8681	Clorectal Cancer	Fibroblast		BT1238_TGATACCTTAGACC	780	2204	Lung Cancer	T cell		BT1303_AACTCAGGTATATGGA	268	417	Ovarian Cancer	Cancer
sc5rJUQ024_AAGGTTCTCGGCGCTA	1255	3482	Breast Cancer	T cell		scrEXT001_ACATCAGAGTGTGGCA	1255	3041	Clorectal Cancer	T cell		BT1238_TGCAAGACGCTGTA	254	963	Lung Cancer	Myeloid		BT1303_AACTCAGGTATCACCA	290	465	Ovarian Cancer	Cancer
sc5rJUQ024_AAGTCTGAGACCTTTG	3799	12704	Breast Cancer	Fibroblast		scrEXT001_ACATCAGCACCGAAAG	329	478	Clorectal Cancer	Cancer		BT1238_TGCAAGTGCCCGTT	1324	5534	Lung Cancer	Myeloid		BT1303_AACTCAGGTCGCTTTC	628	1214	Ovarian Cancer	EC
sc5rJUQ024_AAGTCTGAGACTACAA	3221	10829	Breast Cancer	Fibroblast		scrEXT001_ACATCAGCATACGCTA	920	2158	Clorectal Cancer	T cell		BT1238_TGCAATCTCTCTCG	417	625	Lung Cancer	Cancer		BT1303_AACTCAGGTCTAGTCA	384	709	Ovarian Cancer	T cell
sc5rJUQ024_AAGTCTGAGGCGATAC	3284	9750	Breast Cancer	Fibroblast		scrEXT001_ACATCAGTCCACGTGG	3592	16277	Clorectal Cancer	Fibroblast		BT1238_TGCACAGAACTGTG	253	433	Lung Cancer	Myeloid		BT1303_AACTCAGGTGGTAACG	490	932	Ovarian Cancer	Fibroblast
sc5rJUQ024_AAGTCTGCAACACCTA	4880	25867	Breast Cancer	Myeloid		scrEXT001_ACATCAGTCCTATTCA	5902	35385	Clorectal Cancer	Cancer		BT1238_TGCGTAGATATGCG	595	1625	Lung Cancer	T cell		BT1303_AACTCAGGTTAGTGGG	3402	15740	Ovarian Cancer	Fibroblast
sc5rJUQ024_AAGTCTGCAGCTGTAT	1549	3287	Breast Cancer	T cell		scrEXT001_ACATCAGTCTCACATT	977	2888	Clorectal Cancer	T cell		BT1238_TGCTAGGATGGAGG	409	1759	Lung Cancer	Myeloid		BT1303_AACTCAGGTTCCTCCA	385	572	Ovarian Cancer	Cancer
sc5rJUQ024_AAGTCTGGTTAAGGGC	1511	3851	Breast Cancer	T cell		scrEXT001_ACATGGTCATCCTTGC	962	3104	Clorectal Cancer	Myeloid		BT1238_TGGATGTGTCCAGA	1138	5064	Lung Cancer	Myeloid		BT1303_AACTCAGTCAGCCTAA	289	469	Ovarian Cancer	T cell
sc5rJUQ024_AAGTCTGTCCCTTGTG	1615	3780	Breast Cancer	T cell		scrEXT001_ACATGGTGTACATGTC	1486	3800	Clorectal Cancer	Fibroblast		BT1238_TTAGACCTAACGTC	1265	3820	Lung Cancer	T cell		BT1303_AACTCAGTCCTAGGGC	270	409	Ovarian Cancer	Cancer
sc5rJUQ024_AAGTCTGTCGGAAATA	2492	6853	Breast Cancer	T cell		scrEXT001_ACATGGTGTCGCCATG	3073	13543	Clorectal Cancer	Fibroblast		BT1238_TTCTAGTGGACACT	2844	16485	Lung Cancer	Myeloid		BT1303_AACTCCCAGACAATAC	379	595	Ovarian Cancer	Cancer
sc5rJUQ024_AATCCAGAGAAGCCCA	1568	3889	Breast Cancer	T cell		scrEXT001_ACATGGTGTGTGAATA	1815	5405	Clorectal Cancer	Fibroblast		BT1238_TTGAGGTGCTCGCT	1081	3494	Lung Cancer	Myeloid		BT1303_AACTCCCAGACGCTTT	408	845	Ovarian Cancer	Fibroblast
sc5rJUQ024_AATCCAGAGAGTACAT	1638	3929	Breast Cancer	T cell		scrEXT001_ACATGGTTCGCGGATC	3625	11342	Clorectal Cancer	Cancer		BT1238_TTTCTACTTTGCGA	828	2809	Lung Cancer	T cell		BT1303_AACTCCCAGAGTCGGT	1931	6121	Ovarian Cancer	Myeloid
sc5rJUQ024_AATCCAGAGGAATCGC	4113	16364	Breast Cancer	Fibroblast		scrEXT001_ACCAGTAAGCGATTCT	350	474	Clorectal Cancer	Cancer		BT1239_AAACGGCTCTTGAG	802	2392	Lung Cancer	Myeloid		BT1303_AACTCCCAGCTATGCT	733	1833	Ovarian Cancer	Fibroblast
sc5rJUQ024_AATCCAGCAAGAAAGG	540	832	Breast Cancer	Fibroblast		scrEXT001_ACCAGTAAGCTACCTA	4987	29388	Clorectal Cancer	Fibroblast		BT1239_AAAGAGACAAAGTG	2017	11489	Lung Cancer	Cancer		BT1303_AACTCCCAGGCACATG	921	2222	Ovarian Cancer	Cancer
sc5rJUQ024_AATCCAGCAATACGCT	1403	3510	Breast Cancer	B cell		scrEXT001_ACCAGTAAGGAGCGTT	490	760	Clorectal Cancer	Cancer		BT1239_AAAGCCTGGCGATT	656	2083	Lung Cancer	T cell		BT1303_AACTCCCAGGCGTACA	3980	17048	Ovarian Cancer	Fibroblast
sc5rJUQ024_AATCCAGTCATTTGGG	1443	2883	Breast Cancer	T cell		scrEXT001_ACCAGTAAGGCTAGAC	1436	4493	Clorectal Cancer	Myeloid		BT1239_AAATCCCTCTGTAG	651	2148	Lung Cancer	T cell		BT1303_AACTCCCCAAGCCTAT	1361	3567	Ovarian Cancer	Myeloid
sc5rJUQ024_AATCGGTAGAGGTAGA	1425	3176	Breast Cancer	T cell		scrEXT001_ACCAGTAAGTCGTACT	1956	5045	Clorectal Cancer	Fibroblast		BT1239_AACAATACAAGATG	461	789	Lung Cancer	Cancer		BT1303_AACTCCCCACATTCGA	1509	4493	Ovarian Cancer	Myeloid
sc5rJUQ024_AATCGGTAGTTAACGA	270	597	Breast Cancer	Fibroblast		scrEXT001_ACCAGTACATGCCTTC	328	454	Clorectal Cancer	Cancer		BT1239_AACATATGCTCCCA	352	718	Lung Cancer	T cell		BT1303_AACTCCCCACTGTTAG	1360	3927	Ovarian Cancer	Myeloid
sc5rJUQ024_AATCGGTAGTTCGCGC	1379	3159	Breast Cancer	T cell		scrEXT001_ACCAGTAGTCTTCTCG	437	652	Clorectal Cancer	Cancer		BT1239_AACATATGTGAGGG	1734	4730	Lung Cancer	Cancer		BT1303_AACTCCCCAGCTTCGG	2618	10400	Ovarian Cancer	Myeloid
sc5rJUQ024_AATCGGTCACATTCGA	1244	2702	Breast Cancer	T cell		scrEXT001_ACCAGTATCCTCATTA	3085	17704	Clorectal Cancer	Cancer		BT1239_AACCAGTGTTCTCA	756	2182	Lung Cancer	T cell		BT1303_AACTCCCCAGGAACGT	279	413	Ovarian Cancer	Cancer
sc5rJUQ024_AATCGGTCACCGAAAG	3078	10315	Breast Cancer	Fibroblast		scrEXT001_ACCCACTGTAGGCATG	1600	5728	Clorectal Cancer	Cancer		BT1239_AACCGATGGAAACA	1732	48172	Lung Cancer	B cell		BT1303_AACTCCCCATCACGTA	364	644	Ovarian Cancer	Cancer
sc5rJUQ024_AATCGGTCACCGTTGG	4286	17549	Breast Cancer	Fibroblast		scrEXT001_ACCCACTTCGCATGGC	2124	5495	Clorectal Cancer	EC		BT1239_AACGCCCTGTGTAC	757	2730	Lung Cancer	Myeloid		BT1303_AACTCCCCATCCCACT	1239	2877	Ovarian Cancer	Fibroblast
sc5rJUQ024_AATCGGTCATTAGGCT	4228	16401	Breast Cancer	Fibroblast		scrEXT001_ACCCACTTCTCCAGGG	3500	13653	Clorectal Cancer	Fibroblast		BT1239_AACGGTTGTGCTTT	695	2236	Lung Cancer	T cell		BT1303_AACTCCCGTAAACACA	325	492	Ovarian Cancer	Cancer
sc5rJUQ024_AATCGGTGTACACCGC	1239	2759	Breast Cancer	T cell		scrEXT001_ACCGTAAAGTGTGGCA	1450	3446	Clorectal Cancer	T cell		BT1239_AACGGTTGTTGGCA	5268	29526	Lung Cancer	Cancer		BT1303_AACTCCCGTACGAAAT	1315	3170	Ovarian Cancer	Myeloid
sc5rJUQ024_AATCGGTGTTCCTCCA	4616	16637	Breast Cancer	Fibroblast		scrEXT001_ACCGTAAGTCAAACTC	5503	32532	Clorectal Cancer	Cancer		BT1239_AACTACCTTAGACC	425	742	Lung Cancer	Cancer		BT1303_AACTCCCGTAGATTAG	585	1054	Ovarian Cancer	Cancer
sc5rJUQ024_AATCGGTTCTTTAGTC	2167	4651	Breast Cancer	EC		scrEXT001_ACCGTAAGTCCGAACC	308	462	Clorectal Cancer	Cancer		BT1239_AACTCTTGCTGTAG	741	2429	Lung Cancer	Myeloid		BT1303_AACTCCCGTATATCCG	426	764	Ovarian Cancer	Cancer
sc5rJUQ024_ACACCAAAGAAGGACA	1546	3470	Breast Cancer	T cell		scrEXT001_ACCGTAAGTTACTGAC	903	2123	Clorectal Cancer	Cancer		BT1239_AACTTGCTTACAGC	1229	5281	Lung Cancer	T cell		BT1303_AACTCCCGTTATCCGA	2048	5905	Ovarian Cancer	Myeloid
sc5rJUQ024_ACACCAAAGGTGCACA	912	1912	Breast Cancer	Cancer		scrEXT001_ACCTTTAAGAAGGGTA	817	1448	Clorectal Cancer	Fibroblast		BT1239_AAGACAGATCTCTA	1007	2887	Lung Cancer	T cell		BT1303_AACTCCCGTTCGGGCT	653	1880	Ovarian Cancer	B cell
sc5rJUQ024_ACACCAACAAATCCGT	2619	18746	Breast Cancer	B cell		scrEXT001_ACCTTTAAGTGGTAAT	1446	3966	Clorectal Cancer	T cell		BT1239_AAGATTACTCAGGT	561	1367	Lung Cancer	T cell		BT1303_AACTCCCTCACAAACC	324	949	Ovarian Cancer	Cancer
sc5rJUQ024_ACACCAACATCGGGTC	377	830	Breast Cancer	Cancer		scrEXT001_ACCTTTACACTACAGT	1043	2929	Clorectal Cancer	Cancer		BT1239_AAGCCAACGAATAG	2401	26356	Lung Cancer	B cell		BT1303_AACTCCCTCCAATGGT	739	1537	Ovarian Cancer	T cell
sc5rJUQ024_ACACCAAGTCACACGC	1910	5416	Breast Cancer	T cell		scrEXT001_ACCTTTACATACCATG	1971	5672	Clorectal Cancer	Myeloid		BT1239_AAGCGACTGCGTTA	3864	16570	Lung Cancer	Cancer		BT1303_AACTCCCTCTACCAGA	399	857	Ovarian Cancer	T cell
sc5rJUQ024_ACACCAATCAGAGCTT	1810	4166	Breast Cancer	T cell		scrEXT001_ACCTTTACATGAAGTA	419	953	Clorectal Cancer	Cancer		BT1239_AAGTAGGAATCTCT	741	2154	Lung Cancer	T cell		BT1303_AACTCCCTCTTGACGA	1872	4981	Ovarian Cancer	Fibroblast
sc5rJUQ024_ACACCAATCCGCTGTT	1431	4459	Breast Cancer	T cell		scrEXT001_ACCTTTAGTACCCAAT	359	637	Clorectal Cancer	Cancer		BT1239_AAGTAGGATTGGTG	930	4474	Lung Cancer	Myeloid		BT1303_AACTCTTAGAGTCTGG	316	541	Ovarian Cancer	Cancer
sc5rJUQ024_ACACCCTCAACACCTA	3932	12007	Breast Cancer	B cell		scrEXT001_ACGAGCCCACCGTTGG	2375	9792	Clorectal Cancer	Myeloid		BT1239_AATATCGAAGGAGC	921	3090	Lung Cancer	T cell		BT1303_AACTCTTAGATCCCAT	1139	2324	Ovarian Cancer	Fibroblast
sc5rJUQ024_ACACCCTCACGAAACG	1660	3482	Breast Cancer	T cell		scrEXT001_ACGAGCCGTCGACTAT	3104	13555	Clorectal Cancer	Myeloid		BT1239_AATCCTACATGACC	891	2503	Lung Cancer	T cell		BT1303_AACTCTTCAAGGCTCC	1035	2330	Ovarian Cancer	Fibroblast
sc5rJUQ024_ACACCCTCACTGTCGG	662	1275	Breast Cancer	T cell		scrEXT001_ACGAGGAAGTAAGTAC	220	477	Clorectal Cancer	Cancer		BT1239_AATTCCTGCCCTAC	1565	4261	Lung Cancer	T cell		BT1303_AACTCTTCAGACGTAG	262	455	Ovarian Cancer	Cancer
sc5rJUQ024_ACACCCTCAGCCTGTG	587	1197	Breast Cancer	Fibroblast		scrEXT001_ACGAGGACACGGATAG	625	1100	Clorectal Cancer	Cancer		BT1239_ACACATCTGTCACA	753	1959	Lung Cancer	T cell		BT1303_AACTCTTCAGTGAGTG	295	516	Ovarian Cancer	Cancer
sc5rJUQ024_ACACCCTGTGGTCTCG	1637	3500	Breast Cancer	T cell		scrEXT001_ACGAGGAGTTGTGGAG	1658	5195	Clorectal Cancer	T cell		BT1239_ACACCAGAAAAACG	1577	7090	Lung Cancer	T cell		BT1303_AACTCTTCATTCCTGC	262	524	Ovarian Cancer	T cell
sc5rJUQ024_ACACCCTGTTAGGGTG	1575	4633	Breast Cancer	T cell		scrEXT001_ACGAGGATCCTTTCGG	2382	8391	Clorectal Cancer	T cell		BT1239_ACACCCTGTCACGA	1101	2569	Lung Cancer	T cell		BT1303_AACTCTTGTACGCACC	2189	5083	Ovarian Cancer	Cancer
sc5rJUQ024_ACACCCTGTTCGGGCT	1874	4730	Breast Cancer	T cell		scrEXT001_ACGAGGATCTTGTTTG	5161	33878	Clorectal Cancer	Fibroblast		BT1239_ACACGAACGGCATT	1393	20966	Lung Cancer	B cell		BT1303_AACTCTTGTATCGCAT	2141	6545	Ovarian Cancer	Myeloid
sc5rJUQ024_ACACCCTTCGGTCTAA	984	1875	Breast Cancer	Fibroblast		scrEXT001_ACGATACAGAACAACT	354	518	Clorectal Cancer	Cancer		BT1239_ACATGGTGGTAAAG	247	437	Lung Cancer	T cell		BT1303_AACTCTTGTCCGAGTC	323	522	Ovarian Cancer	Cancer
sc5rJUQ024_ACACCCTTCTCTGTCG	3590	13203	Breast Cancer	Fibroblast		scrEXT001_ACGATACGTACATCCA	437	653	Clorectal Cancer	Cancer		BT1239_ACATGGTGTTTGTC	267	650	Lung Cancer	T cell		BT1303_AACTCTTGTCGAGTTT	1275	3998	Ovarian Cancer	Myeloid
sc5rJUQ024_ACACCGGAGGACATTA	1061	2085	Breast Cancer	T cell		scrEXT001_ACGATACGTCTAGAGG	243	793	Clorectal Cancer	Cancer		BT1239_ACCATTTGGAGCAG	816	3646	Lung Cancer	T cell		BT1303_AACTCTTGTGAGGCTA	433	759	Ovarian Cancer	T cell
sc5rJUQ024_ACACCGGCAGCGTTCG	2504	35659	Breast Cancer	B cell		scrEXT001_ACGATGTAGTCCAGGA	747	2100	Clorectal Cancer	Cancer		BT1239_ACCCACTGAGAGGC	322	531	Lung Cancer	Cancer		BT1303_AACTCTTGTTCCCGAG	342	882	Ovarian Cancer	T cell
sc5rJUQ024_ACACCGGCAGCTATTG	1470	3429	Breast Cancer	T cell		scrEXT001_ACGATGTCATAGAAAC	361	710	Clorectal Cancer	Cancer		BT1239_ACCTATTGGAACTC	981	2888	Lung Cancer	T cell		BT1303_AACTCTTTCAACACCA	281	411	Ovarian Cancer	Cancer
sc5rJUQ024_ACACCGGGTCGGCACT	5399	20107	Breast Cancer	EC		scrEXT001_ACGATGTGTCTAGTGT	4917	24167	Clorectal Cancer	Cancer		BT1239_ACCTATTGTTGAGC	671	1431	Lung Cancer	T cell		BT1303_AACTCTTTCCAATGGT	1669	4559	Ovarian Cancer	Myeloid
sc5rJUQ024_ACACCGGTCCTAGAAC	1591	3940	Breast Cancer	T cell		scrEXT001_ACGATGTTCTTCGAGA	389	696	Clorectal Cancer	Cancer		BT1239_ACGACAACTTCGTT	1212	3489	Lung Cancer	Cancer		BT1303_AACTCTTTCTTTACAC	1071	2896	Ovarian Cancer	Myeloid
sc5rJUQ024_ACACCGGTCCTTGGTC	1237	3354	Breast Cancer	B cell		scrEXT001_ACGCAGCAGGTGTTAA	1890	11288	Clorectal Cancer	Cancer		BT1239_ACGACAACTTCTTG	799	1904	Lung Cancer	T cell		BT1303_AACTGGTAGAACAACT	1284	3482	Ovarian Cancer	Fibroblast
sc5rJUQ024_ACACTGAAGGAGTAGA	5129	25377	Breast Cancer	Myeloid		scrEXT001_ACGCAGCGTTGTCTTT	305	553	Clorectal Cancer	Mast		BT1239_ACGACCCTGCAAGG	1040	2848	Lung Cancer	T cell		BT1303_AACTGGTAGACTTTCG	1642	3150	Ovarian Cancer	Cancer
sc5rJUQ024_ACACTGACACAAGACG	1999	5881	Breast Cancer	T cell		scrEXT001_ACGCAGCTCACAGTAC	2611	9153	Clorectal Cancer	Fibroblast		BT1239_ACGATTCTCTTTAC	871	3236	Lung Cancer	T cell		BT1303_AACTGGTAGCAATCTC	1317	4071	Ovarian Cancer	Myeloid
sc5rJUQ024_ACACTGACACAGTCGC	355	520	Breast Cancer	T cell		scrEXT001_ACGCAGCTCAGGTTCA	5726	34845	Clorectal Cancer	Cancer		BT1239_ACGCCTTGGCAAGG	387	784	Lung Cancer	T cell		BT1303_AACTGGTAGCCACTAT	1624	4888	Ovarian Cancer	Fibroblast
sc5rJUQ024_ACACTGAGTACGCTGC	1477	3274	Breast Cancer	T cell		scrEXT001_ACGCAGCTCCCAAGAT	1778	5688	Clorectal Cancer	Myeloid		BT1239_ACGGGAGAGCGGAA	893	2521	Lung Cancer	T cell		BT1303_AACTGGTAGCTAACTC	1573	5182	Ovarian Cancer	Myeloid
sc5rJUQ024_ACACTGATCCATGAAC	347	534	Breast Cancer	Fibroblast		scrEXT001_ACGCCAGAGAGGTACC	1532	3593	Clorectal Cancer	T cell		BT1239_ACGTGCCTTCTAGG	1959	11422	Lung Cancer	Myeloid		BT1303_AACTGGTAGGAGTAGA	1207	2309	Ovarian Cancer	Cancer
sc5rJUQ024_ACACTGATCGCGATCG	1347	2769	Breast Cancer	T cell		scrEXT001_ACGCCAGCACAGACTT	394	655	Clorectal Cancer	Fibroblast		BT1239_ACTATCACTGCTTT	1131	3591	Lung Cancer	T cell		BT1303_AACTGGTAGGATGCGT	332	1555	Ovarian Cancer	Cancer
sc5rJUQ024_ACACTGATCGTTGACA	208	484	Breast Cancer	Cancer		scrEXT001_ACGCCAGGTAATCGTC	332	572	Clorectal Cancer	Fibroblast		BT1239_ACTTGACTACCAAC	837	2385	Lung Cancer	T cell		BT1303_AACTGGTAGGCTCATT	620	1318	Ovarian Cancer	Fibroblast
sc5rJUQ024_ACAGCCGCACATCTTT	1284	3222	Breast Cancer	T cell		scrEXT001_ACGCCAGGTGGGTATG	399	965	Clorectal Cancer	Cancer		BT1239_ACTTGACTTCGACA	1173	3277	Lung Cancer	T cell		BT1303_AACTGGTAGGGTTTCT	444	920	Ovarian Cancer	Fibroblast
sc5rJUQ024_ACAGCCGGTACTCAAC	1220	2310	Breast Cancer	T cell		scrEXT001_ACGCCAGGTTAGTGGG	4161	19302	Clorectal Cancer	Cancer		BT1239_AGACACACCAGATC	758	1395	Lung Cancer	Cancer		BT1303_AACTGGTAGTACGACG	624	1274	Ovarian Cancer	T cell
sc5rJUQ024_ACAGCCGTCCAATGGT	5317	24185	Breast Cancer	Fibroblast		scrEXT001_ACGCCAGTCACATACG	3380	14359	Clorectal Cancer	Cancer		BT1239_AGAGCGGAGCGAGA	465	812	Lung Cancer	Cancer		BT1303_AACTGGTAGTCGAGTG	4367	21907	Ovarian Cancer	Myeloid
sc5rJUQ024_ACAGCCGTCCATGAGT	1200	2114	Breast Cancer	T cell		scrEXT001_ACGCCAGTCTTGAGGT	1453	3873	Clorectal Cancer	Myeloid		BT1239_AGAGTCACCCGTTC	421	922	Lung Cancer	T cell		BT1303_AACTGGTCAAAGTCAA	330	507	Ovarian Cancer	Cancer
sc5rJUQ024_ACAGCCGTCCGTAGGC	1612	4247	Breast Cancer	T cell		scrEXT001_ACGCCGAAGCCCGAAA	699	1726	Clorectal Cancer	Cancer		BT1239_AGCAAAGACTATTC	750	1834	Lung Cancer	T cell		BT1303_AACTGGTCAAGAAAGG	1248	3120	Ovarian Cancer	Fibroblast
sc5rJUQ024_ACAGCCGTCTCCAACC	3764	13599	Breast Cancer	Fibroblast		scrEXT001_ACGCCGAGTGAAGGCT	2587	9523	Clorectal Cancer	Myeloid		BT1239_AGCAACACCACTAG	3111	13320	Lung Cancer	Cancer		BT1303_AACTGGTCAATAACGA	281	479	Ovarian Cancer	T cell
sc5rJUQ024_ACAGCTAAGATGTTAG	2875	6862	Breast Cancer	Fibroblast		scrEXT001_ACGCCGAGTTCAGACT	1113	3321	Clorectal Cancer	T cell		BT1239_AGCAAGCTACACCA	1725	4986	Lung Cancer	Cancer		BT1303_AACTGGTCAGCGATCC	285	476	Ovarian Cancer	Cancer
sc5rJUQ024_ACAGCTAAGCGAGAAA	4499	18831	Breast Cancer	Fibroblast		scrEXT001_ACGCCGATCAGATAAG	315	644	Clorectal Cancer	Cancer		BT1239_AGCAAGCTTGAGCT	351	1386	Lung Cancer	Myeloid		BT1303_AACTGGTGTACCTACA	305	476	Ovarian Cancer	Cancer
sc5rJUQ024_ACAGCTAAGGTGATTA	1650	3537	Breast Cancer	Fibroblast		scrEXT001_ACGCCGATCGCGTTTC	376	566	Clorectal Cancer	Cancer		BT1239_AGCCTCTGAGCCAT	1111	3407	Lung Cancer	T cell		BT1303_AACTGGTGTCCTCCAT	291	481	Ovarian Cancer	Cancer
sc5rJUQ024_ACAGCTAGTCATGCCG	497	972	Breast Cancer	EC		scrEXT001_ACGCCGATCTCAAGTG	1438	4045	Clorectal Cancer	T cell		BT1239_AGGCTAACCTGTGA	2317	26661	Lung Cancer	B cell		BT1303_AACTGGTGTCGAAAGC	3434	12489	Ovarian Cancer	Fibroblast
sc5rJUQ024_ACAGCTAGTGAACCTT	1575	3716	Breast Cancer	T cell		scrEXT001_ACGGAGACAATCCGAT	2382	8739	Clorectal Cancer	Myeloid		BT1239_AGTAAGGAAGAAGT	718	1747	Lung Cancer	T cell		BT1303_AACTGGTGTGGGTCAA	297	486	Ovarian Cancer	Cancer
sc5rJUQ024_ACAGCTAGTGTTTGGT	351	436	Breast Cancer	Cancer		scrEXT001_ACGGAGACAATGGTCT	5009	30085	Clorectal Cancer	Cancer		BT1239_AGTATAACTTCCGC	1284	27468	Lung Cancer	B cell		BT1303_AACTGGTGTGTATGGG	271	422	Ovarian Cancer	Cancer
sc5rJUQ024_ACAGCTATCAAACCGT	1588	3601	Breast Cancer	T cell		scrEXT001_ACGGAGACAGTTTACG	1044	2457	Clorectal Cancer	T cell		BT1239_AGTCCAGACTTGCC	905	2797	Lung Cancer	T cell		BT1303_AACTGGTTCACATACG	315	912	Ovarian Cancer	Cancer
sc5rJUQ024_ACAGCTATCCGCATCT	2577	8407	Breast Cancer	T cell		scrEXT001_ACGGAGAGTCATCGGC	2145	7554	Clorectal Cancer	Myeloid		BT1239_AGTCGCCTTTTGGG	2161	10341	Lung Cancer	Cancer		BT1303_AACTGGTTCACCATAG	4684	23695	Ovarian Cancer	Cancer
sc5rJUQ024_ACAGCTATCTGTACGA	2391	6190	Breast Cancer	EC		scrEXT001_ACGGAGAGTGCACCAC	1397	3500	Clorectal Cancer	Cancer		BT1239_AGTCTTACTCCGAA	1236	5307	Lung Cancer	Myeloid		BT1303_AACTGGTTCATCACCC	1600	4318	Ovarian Cancer	Fibroblast
sc5rJUQ024_ACATACGAGAACTGTA	1536	4471	Breast Cancer	T cell		scrEXT001_ACGGAGATCAACACCA	1681	5938	Clorectal Cancer	Myeloid		BT1239_AGTGTTCTCTCTCG	888	2720	Lung Cancer	T cell		BT1303_AACTGGTTCATCATTC	303	435	Ovarian Cancer	Cancer
sc5rJUQ024_ACATACGAGCTTCGCG	2790	8707	Breast Cancer	Fibroblast		scrEXT001_ACGGAGATCGAATCCA	3129	16970	Clorectal Cancer	Myeloid		BT1239_AGTTCTACTCGACA	343	597	Lung Cancer	Cancer		BT1303_AACTGGTTCCTCCTAG	1061	2177	Ovarian Cancer	EC
sc5rJUQ024_ACATACGAGGGTCTCC	3995	12465	Breast Cancer	Fibroblast		scrEXT001_ACGGAGATCGAGAGCA	2803	7155	Clorectal Cancer	EC		BT1239_ATAACAACTGAGCT	857	3067	Lung Cancer	T cell		BT1303_AACTGGTTCGACCAGC	656	1537	Ovarian Cancer	Myeloid
sc5rJUQ024_ACATACGAGTCAAGGC	3084	10127	Breast Cancer	Fibroblast		scrEXT001_ACGGCCAAGCCATCGC	304	564	Clorectal Cancer	Cancer		BT1239_ATAAGTACTGCAAC	835	1951	Lung Cancer	T cell		BT1303_AACTGGTTCGTGGTCG	285	575	Ovarian Cancer	T cell
sc5rJUQ024_ACATACGAGTCCAGGA	1141	2452	Breast Cancer	T cell		scrEXT001_ACGGCCAGTCGATTGT	1158	3380	Clorectal Cancer	Myeloid		BT1239_ATAATCGATGTAGC	925	2837	Lung Cancer	T cell		BT1303_AACTGGTTCGTTACAG	302	490	Ovarian Cancer	Fibroblast
sc5rJUQ024_ACATACGCACCACCAG	555	1428	Breast Cancer	Cancer		scrEXT001_ACGGCCAGTCGGCATC	3955	19458	Clorectal Cancer	Fibroblast		BT1239_ATACCGGAAGAGGC	1229	3313	Lung Cancer	T cell		BT1303_AACTGGTTCTCTGCTG	416	706	Ovarian Cancer	Cancer
sc5rJUQ024_ACATACGGTAAGTAGT	3239	9622	Breast Cancer	Fibroblast		scrEXT001_ACGGCCAGTTCTGAAC	3852	18863	Clorectal Cancer	Cancer		BT1239_ATACCTTGCTCGAA	1376	4495	Lung Cancer	Myeloid		BT1303_AACTTTCAGAACAATC	286	453	Ovarian Cancer	Cancer
sc5rJUQ024_ACATACGTCACAGGCC	1779	4714	Breast Cancer	Fibroblast		scrEXT001_ACGGCCATCCTCTAGC	1270	3794	Clorectal Cancer	T cell		BT1239_ATACCTTGTCCTTA	2022	8205	Lung Cancer	Myeloid		BT1303_AACTTTCAGAATGTTG	299	419	Ovarian Cancer	Cancer
sc5rJUQ024_ACATACGTCATAGCAC	1716	3969	Breast Cancer	T cell		scrEXT001_ACGGCCATCGGAAACG	322	685	Clorectal Cancer	T cell		BT1239_ATAGAACTTCCTGC	1106	3366	Lung Cancer	T cell		BT1303_AACTTTCAGATATGGT	1031	2614	Ovarian Cancer	Fibroblast
sc5rJUQ024_ACATCAGAGCGTTCCG	1735	3806	Breast Cancer	Fibroblast		scrEXT001_ACGGGCTAGCTGAACG	2936	10656	Clorectal Cancer	Fibroblast		BT1239_ATAGGAGAGACGAG	313	460	Lung Cancer	Cancer		BT1303_AACTTTCAGCACCGTC	232	457	Ovarian Cancer	Cancer
sc5rJUQ024_ACATCAGAGGAGTTGC	281	543	Breast Cancer	Mast		scrEXT001_ACGGGCTAGTGAACGC	541	2166	Clorectal Cancer	Myeloid		BT1239_ATAGGCTGCGTAGT	1008	3996	Lung Cancer	Myeloid		BT1303_AACTTTCAGCCACTAT	444	767	Ovarian Cancer	Fibroblast
sc5rJUQ024_ACATCAGGTAGAGCTG	1051	2227	Breast Cancer	T cell		scrEXT001_ACGGGCTTCACTCCTG	2253	7314	Clorectal Cancer	Myeloid		BT1239_ATAGTTGAGTTCTT	787	1594	Lung Cancer	Cancer		BT1303_AACTTTCAGCCTTGAT	4411	20683	Ovarian Cancer	Myeloid
sc5rJUQ024_ACATCAGGTATGGTTC	1563	3828	Breast Cancer	T cell		scrEXT001_ACGGGCTTCGATAGAA	590	1262	Clorectal Cancer	Cancer		BT1239_ATATGAACAGCAAA	1689	43660	Lung Cancer	B cell		BT1303_AACTTTCAGGAGTAGA	410	774	Ovarian Cancer	Myeloid
sc5rJUQ024_ACATCAGGTCCCGACA	886	1864	Breast Cancer	T cell		scrEXT001_ACGGGTCAGCGCCTTG	332	472	Clorectal Cancer	Cancer		BT1239_ATATGAACTTTGTC	787	2087	Lung Cancer	T cell		BT1303_AACTTTCAGGCTAGGT	2249	8893	Ovarian Cancer	Myeloid
sc5rJUQ024_ACATCAGGTTAAGAAC	1741	5314	Breast Cancer	T cell		scrEXT001_ACGGGTCAGTCATCCA	476	1416	Clorectal Cancer	Myeloid		BT1239_ATATGCCTGACAGG	258	733	Lung Cancer	Myeloid		BT1303_AACTTTCAGTAAGTAC	382	605	Ovarian Cancer	Cancer
sc5rJUQ024_ACATCAGGTTACCAGT	2090	6098	Breast Cancer	DC		scrEXT001_ACGGGTCCAATAGAGT	908	2165	Clorectal Cancer	Myeloid		BT1239_ATCAAATGGCCCTT	491	1385	Lung Cancer	T cell		BT1303_AACTTTCCAAACAACA	289	655	Ovarian Cancer	Cancer
sc5rJUQ024_ACATCAGTCACAATGC	1611	3767	Breast Cancer	T cell		scrEXT001_ACGTCAAAGACCACGA	4811	17902	Clorectal Cancer	Cancer		BT1239_ATCAAATGTATGGC	875	2060	Lung Cancer	T cell		BT1303_AACTTTCGTAAACGCG	478	1294	Ovarian Cancer	B cell
sc5rJUQ024_ACATCAGTCGTACCGG	225	464	Breast Cancer	Cancer		scrEXT001_ACGTCAAAGCGAGAAA	3383	12294	Clorectal Cancer	Cancer		BT1239_ATCATCTGTTTGGG	1106	4547	Lung Cancer	Myeloid		BT1303_AACTTTCGTACGCTGC	211	575	Ovarian Cancer	Cancer
sc5rJUQ024_ACATCAGTCTTGAGAC	1463	3324	Breast Cancer	T cell		scrEXT001_ACGTCAACAATCGAAA	2891	12664	Clorectal Cancer	Fibroblast		BT1239_ATCCTAACGAGCTT	207	698	Lung Cancer	Myeloid		BT1303_AACTTTCGTCCCTACT	1083	2267	Ovarian Cancer	Fibroblast
sc5rJUQ024_ACATGGTAGCAACGGT	4846	21918	Breast Cancer	EC		scrEXT001_ACGTCAACACTGTTAG	1679	4404	Clorectal Cancer	Myeloid		BT1239_ATCGCCACACGCTA	577	1745	Lung Cancer	T cell		BT1303_AACTTTCGTCGTCTTC	287	460	Ovarian Cancer	Cancer
sc5rJUQ024_ACATGGTAGGGAACGG	1807	3614	Breast Cancer	Fibroblast		scrEXT001_ACGTCAATCAAAGACA	3931	21629	Clorectal Cancer	Fibroblast		BT1239_ATCGCCTGTTACTC	1950	7486	Lung Cancer	T cell		BT1303_AACTTTCGTGTGCCTG	352	637	Ovarian Cancer	T cell
sc5rJUQ024_ACATGGTAGTACGACG	304	816	Breast Cancer	Cancer		scrEXT001_ACGTCAATCGAACTGT	1272	3863	Clorectal Cancer	T cell		BT1239_ATCTACTGATCACG	262	475	Lung Cancer	Cancer		BT1303_AACTTTCTCGGATGGA	315	455	Ovarian Cancer	Cancer
sc5rJUQ024_ACATGGTCACAAGACG	5012	23244	Breast Cancer	Fibroblast		scrEXT001_ACGTCAATCTAACTTC	402	556	Clorectal Cancer	Cancer		BT1239_ATCTGACTCACTTT	359	1127	Lung Cancer	Myeloid		BT1303_AACTTTCTCGGCGCAT	291	430	Ovarian Cancer	Cancer
sc5rJUQ024_ACATGGTCAGTAAGAT	1406	2931	Breast Cancer	T cell		scrEXT001_ACTATCTAGCACACAG	4152	20338	Clorectal Cancer	Fibroblast		BT1239_ATGCACGAATCTTC	519	1351	Lung Cancer	T cell		BT1303_AACTTTCTCTATGTGG	290	436	Ovarian Cancer	Cancer
sc5rJUQ024_ACATGGTCATTACCTT	1125	2424	Breast Cancer	Fibroblast		scrEXT001_ACTATCTCAATACGCT	1746	3901	Clorectal Cancer	EC		BT1239_ATGCAGACTGGAGG	966	2333	Lung Cancer	T cell		BT1303_AACTTTCTCTCCTATA	566	1036	Ovarian Cancer	Fibroblast
sc5rJUQ024_ACATGGTGTAAATACG	3872	10042	Breast Cancer	EC		scrEXT001_ACTATCTCACGCATCG	3761	30341	Clorectal Cancer	Cancer		BT1239_ATGCGATGTGAGCT	3809	16339	Lung Cancer	Cancer		BT1303_AACTTTCTCTTGTATC	319	520	Ovarian Cancer	EC
sc5rJUQ024_ACATGGTTCATCATTC	1666	3935	Breast Cancer	Fibroblast		scrEXT001_ACTATCTCATCACAAC	4604	22009	Clorectal Cancer	Cancer		BT1239_ATTAACGATCAAGC	1744	8739	Lung Cancer	Myeloid		BT1303_AAGACCTAGATCGGGT	1402	3783	Ovarian Cancer	Myeloid
sc5rJUQ024_ACATGGTTCTTGACGA	2843	6669	Breast Cancer	Fibroblast		scrEXT001_ACTATCTTCTGACCTC	2729	20563	Clorectal Cancer	B cell		BT1239_ATTACCTGCTATGG	394	766	Lung Cancer	Myeloid		BT1303_AAGACCTAGATGTGTA	354	594	Ovarian Cancer	Fibroblast
sc5rJUQ024_ACCAGTAAGCCGTCGT	1217	2928	Breast Cancer	T cell		scrEXT001_ACTATCTTCTTCTGGC	5038	26919	Clorectal Cancer	Cancer		BT1239_ATTACCTGCTTGTT	701	2829	Lung Cancer	T cell		BT1303_AAGACCTAGGTGCACA	311	488	Ovarian Cancer	Cancer
sc5rJUQ024_ACCAGTACAGGGCATA	2613	8519	Breast Cancer	Fibroblast		scrEXT001_ACTGAACAGGCTACGA	918	2621	Clorectal Cancer	Cancer		BT1239_ATTAGATGTAGAAG	887	2454	Lung Cancer	T cell		BT1303_AAGACCTAGTCTCCTC	1002	2861	Ovarian Cancer	Fibroblast
sc5rJUQ024_ACCAGTAGTCAATGTC	1469	4095	Breast Cancer	B cell		scrEXT001_ACTGAACAGTGGTAAT	1801	5910	Clorectal Cancer	T cell		BT1239_ATTCCATGGGAAGC	954	2874	Lung Cancer	Myeloid		BT1303_AAGACCTCAACAACCT	268	467	Ovarian Cancer	Cancer
sc5rJUQ024_ACCAGTATCGGCTACG	2077	5408	Breast Cancer	T cell		scrEXT001_ACTGAACGTGACTACT	3009	10950	Clorectal Cancer	Cancer		BT1239_ATTGATGAGTATGC	989	2600	Lung Cancer	T cell		BT1303_AAGACCTCAATGAAAC	5165	22066	Ovarian Cancer	Cancer
sc5rJUQ024_ACCCACTAGTGTGAAT	1579	3535	Breast Cancer	T cell		scrEXT001_ACTGAACTCCCAAGTA	426	660	Clorectal Cancer	Cancer		BT1239_ATTTCTCTCTGATG	895	2528	Lung Cancer	T cell		BT1303_AAGACCTCACCACCAG	296	459	Ovarian Cancer	Cancer
sc5rJUQ024_ACCCACTCACGACGAA	487	1802	Breast Cancer	Fibroblast		scrEXT001_ACTGAACTCTGTTTGT	345	620	Clorectal Cancer	Fibroblast		BT1239_CAACAGACGTCAAC	590	1386	Lung Cancer	T cell		BT1303_AAGACCTCACCATCCT	2466	7506	Ovarian Cancer	Fibroblast
sc5rJUQ024_ACCCACTCAGACAAAT	625	1410	Breast Cancer	EC		scrEXT001_ACTGAGTAGTAAGTAC	2784	8590	Clorectal Cancer	Cancer		BT1239_CAATAAACACCAGT	555	1513	Lung Cancer	T cell		BT1303_AAGACCTCAGCTGTGC	256	406	Ovarian Cancer	Cancer
sc5rJUQ024_ACCCACTTCAGTGCAT	508	725	Breast Cancer	EC		scrEXT001_ACTGAGTCAATGGAAT	3850	12102	Clorectal Cancer	Cancer		BT1239_CAATGGACTTCACT	3105	15063	Lung Cancer	Cancer		BT1303_AAGACCTCAGGTTTCA	456	988	Ovarian Cancer	Fibroblast
sc5rJUQ024_ACCCACTTCATACGGT	272	605	Breast Cancer	Cancer		scrEXT001_ACTGAGTCACCGAATT	5902	36556	Clorectal Cancer	Cancer		BT1239_CACAGTGACACTTT	585	1380	Lung Cancer	T cell		BT1303_AAGACCTGTATCGCAT	418	732	Ovarian Cancer	Cancer
sc5rJUQ024_ACCGTAAAGTATCGAA	773	1480	Breast Cancer	T cell		scrEXT001_ACTGAGTCACTTCTGC	1578	3953	Clorectal Cancer	Myeloid		BT1239_CACCACTGTAGAGA	1127	3036	Lung Cancer	T cell		BT1303_AAGACCTGTCAATACC	442	660	Ovarian Cancer	Cancer
sc5rJUQ024_ACCGTAACAAGCCATT	1884	4675	Breast Cancer	T cell		scrEXT001_ACTGAGTGTCGATTGT	525	873	Clorectal Cancer	Cancer		BT1239_CACCCATGGGAACG	1044	2512	Lung Cancer	T cell		BT1303_AAGACCTGTGATAAGT	338	634	Ovarian Cancer	Fibroblast
sc5rJUQ024_ACCGTAACACCAGGCT	436	920	Breast Cancer	Cancer		scrEXT001_ACTGAGTTCACAACGT	3746	19236	Clorectal Cancer	Cancer		BT1239_CACCGTACAGACTC	666	2289	Lung Cancer	T cell		BT1303_AAGACCTTCCCTAATT	918	1682	Ovarian Cancer	Myeloid
sc5rJUQ024_ACCGTAAGTAAAGTCA	1517	3462	Breast Cancer	T cell		scrEXT001_ACTGAGTTCCCAAGAT	3183	10544	Clorectal Cancer	Fibroblast		BT1239_CACTAGGAACGCTA	832	3705	Lung Cancer	T cell		BT1303_AAGACCTTCGTCCGTT	426	781	Ovarian Cancer	Myeloid
sc5rJUQ024_ACCGTAAGTGCACGAA	4446	20133	Breast Cancer	Fibroblast		scrEXT001_ACTGAGTTCGCCATAA	664	1161	Clorectal Cancer	Cancer		BT1239_CACTTTGATGGTTG	3456	14917	Lung Cancer	Cancer		BT1303_AAGACCTTCGTTGCCT	2477	7877	Ovarian Cancer	Fibroblast
sc5rJUQ024_ACCGTAATCAATCTCT	792	2170	Breast Cancer	EC		scrEXT001_ACTGATGAGGCTAGGT	574	1303	Clorectal Cancer	Myeloid		BT1239_CAGAAGCTCGTTAG	1981	7488	Lung Cancer	T cell		BT1303_AAGCCGCAGATCTGCT	535	821	Ovarian Cancer	T cell
sc5rJUQ024_ACCGTAATCAGAGCTT	1003	1704	Breast Cancer	T cell		scrEXT001_ACTGATGGTAAACGCG	782	1240	Clorectal Cancer	Cancer		BT1239_CAGCCTTGTTAGGC	364	849	Lung Cancer	T cell		BT1303_AAGCCGCAGCTCTCGG	294	431	Ovarian Cancer	Cancer
sc5rJUQ024_ACCGTAATCCTCATTA	807	1417	Breast Cancer	T cell		scrEXT001_ACTGATGGTATAAACG	783	1241	Clorectal Cancer	Cancer		BT1239_CAGCTCTGATTTCC	311	555	Lung Cancer	Cancer		BT1303_AAGCCGCAGGATGCGT	470	882	Ovarian Cancer	T cell
sc5rJUQ024_ACCTTTAAGATGTGTA	423	744	Breast Cancer	Fibroblast		scrEXT001_ACTGATGGTCTAGCGC	3891	16913	Clorectal Cancer	Cancer		BT1239_CAGTTACTCCTGTC	768	2392	Lung Cancer	T cell		BT1303_AAGCCGCAGTTGAGTA	315	498	Ovarian Cancer	Cancer
sc5rJUQ024_ACCTTTAAGTCCAGGA	3806	12793	Breast Cancer	EC		scrEXT001_ACTGCTCCAAATACAG	4745	23222	Clorectal Cancer	Cancer		BT1239_CAGTTTACACTAGC	634	1915	Lung Cancer	T cell		BT1303_AAGCCGCCAAATACAG	234	1451	Ovarian Cancer	Cancer
sc5rJUQ024_ACCTTTAAGTGCTGCC	1594	5420	Breast Cancer	T cell		scrEXT001_ACTGCTCCAATCTGCA	4855	27473	Clorectal Cancer	Cancer		BT1239_CAGTTTACCGTAAC	794	2295	Lung Cancer	T cell		BT1303_AAGCCGCCAACGCACC	2439	10864	Ovarian Cancer	Myeloid
sc5rJUQ024_ACCTTTACACGTAAGG	1653	4236	Breast Cancer	T cell		scrEXT001_ACTGCTCCACGCGAAA	2855	20100	Clorectal Cancer	Cancer		BT1239_CATAAATGTTTGTC	618	3237	Lung Cancer	T cell		BT1303_AAGCCGCCAAGCGTAG	678	1515	Ovarian Cancer	Fibroblast
sc5rJUQ024_ACCTTTAGTACTTGAC	1773	5603	Breast Cancer	B cell		scrEXT001_ACTGCTCCATACTACG	1518	3709	Clorectal Cancer	T cell		BT1239_CATGCCACTGACAC	1286	24186	Lung Cancer	B cell		BT1303_AAGCCGCCAATGAATG	5750	37089	Ovarian Cancer	Cancer
sc5rJUQ024_ACCTTTAGTGAGTATA	1692	3688	Breast Cancer	T cell		scrEXT001_ACTGCTCGTAATCGTC	1021	2630	Clorectal Cancer	Myeloid		BT1239_CCAAAGTGGCATAC	206	424	Lung Cancer	Myeloid		BT1303_AAGCCGCCAGACAAAT	239	407	Ovarian Cancer	Cancer
sc5rJUQ024_ACCTTTAGTGTGACCC	2032	5180	Breast Cancer	T cell		scrEXT001_ACTGCTCGTCAAACTC	409	909	Clorectal Cancer	Myeloid		BT1239_CCACCTGAGTTGAC	1093	2420	Lung Cancer	Cancer		BT1303_AAGCCGCCAGCCAATT	365	1405	Ovarian Cancer	Cancer
sc5rJUQ024_ACCTTTAGTTGTCGCG	1526	3717	Breast Cancer	T cell		scrEXT001_ACTGCTCGTGACAAAT	3731	15180	Clorectal Cancer	Cancer		BT1239_CCAGTCTGGTTCTT	560	1339	Lung Cancer	Myeloid		BT1303_AAGCCGCCATAACCTG	3747	14432	Ovarian Cancer	Cancer
sc5rJUQ024_ACGAGCCAGGCTCATT	1393	3900	Breast Cancer	T cell		scrEXT001_ACTGCTCGTGTGGCTC	372	7271	Clorectal Cancer	B cell		BT1239_CCGATAGACGAGAG	335	1214	Lung Cancer	Myeloid		BT1303_AAGCCGCCATTCACTT	333	974	Ovarian Cancer	Cancer
sc5rJUQ024_ACGAGCCAGGCTCTTA	2462	7684	Breast Cancer	Fibroblast		scrEXT001_ACTGCTCGTTATCGGT	431	680	Clorectal Cancer	Cancer		BT1239_CCGATAGATGGAAA	613	1645	Lung Cancer	Myeloid		BT1303_AAGCCGCCATTTCAGG	257	473	Ovarian Cancer	Cancer
sc5rJUQ024_ACGAGCCCACCCAGTG	341	565	Breast Cancer	Cancer		scrEXT001_ACTGCTCGTTCGTGAT	1410	3476	Clorectal Cancer	Cancer		BT1239_CCGGAGTGCTCGAA	678	1848	Lung Cancer	Myeloid		BT1303_AAGCCGCGTATAGGTA	4349	22245	Ovarian Cancer	Cancer
sc5rJUQ024_ACGAGCCGTCCAGTTA	2834	8483	Breast Cancer	EC		scrEXT001_ACTGCTCTCTCCGGTT	375	627	Clorectal Cancer	Cancer		BT1239_CCTACCGAGAAAGT	614	1399	Lung Cancer	T cell		BT1303_AAGCCGCGTGCCTGGT	884	2222	Ovarian Cancer	Fibroblast
sc5rJUQ024_ACGAGCCGTCTAAAGA	2303	5672	Breast Cancer	Fibroblast		scrEXT001_ACTGTCCAGAACTGTA	381	530	Clorectal Cancer	Cancer		BT1239_CCTGGACTTACTTC	679	1900	Lung Cancer	T cell		BT1303_AAGCCGCGTTCCACAA	809	2496	Ovarian Cancer	Myeloid
sc5rJUQ024_ACGAGCCGTTAAGGGC	1001	1818	Breast Cancer	T cell		scrEXT001_ACTGTCCCACTGTTAG	2450	17690	Clorectal Cancer	Cancer		BT1239_CGCAACCTATGGTC	439	882	Lung Cancer	Cancer		BT1303_AAGCCGCTCAGCGACC	276	427	Ovarian Cancer	Cancer
sc5rJUQ024_ACGAGCCTCATAACCG	1109	1789	Breast Cancer	T cell		scrEXT001_ACTGTCCCAGGACGTA	735	1829	Clorectal Cancer	Myeloid		BT1239_CGCAGGTGTCTCGC	966	2352	Lung Cancer	T cell		BT1303_AAGCCGCTCGCGGATC	290	466	Ovarian Cancer	Cancer
sc5rJUQ024_ACGAGCCTCGATAGAA	1288	3102	Breast Cancer	T cell		scrEXT001_ACTGTCCGTGCCTGTG	5129	37497	Clorectal Cancer	Fibroblast		BT1239_CGCCGAGACTTTAC	425	824	Lung Cancer	Myeloid		BT1303_AAGCCGCTCGGAAATA	401	676	Ovarian Cancer	Myeloid
sc5rJUQ024_ACGAGGAAGTTAACGA	1695	4078	Breast Cancer	Fibroblast		scrEXT001_ACTGTCCTCAACCATG	225	401	Clorectal Cancer	Myeloid		BT1239_CGCTACTGTCGCTC	1444	33044	Lung Cancer	B cell		BT1303_AAGCCGCTCGTAGATC	339	588	Ovarian Cancer	T cell
sc5rJUQ024_ACGAGGACAAACAACA	2188	6081	Breast Cancer	Fibroblast		scrEXT001_ACTGTCCTCAGTTCGA	280	444	Clorectal Cancer	Cancer		BT1239_CGGCACGAATCGAC	240	452	Lung Cancer	Myeloid		BT1303_AAGCCGCTCTGTCTCG	363	668	Ovarian Cancer	T cell
sc5rJUQ024_ACGAGGACACATTCGA	3925	14182	Breast Cancer	Fibroblast		scrEXT001_ACTGTCCTCTCACATT	447	642	Clorectal Cancer	Cancer		BT1239_CGGTAAACTTCGCC	2360	11772	Lung Cancer	Myeloid		BT1303_AAGGAGCAGAAGATTC	519	970	Ovarian Cancer	Myeloid
sc5rJUQ024_ACGAGGAGTTTAGGAA	1521	4310	Breast Cancer	B cell		scrEXT001_ACTTACTAGGGTGTTG	1112	2946	Clorectal Cancer	T cell		BT1239_CGTACAGAGTAAGA	666	2283	Lung Cancer	T cell		BT1303_AAGGAGCAGCAGCGTA	299	483	Ovarian Cancer	Cancer
sc5rJUQ024_ACGAGGATCGGTGTTA	3994	16958	Breast Cancer	Myeloid		scrEXT001_ACTTACTCAACTGCTA	442	843	Clorectal Cancer	Cancer		BT1239_CGTACAGATCGATG	472	1394	Lung Cancer	Myeloid		BT1303_AAGGAGCCAAGCCTAT	998	3207	Ovarian Cancer	Fibroblast
sc5rJUQ024_ACGATACAGGCAGGTT	1495	2714	Breast Cancer	EC		scrEXT001_ACTTACTCAATCTGCA	550	1031	Clorectal Cancer	Cancer		BT1239_CTAGGTGACGGTAT	769	2376	Lung Cancer	T cell		BT1303_AAGGAGCCACCTATCC	474	854	Ovarian Cancer	Fibroblast
sc5rJUQ024_ACGATACAGGCGTACA	1050	2318	Breast Cancer	B cell		scrEXT001_ACTTACTCACCGTTGG	4638	21825	Clorectal Cancer	Cancer		BT1239_CTATAAGATCCCAC	839	2690	Lung Cancer	Myeloid		BT1303_AAGGAGCCAGTATAAG	299	450	Ovarian Cancer	Cancer
sc5rJUQ024_ACGATACCACCCATGG	1398	3856	Breast Cancer	T cell		scrEXT001_ACTTACTCATCTGGTA	1548	3899	Clorectal Cancer	Myeloid		BT1239_CTATCCCTCCTTCG	610	2366	Lung Cancer	Myeloid		BT1303_AAGGAGCCAGTGACAG	396	588	Ovarian Cancer	Fibroblast
sc5rJUQ024_ACGATACCACGACTCG	1251	2910	Breast Cancer	T cell		scrEXT001_ACTTACTGTGAGGGAG	4634	21683	Clorectal Cancer	Cancer		BT1239_CTCCACGAGTGTTG	729	2926	Lung Cancer	T cell		BT1303_AAGGAGCCATCTATGG	306	1221	Ovarian Cancer	EC
sc5rJUQ024_ACGATACCAGCTCGAC	660	1872	Breast Cancer	Cancer		scrEXT001_ACTTACTTCAAGGTAA	2420	8141	Clorectal Cancer	EC		BT1239_CTCCACGAGTTGGT	1712	5107	Lung Cancer	T cell		BT1303_AAGGAGCGTAGTAGTA	1804	6565	Ovarian Cancer	Cancer
sc5rJUQ024_ACGATACCATAAAGGT	5679	21640	Breast Cancer	EC		scrEXT001_ACTTGTTAGAAGGACA	2287	8200	Clorectal Cancer	Myeloid		BT1239_CTCCGAACCCTCAC	961	2402	Lung Cancer	T cell		BT1303_AAGGAGCGTCTAACGT	730	1526	Ovarian Cancer	Fibroblast
sc5rJUQ024_ACGATACGTACCGTAT	1952	5242	Breast Cancer	T cell		scrEXT001_ACTTGTTAGCTATGCT	5767	37464	Clorectal Cancer	Cancer		BT1239_CTCTAAACTGTTCT	432	851	Lung Cancer	T cell		BT1303_AAGGAGCGTGAGGCTA	2172	6415	Ovarian Cancer	Fibroblast
sc5rJUQ024_ACGATACGTTAAGGGC	1704	4373	Breast Cancer	T cell		scrEXT001_ACTTGTTAGTGGACGT	387	735	Clorectal Cancer	Cancer		BT1239_CTGAATCTTGCTGA	1505	29408	Lung Cancer	B cell		BT1303_AAGGAGCGTGCACCAC	2448	8437	Ovarian Cancer	Fibroblast
sc5rJUQ024_ACGATACTCATGCAAC	3830	14254	Breast Cancer	Fibroblast		scrEXT001_ACTTGTTCATCTGGTA	4772	24983	Clorectal Cancer	EC		BT1239_CTGATGGAGGGAGT	1360	6297	Lung Cancer	Fibroblast		BT1303_AAGGAGCGTGCAGACA	389	785	Ovarian Cancer	T cell
sc5rJUQ024_ACGATACTCCGCATAA	1013	2401	Breast Cancer	T cell		scrEXT001_ACTTGTTTCTTGCCGT	494	1053	Clorectal Cancer	Fibroblast		BT1239_CTGCCAACTGACCA	346	942	Lung Cancer	Cancer		BT1303_AAGGAGCTCAAGATCC	494	1015	Ovarian Cancer	Fibroblast
sc5rJUQ024_ACGATGTAGATGTAAC	1620	4120	Breast Cancer	B cell		scrEXT001_ACTTTCAAGACAAGCC	500	1424	Clorectal Cancer	Cancer		BT1239_CTGGATGAGCTGAT	808	2179	Lung Cancer	T cell		BT1303_AAGGAGCTCACCATAG	2047	5476	Ovarian Cancer	Fibroblast
sc5rJUQ024_ACGATGTCATATGCTG	385	881	Breast Cancer	Cancer		scrEXT001_ACTTTCAAGACATAAC	2122	6308	Clorectal Cancer	Fibroblast		BT1239_CTGTATACTCTATC	2288	10550	Lung Cancer	Myeloid		BT1303_AAGGAGCTCCAAACTG	798	1565	Ovarian Cancer	Fibroblast
sc5rJUQ024_ACGATGTGTAAATGTG	294	464	Breast Cancer	Fibroblast		scrEXT001_ACTTTCAGTGCACCAC	994	2616	Clorectal Cancer	Myeloid		BT1239_CTGTGAGAAGCTAC	1714	11134	Lung Cancer	Myeloid		BT1303_AAGGAGCTCTTCTGGC	1141	2887	Ovarian Cancer	Fibroblast
sc5rJUQ024_ACGATGTTCCAAACTG	3032	8001	Breast Cancer	Fibroblast		scrEXT001_AGAATAGAGAAACGCC	399	718	Clorectal Cancer	Cancer		BT1239_CTTCTAGAACAGTC	4609	20695	Lung Cancer	Cancer		BT1303_AAGGCAGAGAAGGACA	566	946	Ovarian Cancer	EC
sc5rJUQ024_ACGATGTTCTCGAGTA	1769	4480	Breast Cancer	T cell		scrEXT001_AGAATAGAGACTCGGA	680	1180	Clorectal Cancer	Cancer		BT1239_CTTTAGACTGAACC	1223	17670	Lung Cancer	B cell		BT1303_AAGGCAGAGAGCCTAG	450	785	Ovarian Cancer	Fibroblast
sc5rJUQ024_ACGATGTTCTGCGTAA	1397	4136	Breast Cancer	T cell		scrEXT001_AGAATAGAGAGTGAGA	334	916	Clorectal Cancer	Cancer		BT1239_GAACGTTGCTGTCC	715	2106	Lung Cancer	T cell		BT1303_AAGGCAGAGAGTGACC	3506	13758	Ovarian Cancer	Fibroblast
sc5rJUQ024_ACGCAGCAGATGCCAG	1230	3409	Breast Cancer	Fibroblast		scrEXT001_AGAATAGAGCGATTCT	2534	8551	Clorectal Cancer	Fibroblast		BT1239_GAAGAATGTGTGAC	850	2081	Lung Cancer	T cell		BT1303_AAGGCAGAGCGATTCT	560	958	Ovarian Cancer	Cancer
sc5rJUQ024_ACGCAGCAGCTGTCTA	3245	10955	Breast Cancer	Fibroblast		scrEXT001_AGAATAGAGGAGTCTG	1935	5629	Clorectal Cancer	Myeloid		BT1239_GAAGCTACCTAGTG	1870	6196	Lung Cancer	T cell		BT1303_AAGGCAGAGCTATGCT	419	702	Ovarian Cancer	Cancer
sc5rJUQ024_ACGCAGCCATTACGAC	1407	3411	Breast Cancer	T cell		scrEXT001_AGAATAGAGTGTCCCG	1554	4149	Clorectal Cancer	Myeloid		BT1239_GAAGGGTGTAAAGG	498	789	Lung Cancer	Cancer		BT1303_AAGGCAGAGGCTATCT	3583	20685	Ovarian Cancer	Cancer
sc5rJUQ024_ACGCCAGAGCAATATG	4939	21640	Breast Cancer	Fibroblast		scrEXT001_AGAATAGCAATACGCT	4801	24077	Clorectal Cancer	Cancer		BT1239_GAAGGTCTACCTTT	277	844	Lung Cancer	Myeloid		BT1303_AAGGCAGAGGTGCAAC	1242	3180	Ovarian Cancer	Fibroblast
sc5rJUQ024_ACGCCAGAGTGCCAGA	233	475	Breast Cancer	Cancer		scrEXT001_AGAATAGCACAGGAGT	653	1088	Clorectal Cancer	Fibroblast		BT1239_GAAGGTCTTTCGCC	1859	8476	Lung Cancer	Myeloid		BT1303_AAGGCAGAGTCGAGTG	290	532	Ovarian Cancer	Cancer
sc5rJUQ024_ACGCCAGCATCCAACA	1522	3646	Breast Cancer	T cell		scrEXT001_AGAATAGGTATAAACG	3870	16877	Clorectal Cancer	Cancer		BT1239_GAAGTCTGCTTCTA	990	2724	Lung Cancer	T cell		BT1303_AAGGCAGAGTGGTAGC	2391	7138	Ovarian Cancer	Cancer
sc5rJUQ024_ACGCCAGCATCGGTTA	369	504	Breast Cancer	Fibroblast		scrEXT001_AGAATAGGTCATCCCT	3601	12420	Clorectal Cancer	Cancer		BT1239_GAATTAACAGCGGA	2799	15092	Lung Cancer	T cell		BT1303_AAGGCAGAGTGTACGG	329	482	Ovarian Cancer	Cancer
sc5rJUQ024_ACGCCAGGTGAACCTT	1586	4432	Breast Cancer	T cell		scrEXT001_AGAATAGGTCGCATCG	1534	3901	Clorectal Cancer	Myeloid		BT1239_GACAACACCTCAGA	2107	9046	Lung Cancer	Myeloid		BT1303_AAGGCAGCACGGTGTC	486	891	Ovarian Cancer	Cancer
sc5rJUQ024_ACGCCAGTCCACGTGG	1207	2607	Breast Cancer	T cell		scrEXT001_AGAATAGTCAGTTGAC	3585	16331	Clorectal Cancer	Fibroblast		BT1239_GACGAACTTTCTAC	518	1431	Lung Cancer	B cell		BT1303_AAGGCAGCAGCCAGAA	1620	4314	Ovarian Cancer	Fibroblast
sc5rJUQ024_ACGCCAGTCTCCGGTT	1431	3812	Breast Cancer	T cell		scrEXT001_AGACGTTAGACCTAGG	253	517	Clorectal Cancer	Cancer		BT1239_GACGGCACGATACC	835	1976	Lung Cancer	T cell		BT1303_AAGGCAGCAGGACCCT	4683	18813	Ovarian Cancer	Cancer
sc5rJUQ024_ACGCCAGTCTCGAGTA	1678	4735	Breast Cancer	B cell		scrEXT001_AGACGTTAGTCTCCTC	4473	19784	Clorectal Cancer	Fibroblast		BT1239_GAGAAATGTTTCTG	952	3998	Lung Cancer	Myeloid		BT1303_AAGGCAGGTAGAGCTG	303	496	Ovarian Cancer	T cell
sc5rJUQ024_ACGCCGAAGCGTAGTG	1048	2155	Breast Cancer	T cell		scrEXT001_AGACGTTCACATGGGA	694	1223	Clorectal Cancer	Cancer		BT1239_GAGCATACGCGAAG	2649	14375	Lung Cancer	Myeloid		BT1303_AAGGCAGGTCTAGCCG	681	1693	Ovarian Cancer	Fibroblast
sc5rJUQ024_ACGCCGAAGGAATCGC	4626	19421	Breast Cancer	Fibroblast		scrEXT001_AGACGTTCATCGGTTA	4707	26372	Clorectal Cancer	Fibroblast		BT1239_GAGGACGACCAATG	782	3717	Lung Cancer	Myeloid		BT1303_AAGGCAGGTGCCTGTG	324	524	Ovarian Cancer	Cancer
sc5rJUQ024_ACGCCGAAGGGTGTTG	1376	3787	Breast Cancer	T cell		scrEXT001_AGACGTTGTTGACGTT	2952	13459	Clorectal Cancer	Cancer		BT1239_GAGGTACTTCCTAT	551	1606	Lung Cancer	T cell		BT1303_AAGGCAGGTTGAACTC	645	1314	Ovarian Cancer	T cell
sc5rJUQ024_ACGCCGACAGTACACT	1803	4708	Breast Cancer	T cell		scrEXT001_AGACGTTTCTGTTTGT	1607	4002	Clorectal Cancer	T cell		BT1239_GAGGTGGAAGGGTG	1696	7303	Lung Cancer	T cell		BT1303_AAGGCAGTCAATACCG	1508	4304	Ovarian Cancer	Fibroblast
sc5rJUQ024_ACGCCGACATCTATGG	1305	2402	Breast Cancer	EC		scrEXT001_AGAGCGACACGACTCG	3612	15735	Clorectal Cancer	EC		BT1239_GAGGTTACGTATCG	815	2289	Lung Cancer	T cell		BT1303_AAGGCAGTCACGACTA	2396	8674	Ovarian Cancer	Myeloid
sc5rJUQ024_ACGCCGAGTAAGAGAG	1546	3452	Breast Cancer	T cell		scrEXT001_AGAGCGACAGGATCGA	5323	26740	Clorectal Cancer	Cancer		BT1239_GAGGTTTGGTTGAC	1043	4537	Lung Cancer	T cell		BT1303_AAGGCAGTCAGTACGT	1619	3582	Ovarian Cancer	Cancer
sc5rJUQ024_ACGCCGAGTGACTCAT	1211	2557	Breast Cancer	T cell		scrEXT001_AGAGCGAGTAAGGGAA	245	465	Clorectal Cancer	Cancer		BT1239_GCAACTGACGAATC	688	1686	Lung Cancer	T cell		BT1303_AAGGCAGTCCTACAGA	230	1598	Ovarian Cancer	Cancer
sc5rJUQ024_ACGCCGAGTTGATTCG	1553	4372	Breast Cancer	T cell		scrEXT001_AGAGCGAGTCGAACAG	5861	36382	Clorectal Cancer	Cancer		BT1239_GCAACTGACTAGCA	733	1966	Lung Cancer	T cell		BT1303_AAGGTTCAGAATTGTG	465	1027	Ovarian Cancer	T cell
sc5rJUQ024_ACGCCGATCAGCTCTC	1506	3361	Breast Cancer	T cell		scrEXT001_AGAGCGATCAATAAGG	386	688	Clorectal Cancer	Cancer		BT1239_GCACAATGACCAAC	689	2122	Lung Cancer	T cell		BT1303_AAGGTTCAGACAATAC	4480	19842	Ovarian Cancer	Cancer
sc5rJUQ024_ACGCCGATCCTTTCTC	1341	3328	Breast Cancer	T cell		scrEXT001_AGAGCGATCGTTACGA	5925	42433	Clorectal Cancer	Fibroblast		BT1239_GCACGTCTCAAAGA	1046	3055	Lung Cancer	T cell		BT1303_AAGGTTCAGATCCGAG	1139	2731	Ovarian Cancer	EC
sc5rJUQ024_ACGCCGATCGGAATCT	3205	8707	Breast Cancer	Fibroblast		scrEXT001_AGAGCTTCAAACTGCT	425	663	Clorectal Cancer	Cancer		BT1239_GCACTGCTTTTGCT	530	941	Lung Cancer	Cancer		BT1303_AAGGTTCAGCCACCTG	1514	3924	Ovarian Cancer	Myeloid
sc5rJUQ024_ACGGAGACAGCCACCA	3967	18556	Breast Cancer	Fibroblast		scrEXT001_AGAGCTTCACAAGCCC	1775	4542	Clorectal Cancer	T cell		BT1239_GCAGATACAGCGTT	890	2073	Lung Cancer	T cell		BT1303_AAGGTTCAGCGATCCC	1458	3559	Ovarian Cancer	Myeloid
sc5rJUQ024_ACGGAGAGTAAGCACG	1078	2014	Breast Cancer	T cell		scrEXT001_AGAGCTTTCCGGGTGT	385	721	Clorectal Cancer	Cancer		BT1239_GCAGATACCCCTAC	758	1849	Lung Cancer	T cell		BT1303_AAGGTTCAGCGTTGCC	340	563	Ovarian Cancer	Cancer
sc5rJUQ024_ACGGAGAGTGTAAGTA	4368	20486	Breast Cancer	Fibroblast		scrEXT001_AGAGCTTTCTGATACG	369	995	Clorectal Cancer	Cancer		BT1239_GCAGTCCTCTGATG	1186	5043	Lung Cancer	T cell		BT1303_AAGGTTCAGGATGGAA	230	1357	Ovarian Cancer	Cancer
sc5rJUQ024_ACGGAGATCAGTCAGT	1403	3195	Breast Cancer	T cell		scrEXT001_AGAGTGGAGACATAAC	3203	11707	Clorectal Cancer	T cell		BT1239_GCCACGGAATGGTC	861	2463	Lung Cancer	T cell		BT1303_AAGGTTCAGGCATGTG	298	565	Ovarian Cancer	T cell
sc5rJUQ024_ACGGAGATCCAATGGT	3460	11877	Breast Cancer	Fibroblast		scrEXT001_AGAGTGGAGAGAGCTC	709	2051	Clorectal Cancer	Myeloid		BT1239_GCCCAACTGAATGA	736	2288	Lung Cancer	Fibroblast		BT1303_AAGGTTCAGGGATGGG	697	1420	Ovarian Cancer	EC
sc5rJUQ024_ACGGCCAAGTTAACGA	1349	3074	Breast Cancer	T cell		scrEXT001_AGAGTGGAGCTGAACG	3228	14888	Clorectal Cancer	Mast		BT1239_GGAACTTGCAGATC	410	748	Lung Cancer	Cancer		BT1303_AAGGTTCAGGTAAACT	277	405	Ovarian Cancer	Cancer
sc5rJUQ024_ACGGCCACACAGCGTC	1407	3592	Breast Cancer	T cell		scrEXT001_AGAGTGGAGGTGCAAC	304	536	Clorectal Cancer	Cancer		BT1239_GGACGAGATCACCC	811	2435	Lung Cancer	T cell		BT1303_AAGGTTCAGTCGAGTG	1705	4379	Ovarian Cancer	Fibroblast
sc5rJUQ024_ACGGCCAGTAGATTAG	1130	8834	Breast Cancer	B cell		scrEXT001_AGAGTGGGTCGGCTCA	2843	11425	Clorectal Cancer	Cancer		BT1239_GGACGCACTTGCAG	703	1947	Lung Cancer	T cell		BT1303_AAGGTTCAGTCTCAAC	272	470	Ovarian Cancer	Cancer
sc5rJUQ024_ACGGCCATCAATACCG	3876	14177	Breast Cancer	Fibroblast		scrEXT001_AGAGTGGTCAGTGCAT	547	1085	Clorectal Cancer	Cancer		BT1239_GGAGTTTGAACTGC	710	1700	Lung Cancer	T cell		BT1303_AAGGTTCCAATCAGAA	2439	7479	Ovarian Cancer	Fibroblast
sc5rJUQ024_ACGGCCATCATTGCCC	2130	6251	Breast Cancer	T cell		scrEXT001_AGAGTGGTCTCACATT	255	622	Clorectal Cancer	Myeloid		BT1239_GGCGACACGGTAGG	1479	5131	Lung Cancer	T cell		BT1303_AAGGTTCCACATCCGG	1350	4073	Ovarian Cancer	Myeloid
sc5rJUQ024_ACGGCCATCTCTGAGA	1736	5052	Breast Cancer	T cell		scrEXT001_AGATCTGCAATGGAGC	4588	19674	Clorectal Cancer	Cancer		BT1239_GGGCCATGCGTTAG	806	2138	Lung Cancer	T cell		BT1303_AAGGTTCGTATATCCG	724	1754	Ovarian Cancer	T cell
sc5rJUQ024_ACGGGCTAGTGGAGAA	1372	3131	Breast Cancer	T cell		scrEXT001_AGATCTGCAGTTAACC	1772	5984	Clorectal Cancer	Fibroblast		BT1239_GGTAGTACGCGAGA	802	2808	Lung Cancer	T cell		BT1303_AAGGTTCGTTGGACCC	620	1390	Ovarian Cancer	B cell
sc5rJUQ024_ACGGGCTCACGGCGTT	1670	3866	Breast Cancer	T cell		scrEXT001_AGATCTGGTAGCTTGT	333	777	Clorectal Cancer	Myeloid		BT1239_GGTATGACATGCTG	843	2855	Lung Cancer	T cell		BT1303_AAGGTTCTCAACGGGA	1015	2787	Ovarian Cancer	Myeloid
sc5rJUQ024_ACGGGCTCACGTTGGC	527	782	Breast Cancer	Cancer		scrEXT001_AGATCTGGTCAGGACA	732	1647	Clorectal Cancer	Myeloid		BT1239_GGTGATACGGGTGA	392	812	Lung Cancer	T cell		BT1303_AAGGTTCTCAATCACG	332	525	Ovarian Cancer	Cancer
sc5rJUQ024_ACGGGCTGTAGAAGGA	2880	9039	Breast Cancer	Fibroblast		scrEXT001_AGATTGCAGGTGACCA	2322	7162	Clorectal Cancer	Fibroblast		BT1239_GTAAGCTGTTTCTG	349	1581	Lung Cancer	Myeloid		BT1303_AAGGTTCTCGTCTGCT	1705	4969	Ovarian Cancer	Myeloid
sc5rJUQ024_ACGGGCTGTATGCTTG	967	1519	Breast Cancer	T cell		scrEXT001_AGATTGCAGTACGATA	648	1575	Clorectal Cancer	Cancer		BT1239_GTACCCTGTCAAGC	1130	4851	Lung Cancer	Myeloid		BT1303_AAGGTTCTCGTTTGCC	372	520	Ovarian Cancer	Fibroblast
sc5rJUQ024_ACGGGCTGTGAACCTT	222	512	Breast Cancer	Cancer		scrEXT001_AGATTGCCAATCCAAC	4224	17861	Clorectal Cancer	Fibroblast		BT1239_GTACTACTCGTAGT	525	1082	Lung Cancer	T cell		BT1303_AAGTCTGAGAGGGCTT	1976	7063	Ovarian Cancer	Myeloid
sc5rJUQ024_ACGGGCTTCCTCCTAG	950	4762	Breast Cancer	Cancer		scrEXT001_AGATTGCCACGAAACG	2779	9740	Clorectal Cancer	Cancer		BT1239_GTACTTTGGGTGTT	1497	5570	Lung Cancer	Myeloid		BT1303_AAGTCTGAGCAATCTC	5818	30368	Ovarian Cancer	Cancer
sc5rJUQ024_ACGGGTCAGATCCCGC	1579	3742	Breast Cancer	Mast		scrEXT001_AGATTGCCAGTATCTG	499	877	Clorectal Cancer	Cancer		BT1239_GTAGACTGCAGGAG	401	994	Lung Cancer	Myeloid		BT1303_AAGTCTGAGCACGCCT	773	1803	Ovarian Cancer	T cell
sc5rJUQ024_ACGGGTCAGCGACGTA	1634	4080	Breast Cancer	T cell		scrEXT001_AGATTGCGTAATTGGA	1084	2999	Clorectal Cancer	T cell		BT1239_GTATTCACGAACTC	714	1716	Lung Cancer	T cell		BT1303_AAGTCTGAGCTACCTA	1627	4322	Ovarian Cancer	Fibroblast
sc5rJUQ024_ACGGGTCCAAGGTTCT	2148	6404	Breast Cancer	T cell		scrEXT001_AGATTGCGTACCGTAT	5849	31712	Clorectal Cancer	Cancer		BT1239_GTATTCACTCTGGA	539	1735	Lung Cancer	Myeloid		BT1303_AAGTCTGAGGGTGTTG	1641	4257	Ovarian Cancer	EC
sc5rJUQ024_ACGGGTCCACATCCAA	1456	3429	Breast Cancer	T cell		scrEXT001_AGATTGCGTCTAGGTT	2321	8949	Clorectal Cancer	Myeloid		BT1239_GTCCCATGGACGTT	927	3054	Lung Cancer	T cell		BT1303_AAGTCTGAGGTTACCT	363	775	Ovarian Cancer	Cancer
sc5rJUQ024_ACGGGTCCATTCTCAT	314	490	Breast Cancer	Cancer		scrEXT001_AGATTGCTCACTCCTG	594	1627	Clorectal Cancer	Cancer		BT1239_GTGAACACCAGGAG	1362	5387	Lung Cancer	Myeloid		BT1303_AAGTCTGCACACTGCG	2486	9163	Ovarian Cancer	Myeloid
sc5rJUQ024_ACGGGTCGTCCAAGTT	4534	21488	Breast Cancer	Fibroblast		scrEXT001_AGATTGCTCGAATGCT	1819	12557	Clorectal Cancer	Cancer		BT1239_GTGACCCTGGAACG	1427	33097	Lung Cancer	B cell		BT1303_AAGTCTGCACCATGTA	318	535	Ovarian Cancer	Cancer
sc5rJUQ024_ACGTCAACAACACCTA	1331	2832	Breast Cancer	T cell		scrEXT001_AGCAGCCAGAGAGCTC	816	2657	Clorectal Cancer	Cancer		BT1239_GTGCAAACCCTATT	848	2010	Lung Cancer	T cell		BT1303_AAGTCTGCAGACAAAT	468	844	Ovarian Cancer	Fibroblast
sc5rJUQ024_ACGTCAACAGACGTAG	1829	5482	Breast Cancer	T cell		scrEXT001_AGCAGCCAGGGAAACA	3428	14936	Clorectal Cancer	Myeloid		BT1239_GTGTCAGAAGAGAT	434	1284	Lung Cancer	Myeloid		BT1303_AAGTCTGCAGACGCTC	1868	6034	Ovarian Cancer	Fibroblast
sc5rJUQ024_ACGTCAAGTCCAGTTA	1158	3197	Breast Cancer	T cell		scrEXT001_AGCAGCCAGGTAAACT	937	3264	Clorectal Cancer	T cell		BT1239_GTTAAATGTTCGTT	271	747	Lung Cancer	Myeloid		BT1303_AAGTCTGCAGATAATG	1193	2724	Ovarian Cancer	Fibroblast
sc5rJUQ024_ACGTCAATCTAAGCCA	4160	15546	Breast Cancer	Fibroblast		scrEXT001_AGCAGCCCACACCGCA	2621	7335	Clorectal Cancer	Fibroblast		BT1239_GTTAACCTTCGTGA	1103	3430	Lung Cancer	T cell		BT1303_AAGTCTGCAGCTTAAC	358	706	Ovarian Cancer	Myeloid
sc5rJUQ024_ACGTCAATCTTGTATC	2721	6945	Breast Cancer	Fibroblast		scrEXT001_AGCAGCCCAGTGGGAT	3125	12017	Clorectal Cancer	Myeloid		BT1239_GTTATCTGACTGTG	2390	10969	Lung Cancer	T cell		BT1303_AAGTCTGCAGTGACAG	407	647	Ovarian Cancer	Cancer
sc5rJUQ024_ACTATCTAGGAATGGA	1519	3209	Breast Cancer	T cell		scrEXT001_AGCAGCCGTGGGTATG	2098	7364	Clorectal Cancer	Fibroblast		BT1239_GTTATGCTCTTCGC	690	1901	Lung Cancer	T cell		BT1303_AAGTCTGCATGAAGTA	401	1038	Ovarian Cancer	Cancer
sc5rJUQ024_ACTATCTAGTCAATAG	1465	3183	Breast Cancer	T cell		scrEXT001_AGCATACCAATGGACG	2399	8833	Clorectal Cancer	Myeloid		BT1239_TAAAGACTTATCGG	762	1685	Lung Cancer	Cancer		BT1303_AAGTCTGGTACCGAGA	420	1141	Ovarian Cancer	Cancer
sc5rJUQ024_ACTATCTCAGCTGTAT	977	2416	Breast Cancer	T cell		scrEXT001_AGCATACGTAAATGAC	4442	18116	Clorectal Cancer	Fibroblast		BT1239_TAAGAACTGCTTCC	1485	4901	Lung Cancer	Alveolar		BT1303_AAGTCTGGTAGCAAAT	319	591	Ovarian Cancer	Cancer
sc5rJUQ024_ACTATCTCATGTCGAT	1968	5180	Breast Cancer	T cell		scrEXT001_AGCATACGTCAAGCGA	1906	5124	Clorectal Cancer	Fibroblast		BT1239_TAAGCGTGAGATGA	651	2332	Lung Cancer	B cell		BT1303_AAGTCTGTCGAGAGCA	266	422	Ovarian Cancer	T cell
sc5rJUQ024_ACTATCTGTTAGAACA	1878	5202	Breast Cancer	T cell		scrEXT001_AGCATACGTCGCATCG	1874	5620	Clorectal Cancer	Myeloid		BT1239_TAAGCTCTATTCGG	1198	4028	Lung Cancer	T cell		BT1303_AAGTCTGTCGGCATCG	293	473	Ovarian Cancer	Cancer
sc5rJUQ024_ACTATCTGTTGGTAAA	1337	2617	Breast Cancer	T cell		scrEXT001_AGCATACGTTCCGTCT	1805	7057	Clorectal Cancer	Mast		BT1239_TAAGGGCTAAAACG	934	2588	Lung Cancer	T cell		BT1303_AATCCAGAGAGAGCTC	1731	5060	Ovarian Cancer	Fibroblast
sc5rJUQ024_ACTATCTTCCTAAGTG	1329	3569	Breast Cancer	T cell		scrEXT001_AGCCTAAAGAGCTTCT	229	952	Clorectal Cancer	Cancer		BT1239_TAAGGGCTGACGAG	767	2140	Lung Cancer	T cell		BT1303_AATCCAGAGCTCCCAG	276	425	Ovarian Cancer	Cancer
sc5rJUQ024_ACTATCTTCTTGACGA	3524	11288	Breast Cancer	Fibroblast		scrEXT001_AGCCTAAAGCTTCGCG	3118	15499	Clorectal Cancer	Myeloid		BT1239_TAATCGCTCTAGTG	607	1615	Lung Cancer	T cell		BT1303_AATCCAGAGTCTCCTC	309	512	Ovarian Cancer	Cancer
sc5rJUQ024_ACTGAACAGCTACCGC	2910	8056	Breast Cancer	Fibroblast		scrEXT001_AGCCTAAAGGTGGGTT	1783	4972	Clorectal Cancer	EC		BT1239_TACAAATGAAACAG	857	1845	Lung Cancer	Cancer		BT1303_AATCCAGCAAATTGCC	305	508	Ovarian Cancer	Cancer
sc5rJUQ024_ACTGAACAGTAGTGCG	1589	5016	Breast Cancer	T cell		scrEXT001_AGCCTAACACACAGAG	4998	28261	Clorectal Cancer	Cancer		BT1239_TACATCACCTGTCC	835	2358	Lung Cancer	T cell		BT1303_AATCCAGCACCAGTTA	579	1403	Ovarian Cancer	Fibroblast
sc5rJUQ024_ACTGAACCACACTGCG	1004	2163	Breast Cancer	Fibroblast		scrEXT001_AGCCTAACACGTCAGC	1343	2967	Clorectal Cancer	Fibroblast		BT1239_TACCGAGATGGAAA	607	1152	Lung Cancer	T cell		BT1303_AATCCAGCACCTCGTT	364	552	Ovarian Cancer	Cancer
sc5rJUQ024_ACTGAACCATCACCCT	874	1358	Breast Cancer	Fibroblast		scrEXT001_AGCCTAACATCGGGTC	354	976	Clorectal Cancer	Myeloid		BT1239_TACCGCTGGCGATT	538	1302	Lung Cancer	T cell		BT1303_AATCCAGCACTTAAGC	263	404	Ovarian Cancer	Cancer
sc5rJUQ024_ACTGAACCATTCACTT	493	789	Breast Cancer	T cell		scrEXT001_AGCCTAACATGCAACT	4470	25022	Clorectal Cancer	Fibroblast		BT1239_TACGATCTCTGTCC	659	4293	Lung Cancer	Myeloid		BT1303_AATCCAGGTCATGCAT	320	641	Ovarian Cancer	Fibroblast
sc5rJUQ024_ACTGAACTCAGCATGT	3780	28953	Breast Cancer	B cell		scrEXT001_AGCCTAAGTCGCGGTT	3826	16356	Clorectal Cancer	Cancer		BT1239_TACTCTGAAGCGGA	1434	3493	Lung Cancer	T cell		BT1303_AATCCAGGTCCCTTGT	2645	9067	Ovarian Cancer	Myeloid
sc5rJUQ024_ACTGAACTCATCGCTC	1500	3752	Breast Cancer	T cell		scrEXT001_AGCCTAATCACCGTAA	497	1016	Clorectal Cancer	Myeloid		BT1239_TACTCTGACAAAGA	5941	39168	Lung Cancer	Cancer		BT1303_AATCCAGGTCGATTGT	276	491	Ovarian Cancer	Myeloid
sc5rJUQ024_ACTGAACTCGGTTCGG	355	840	Breast Cancer	Fibroblast		scrEXT001_AGCGGTCAGAAACCAT	1545	3755	Clorectal Cancer	T cell		BT1239_TACTCTGATAACGC	349	495	Lung Cancer	Cancer		BT1303_AATCCAGTCCGTCAAA	2325	8558	Ovarian Cancer	Myeloid
sc5rJUQ024_ACTGAGTAGGTGGGTT	1408	3281	Breast Cancer	T cell		scrEXT001_AGCGGTCAGTCGTACT	303	401	Clorectal Cancer	Cancer		BT1239_TACTCTGATTCGGA	543	1147	Lung Cancer	T cell		BT1303_AATCCAGTCCTATTCA	2680	6170	Ovarian Cancer	Cancer
sc5rJUQ024_ACTGAGTAGTCAAGGC	4045	12940	Breast Cancer	EC		scrEXT001_AGCGGTCCATAAAGGT	4838	26879	Clorectal Cancer	Cancer		BT1239_TACTGGGAAGCCAT	819	2082	Lung Cancer	T cell		BT1303_AATCGGTAGAAACGAG	298	543	Ovarian Cancer	Cancer
sc5rJUQ024_ACTGAGTCAATTCCTT	4441	16774	Breast Cancer	Fibroblast		scrEXT001_AGCGGTCTCAACCATG	312	555	Clorectal Cancer	Cancer		BT1239_TAGACGTGCTCCCA	235	486	Lung Cancer	Myeloid		BT1303_AATCGGTAGATCCCAT	228	415	Ovarian Cancer	EC
sc5rJUQ024_ACTGAGTGTCACCCAG	1762	4290	Breast Cancer	T cell		scrEXT001_AGCGGTCTCTTGAGAC	1080	3196	Clorectal Cancer	Cancer		BT1239_TAGACGTGGGTACT	602	1665	Lung Cancer	T cell		BT1303_AATCGGTAGCCAGTAG	285	427	Ovarian Cancer	Cancer
sc5rJUQ024_ACTGAGTGTGTTCGAT	567	886	Breast Cancer	Cancer		scrEXT001_AGCGTATCATATACCG	829	2896	Clorectal Cancer	Cancer		BT1239_TAGATTGAGGCATT	910	4668	Lung Cancer	Myeloid		BT1303_AATCGGTAGCGGCTTC	288	472	Ovarian Cancer	Cancer
sc5rJUQ024_ACTGAGTGTTAAGTAG	5078	22686	Breast Cancer	Fibroblast		scrEXT001_AGCGTATGTACGCTGC	3401	15918	Clorectal Cancer	Fibroblast		BT1239_TAGGGACTGCTAAC	256	493	Lung Cancer	T cell		BT1303_AATCGGTAGCGTTCCG	318	519	Ovarian Cancer	Cancer
sc5rJUQ024_ACTGAGTTCAGCCTAA	1119	2636	Breast Cancer	B cell		scrEXT001_AGCGTATGTCTAACGT	2221	6937	Clorectal Cancer	Myeloid		BT1239_TAGGTCGAACGGGA	416	1365	Lung Cancer	Myeloid		BT1303_AATCGGTAGGGATACC	1385	4086	Ovarian Cancer	Myeloid
sc5rJUQ024_ACTGAGTTCGGTCTAA	3415	10066	Breast Cancer	EC		scrEXT001_AGCGTATTCACTTATC	410	716	Clorectal Cancer	B cell		BT1239_TAGTTAGACGTTAG	1962	7668	Lung Cancer	Cancer		BT1303_AATCGGTAGTACGTAA	275	454	Ovarian Cancer	Cancer
sc5rJUQ024_ACTGAGTTCTAACTTC	350	519	Breast Cancer	Cancer		scrEXT001_AGCGTATTCTGCTGCT	728	1369	Clorectal Cancer	Fibroblast		BT1239_TATAAGTGTTCCCG	863	2570	Lung Cancer	Myeloid		BT1303_AATCGGTAGTCCTCCT	3946	13582	Ovarian Cancer	Cancer
sc5rJUQ024_ACTGAGTTCTCCCTGA	1488	3289	Breast Cancer	T cell		scrEXT001_AGCGTCGAGAACTGTA	3556	15485	Clorectal Cancer	Cancer		BT1239_TATACAGAGTCTAG	977	2686	Lung Cancer	T cell		BT1303_AATCGGTCACACGCTG	1977	6497	Ovarian Cancer	Fibroblast
sc5rJUQ024_ACTGATGAGCTAGTCT	1601	3346	Breast Cancer	T cell		scrEXT001_AGCGTCGTCACGCGGT	324	468	Clorectal Cancer	Cancer		BT1239_TATAGATGGTCCTC	850	2183	Lung Cancer	T cell		BT1303_AATCGGTCACTTAACG	275	564	Ovarian Cancer	Myeloid
sc5rJUQ024_ACTGATGAGGTGACCA	504	831	Breast Cancer	T cell		scrEXT001_AGCTCCTCAGATCTGT	2239	6298	Clorectal Cancer	Myeloid		BT1239_TATCCAACGCCCTT	2334	30492	Lung Cancer	B cell		BT1303_AATCGGTCATGCCACG	3836	13494	Ovarian Cancer	Cancer
sc5rJUQ024_ACTGATGCAAACAACA	4665	19475	Breast Cancer	Fibroblast		scrEXT001_AGCTCCTGTCGCCATG	3342	13084	Clorectal Cancer	Cancer		BT1239_TCACATACCGATAC	1045	17954	Lung Cancer	B cell		BT1303_AATCGGTCATTGCGGC	368	580	Ovarian Cancer	Cancer
sc5rJUQ024_ACTGATGCAAAGGCGT	2215	6287	Breast Cancer	Myeloid		scrEXT001_AGCTCCTTCTGTTGAG	228	443	Clorectal Cancer	Myeloid		BT1239_TCATCAACTGTCCC	975	2676	Lung Cancer	T cell		BT1303_AATCGGTGTAAGGATT	315	745	Ovarian Cancer	Cancer
sc5rJUQ024_ACTGATGCACTGTTAG	1572	4319	Breast Cancer	T cell		scrEXT001_AGCTCTCAGACTGGGT	2138	5616	Clorectal Cancer	Cancer		BT1239_TCATGTACCCAACA	1588	6311	Lung Cancer	T cell		BT1303_AATCGGTGTACCGAGA	4240	14102	Ovarian Cancer	Cancer
sc5rJUQ024_ACTGATGCATTCACTT	1003	1900	Breast Cancer	Fibroblast		scrEXT001_AGCTCTCAGGATATAC	1259	3339	Clorectal Cancer	T cell		BT1239_TCATGTACTGAGAA	614	1604	Lung Cancer	Myeloid		BT1303_AATCGGTGTAGCGTGA	3405	10208	Ovarian Cancer	Cancer
sc5rJUQ024_ACTGATGGTCCTAGCG	316	425	Breast Cancer	Cancer		scrEXT001_AGCTCTCCAACTGCTA	2598	8196	Clorectal Cancer	EC		BT1239_TCCATCCTGTTAGC	934	3382	Lung Cancer	T cell		BT1303_AATCGGTGTCAGAATA	2628	8504	Ovarian Cancer	Fibroblast
sc5rJUQ024_ACTGATGGTGATGATA	1806	4391	Breast Cancer	T cell		scrEXT001_AGCTCTCCACACGCTG	652	2556	Clorectal Cancer	Cancer		BT1239_TCCTAAACCTTGCC	794	2191	Lung Cancer	Myeloid		BT1303_AATCGGTGTGCAACGA	280	446	Ovarian Cancer	Cancer
sc5rJUQ024_ACTGATGTCAACGAAA	1710	4500	Breast Cancer	T cell		scrEXT001_AGCTCTCCACATAACC	226	450	Clorectal Cancer	Cancer		BT1239_TCGCACACGGGACA	1388	6412	Lung Cancer	Alveolar		BT1303_AATCGGTTCAACGGCC	295	486	Ovarian Cancer	T cell
sc5rJUQ024_ACTGCTCAGATGCGAC	4505	17076	Breast Cancer	Fibroblast		scrEXT001_AGCTCTCGTCGGATCC	496	1261	Clorectal Cancer	Cancer		BT1239_TCGCCATGACCCAA	316	870	Lung Cancer	T cell		BT1303_AATCGGTTCACAGGCC	801	1787	Ovarian Cancer	T cell
sc5rJUQ024_ACTGCTCAGGTGCAAC	3429	10352	Breast Cancer	Fibroblast		scrEXT001_AGCTCTCGTGTGAAAT	1771	5752	Clorectal Cancer	EC		BT1239_TCTTCAGAGACGTT	602	1772	Lung Cancer	T cell		BT1303_AATCGGTTCCGTCATC	284	411	Ovarian Cancer	Cancer
sc5rJUQ024_ACTGCTCCACAGAGGT	2851	7413	Breast Cancer	Fibroblast		scrEXT001_AGCTCTCTCGCGTTTC	608	1624	Clorectal Cancer	Cancer		BT1239_TGACGAACCCTCAC	523	2989	Lung Cancer	Myeloid		BT1303_AATCGGTTCGTAGGTT	309	491	Ovarian Cancer	Cancer
sc5rJUQ024_ACTGCTCGTACAGACG	1693	4823	Breast Cancer	T cell		scrEXT001_AGCTCTCTCTGGCGTG	284	467	Clorectal Cancer	Fibroblast		BT1239_TGAGTGACACCTGA	847	2377	Lung Cancer	T cell		BT1303_AATCGGTTCTGCTGCT	1034	2727	Ovarian Cancer	Fibroblast
sc5rJUQ024_ACTGCTCGTAGATTAG	1345	2536	Breast Cancer	T cell		scrEXT001_AGCTTGACAAATACAG	1300	4199	Clorectal Cancer	B cell		BT1239_TGAGTGACCATTGG	704	2723	Lung Cancer	T cell		BT1303_AATCGGTTCTGCTGTC	861	3771	Ovarian Cancer	Fibroblast
sc5rJUQ024_ACTGCTCGTGATGTGG	1285	2747	Breast Cancer	T cell		scrEXT001_AGCTTGACATTTCACT	1177	2468	Clorectal Cancer	Cancer		BT1239_TGATTCACTGAGCT	206	1975	Lung Cancer	B cell		BT1303_ACACCAAAGAAGCCCA	3489	12832	Ovarian Cancer	Fibroblast
sc5rJUQ024_ACTGCTCTCAAACCAC	837	2102	Breast Cancer	Cancer		scrEXT001_AGCTTGAGTCCTGCTT	298	510	Clorectal Cancer	Myeloid		BT1239_TGGAGGGAACACAC	610	1573	Lung Cancer	T cell		BT1303_ACACCAAAGACAGACC	238	426	Ovarian Cancer	T cell
sc5rJUQ024_ACTGCTCTCACGAAGG	3022	14058	Breast Cancer	DC		scrEXT001_AGCTTGAGTGCGCTTG	388	1806	Clorectal Cancer	Myeloid		BT1239_TGGATTCTTGCTGA	542	1799	Lung Cancer	Myeloid		BT1303_ACACCAAAGGCAGTCA	282	429	Ovarian Cancer	Cancer
sc5rJUQ024_ACTGCTCTCTTCAACT	861	1633	Breast Cancer	B cell		scrEXT001_AGCTTGAGTTCTGAAC	608	1452	Clorectal Cancer	Cancer		BT1239_TGGATTCTTGTCTT	4263	21079	Lung Cancer	Cancer		BT1303_ACACCAAAGTCAAGGC	385	700	Ovarian Cancer	EC
sc5rJUQ024_ACTGCTCTCTTGTACT	2088	4728	Breast Cancer	Fibroblast		scrEXT001_AGCTTGATCAGAGACG	415	644	Clorectal Cancer	EC		BT1239_TGGTAGACATAAGG	724	2133	Lung Cancer	T cell		BT1303_ACACCAAAGTGCAAGC	323	441	Ovarian Cancer	Cancer
sc5rJUQ024_ACTGTCCAGATGAGAG	1142	2466	Breast Cancer	T cell		scrEXT001_AGCTTGATCATGTCTT	1338	3531	Clorectal Cancer	T cell		BT1239_TGGTAGTGGATAGA	2138	11652	Lung Cancer	Myeloid		BT1303_ACACCAACAAGGTTTC	334	584	Ovarian Cancer	Cancer
sc5rJUQ024_ACTGTCCAGCGTCAAG	314	705	Breast Cancer	Cancer		scrEXT001_AGCTTGATCTCACATT	444	1056	Clorectal Cancer	Cancer		BT1239_TGGTATCTGCTACA	812	1996	Lung Cancer	T cell		BT1303_ACACCAACATTGGTAC	938	2101	Ovarian Cancer	Myeloid
sc5rJUQ024_ACTGTCCAGCTCCTCT	3211	9238	Breast Cancer	Fibroblast		scrEXT001_AGGCCACAGGCCCTTG	1845	6723	Clorectal Cancer	Myeloid		BT1239_TGGTTACTGTTCGA	1121	4119	Lung Cancer	Myeloid		BT1303_ACACCAAGTAGCGTGA	310	490	Ovarian Cancer	Cancer
sc5rJUQ024_ACTGTCCCAAATCCGT	1262	3027	Breast Cancer	T cell		scrEXT001_AGGCCACCAGATCCAT	2567	10670	Clorectal Cancer	Myeloid		BT1239_TGTAAAACCCTATT	1388	3880	Lung Cancer	T cell		BT1303_ACACCAAGTATAATGG	309	595	Ovarian Cancer	T cell
sc5rJUQ024_ACTGTCCCAGGAACGT	1642	3603	Breast Cancer	T cell		scrEXT001_AGGCCACGTAGCCTAT	2669	11141	Clorectal Cancer	Fibroblast		BT1239_TGTAACCTACTGGT	372	983	Lung Cancer	B cell		BT1303_ACACCAAGTTAAGATG	323	511	Ovarian Cancer	T cell
sc5rJUQ024_ACTGTCCCATCCTAGA	1634	4346	Breast Cancer	Fibroblast		scrEXT001_AGGCCACGTCTAGTCA	1335	4120	Clorectal Cancer	T cell		BT1239_TGTATCTGCACACA	1428	4443	Lung Cancer	B cell		BT1303_ACACCAATCAAAGACA	485	823	Ovarian Cancer	Cancer
sc5rJUQ024_ACTGTCCGTAAGAGAG	5347	23386	Breast Cancer	EC		scrEXT001_AGGCCACTCAGAGGTG	5703	32219	Clorectal Cancer	Cancer		BT1239_TGTCAGGAACGGAG	1214	3140	Lung Cancer	Cancer		BT1303_ACACCAATCTCTAGGA	1800	5580	Ovarian Cancer	Fibroblast
sc5rJUQ024_ACTGTCCGTACGACCC	2483	7096	Breast Cancer	Fibroblast		scrEXT001_AGGCCACTCCACTCCA	4422	22085	Clorectal Cancer	Cancer		BT1239_TGTGAGTGCGTTGA	490	1596	Lung Cancer	Myeloid		BT1303_ACACCAATCTCTTGAT	303	474	Ovarian Cancer	Fibroblast
sc5rJUQ024_ACTGTCCGTTCCGGCA	1442	3302	Breast Cancer	T cell		scrEXT001_AGGCCGTAGCACCGTC	1288	3367	Clorectal Cancer	T cell		BT1239_TGTTACACTTCCCG	623	2075	Lung Cancer	T cell		BT1303_ACACCAATCTTAGAGC	775	1890	Ovarian Cancer	B cell
sc5rJUQ024_ACTTACTAGACACGAC	575	912	Breast Cancer	Fibroblast		scrEXT001_AGGCCGTAGCTGCCCA	4339	19044	Clorectal Cancer	EC		BT1239_TTACAGCTCCGTTC	1503	5158	Lung Cancer	T cell		BT1303_ACACCCTAGAGCAATT	2106	6632	Ovarian Cancer	Myeloid
sc5rJUQ024_ACTTACTGTACATGTC	2134	5269	Breast Cancer	T cell		scrEXT001_AGGCCGTCAAGGACAC	1658	5743	Clorectal Cancer	Cancer		BT1239_TTACCATGACACCA	530	1641	Lung Cancer	Myeloid		BT1303_ACACCCTAGAGGGATA	293	528	Ovarian Cancer	Cancer
sc5rJUQ024_ACTTACTGTACGCTGC	1364	3897	Breast Cancer	B cell		scrEXT001_AGGCCGTGTACGCTGC	777	2040	Clorectal Cancer	Fibroblast		BT1239_TTACGTACGAAACA	1372	3876	Lung Cancer	T cell		BT1303_ACACCCTAGCGCTCCA	532	1313	Ovarian Cancer	Fibroblast
sc5rJUQ024_ACTTACTGTATTACCG	1765	4696	Breast Cancer	T cell		scrEXT001_AGGCCGTGTCAGGACA	355	518	Clorectal Cancer	Cancer		BT1239_TTATGAGATCTCGC	3292	13966	Lung Cancer	Cancer		BT1303_ACACCCTAGCTAGTTC	1681	4139	Ovarian Cancer	Fibroblast
sc5rJUQ024_ACTTACTGTCACCCAG	1040	2625	Breast Cancer	T cell		scrEXT001_AGGCCGTGTGCGAAAC	280	578	Clorectal Cancer	Cancer		BT1239_TTCCAAACGAGGAC	931	2866	Lung Cancer	T cell		BT1303_ACACCCTAGGCCCGTT	3186	11067	Ovarian Cancer	Fibroblast
sc5rJUQ024_ACTTACTGTCATCGGC	1289	2505	Breast Cancer	T cell		scrEXT001_AGGCCGTGTGGCAAAC	1708	5113	Clorectal Cancer	T cell		BT1239_TTTCAGTGTGAACC	1651	6336	Lung Cancer	Myeloid		BT1303_ACACCCTAGGGCTTCC	269	491	Ovarian Cancer	Cancer
sc5rJUQ024_ACTTACTTCTTCAACT	3397	11395	Breast Cancer	Fibroblast		scrEXT001_AGGCCGTGTTTGTTTC	1627	4219	Clorectal Cancer	Myeloid		BT1240_AACAAACTGCCATA	1903	7573	Lung Cancer	T cell		BT1303_ACACCCTAGTAACCCT	309	602	Ovarian Cancer	Cancer
sc5rJUQ024_ACTTGTTCAGTTTACG	2738	7840	Breast Cancer	EC		scrEXT001_AGGCCGTTCACTTACT	956	2667	Clorectal Cancer	T cell		BT1240_AACAGAGAATAAGG	549	2409	Lung Cancer	Myeloid		BT1303_ACACCCTCAATCCGAT	3234	14371	Ovarian Cancer	Fibroblast
sc5rJUQ024_ACTTGTTGTAATCGTC	1608	4500	Breast Cancer	T cell		scrEXT001_AGGGAGTAGCCGTCGT	4738	27129	Clorectal Cancer	Fibroblast		BT1240_AACCTACTCTATTC	773	2251	Lung Cancer	T cell		BT1303_ACACCCTCAATTCCTT	454	793	Ovarian Cancer	Fibroblast
sc5rJUQ024_ACTTGTTGTTAAAGTG	4804	20283	Breast Cancer	Fibroblast		scrEXT001_AGGGAGTAGGAGTAGA	376	909	Clorectal Cancer	Myeloid		BT1240_AACGCAACGGAACG	1632	8124	Lung Cancer	Myeloid		BT1303_ACACCCTCACAGGAGT	1874	6242	Ovarian Cancer	Myeloid
sc5rJUQ024_ACTTGTTTCGCAAACT	235	407	Breast Cancer	Cancer		scrEXT001_AGGGAGTAGTACACCT	2034	6492	Clorectal Cancer	Myeloid		BT1240_AAGGTGCTCAGGAG	450	1575	Lung Cancer	Myeloid		BT1303_ACACCCTCACCAGGTC	318	491	Ovarian Cancer	Cancer
sc5rJUQ024_ACTTTCACAAGTTCTG	1604	3735	Breast Cancer	T cell		scrEXT001_AGGGAGTGTGGTTTCA	733	1381	Clorectal Cancer	EC		BT1240_AATACTGAGAGCTT	457	1118	Lung Cancer	T cell		BT1303_ACACCCTCATAGAAAC	281	429	Ovarian Cancer	Cancer
sc5rJUQ024_ACTTTCACAGTAGAGC	614	872	Breast Cancer	Fibroblast		scrEXT001_AGGGAGTGTTCCGGCA	2887	10837	Clorectal Cancer	Cancer		BT1240_ACAAAGGACTTGTT	2099	21387	Lung Cancer	B cell		BT1303_ACACCCTGTAGAGTGC	2042	5905	Ovarian Cancer	Fibroblast
sc5rJUQ024_ACTTTCAGTCAGAGGT	250	1449	Breast Cancer	B cell		scrEXT001_AGGGATGAGTACGTTC	2334	7202	Clorectal Cancer	EC		BT1240_ACATACCTAACCTG	648	1945	Lung Cancer	T cell		BT1303_ACACCCTGTCGTTGTA	372	543	Ovarian Cancer	Myeloid
sc5rJUQ024_ACTTTCAGTGACTACT	4862	21697	Breast Cancer	Fibroblast		scrEXT001_AGGGATGGTAGTGAAT	2470	8046	Clorectal Cancer	Fibroblast		BT1240_ACGTGATGTCCTAT	3347	14382	Lung Cancer	Cancer		BT1303_ACACCCTGTTAGATGA	286	476	Ovarian Cancer	Cancer
sc5rJUQ024_ACTTTCAGTTAAGGGC	1834	4980	Breast Cancer	T cell		scrEXT001_AGGGATGGTCTGATTG	3974	18601	Clorectal Cancer	Fibroblast		BT1240_ACTCGCACCCAAGT	637	1755	Lung Cancer	T cell		BT1303_ACACCCTTCAGCTGGC	306	500	Ovarian Cancer	Cancer
sc5rJUQ024_ACTTTCATCACCCTCA	2395	7753	Breast Cancer	T cell		scrEXT001_AGGGATGGTGGCTCCA	3713	13793	Clorectal Cancer	Cancer		BT1240_ACTTAAGAAGAGGC	1054	3698	Lung Cancer	T cell		BT1303_ACACCCTTCCTGCTTG	2349	9599	Ovarian Cancer	Myeloid
sc5rJUQ024_ACTTTCATCAGCACAT	1452	3389	Breast Cancer	T cell		scrEXT001_AGGGATGTCTACTCAT	4769	26332	Clorectal Cancer	Cancer		BT1240_AGAAGATGTGTCCC	970	3677	Lung Cancer	Myeloid		BT1303_ACACCCTTCGCATGGC	277	410	Ovarian Cancer	Cancer
sc5rJUQ024_ACTTTCATCCGCATCT	848	1537	Breast Cancer	T cell		scrEXT001_AGGGTGAAGAGAACAG	1367	4153	Clorectal Cancer	T cell		BT1240_AGATTCCTCTTACT	1096	3835	Lung Cancer	T cell		BT1303_ACACCCTTCGCCGTGA	2341	7738	Ovarian Cancer	Myeloid
sc5rJUQ024_ACTTTCATCCTCCTAG	3330	11024	Breast Cancer	Myeloid		scrEXT001_AGGGTGAAGCGATCCC	1332	3493	Clorectal Cancer	Myeloid		BT1240_AGCACAACGTTGTG	345	1395	Lung Cancer	Myeloid		BT1303_ACACCGGAGATGCCAG	1147	3077	Ovarian Cancer	Fibroblast
sc5rJUQ024_ACTTTCATCTGGCGTG	1380	3684	Breast Cancer	B cell		scrEXT001_AGGGTGAAGGAACTGC	2293	7014	Clorectal Cancer	Myeloid		BT1240_AGCTCGCTACACAC	1574	33054	Lung Cancer	B cell		BT1303_ACACCGGAGCTGAAAT	292	468	Ovarian Cancer	T cell
sc5rJUQ024_AGAATAGAGGATATAC	322	768	Breast Cancer	Cancer		scrEXT001_AGGGTGAAGTAGGTGC	377	626	Clorectal Cancer	Cancer		BT1240_AGTTCTACATCGAC	2168	10319	Lung Cancer	T cell		BT1303_ACACCGGAGGACGAAA	484	953	Ovarian Cancer	Fibroblast
sc5rJUQ024_AGAATAGAGTGTGGCA	5136	17906	Breast Cancer	EC		scrEXT001_AGGGTGACAGCTTCGG	4687	22590	Clorectal Cancer	EC		BT1240_AGTTCTACCGTAGT	958	4127	Lung Cancer	Myeloid		BT1303_ACACCGGAGGGATGGG	297	546	Ovarian Cancer	Myeloid
sc5rJUQ024_AGAATAGAGTTAGGTA	3089	10441	Breast Cancer	Fibroblast		scrEXT001_AGGGTGATCTCACATT	5198	33068	Clorectal Cancer	Cancer		BT1240_ATACGGACAAGCAA	1006	4761	Lung Cancer	T cell		BT1303_ACACCGGAGGTAGCTG	1641	4914	Ovarian Cancer	Myeloid
sc5rJUQ024_AGAATAGGTACTCAAC	1612	3201	Breast Cancer	EC		scrEXT001_AGGGTGATCTGCGGCA	1915	6929	Clorectal Cancer	Myeloid		BT1240_ATATACGAGACGAG	4006	18951	Lung Cancer	Cancer		BT1303_ACACCGGAGGTCGGAT	816	1846	Ovarian Cancer	T cell
sc5rJUQ024_AGAATAGGTTGTACAC	457	854	Breast Cancer	Cancer		scrEXT001_AGGTCATAGGGTGTGT	1306	4408	Clorectal Cancer	Myeloid		BT1240_ATCGCGCTTCGATG	1535	28066	Lung Cancer	B cell		BT1303_ACACCGGCAAGCGAGT	324	507	Ovarian Cancer	Cancer
sc5rJUQ024_AGAATAGTCACTATTC	3798	13939	Breast Cancer	Fibroblast		scrEXT001_AGGTCATCAGCGATCC	477	898	Clorectal Cancer	Cancer		BT1240_ATGCAGTGTTCCCG	416	1479	Lung Cancer	Myeloid		BT1303_ACACCGGCAATGACCT	2534	9460	Ovarian Cancer	Myeloid
sc5rJUQ024_AGAATAGTCTGGCGAC	2028	5376	Breast Cancer	Fibroblast		scrEXT001_AGGTCATGTTACGCGC	1252	2931	Clorectal Cancer	T cell		BT1240_CAACCGCTTCCAAG	438	1044	Lung Cancer	Myeloid		BT1303_ACACCGGCATTAACCG	307	530	Ovarian Cancer	Cancer
sc5rJUQ024_AGACGTTAGAGGTACC	3456	17214	Breast Cancer	DC		scrEXT001_AGGTCATTCTTTCCTC	2026	5593	Clorectal Cancer	Cancer		BT1240_CACCGTACAGGGTG	761	2295	Lung Cancer	T cell		BT1303_ACACCGGGTAAAGTCA	1941	5627	Ovarian Cancer	Fibroblast
sc5rJUQ024_AGACGTTAGATGGCGT	1343	3069	Breast Cancer	T cell		scrEXT001_AGGTCCGAGACAGGCT	5734	32634	Clorectal Cancer	Cancer		BT1240_CACTCTCTATGACC	1335	24311	Lung Cancer	B cell		BT1303_ACACCGGGTAGCGCTC	217	824	Ovarian Cancer	Cancer
sc5rJUQ024_AGACGTTAGCTAGTGG	1713	4349	Breast Cancer	T cell		scrEXT001_AGGTCCGAGACTTTCG	637	1267	Clorectal Cancer	Cancer		BT1240_CATTGTACACGTTG	980	3611	Lung Cancer	T cell		BT1303_ACACCGGGTGAGCGAT	3731	17932	Ovarian Cancer	Myeloid
sc5rJUQ024_AGACGTTCATTAACCG	595	1186	Breast Cancer	T cell		scrEXT001_AGGTCCGAGGCTCAGA	965	3561	Clorectal Cancer	Cancer		BT1240_CCAGTGCTGAGGGT	719	1636	Lung Cancer	T cell		BT1303_ACACCGGGTGAGGGTT	835	1870	Ovarian Cancer	Fibroblast
sc5rJUQ024_AGACGTTGTTGTCGCG	3278	11079	Breast Cancer	EC		scrEXT001_AGGTCCGCACAGATTC	1881	6728	Clorectal Cancer	Myeloid		BT1240_CCCAGACTCTTGTT	712	2062	Lung Cancer	T cell		BT1303_ACACCGGGTGTTCGAT	1675	5155	Ovarian Cancer	Myeloid
sc5rJUQ024_AGACGTTTCTGGTTCC	1594	3708	Breast Cancer	T cell		scrEXT001_AGGTCCGGTAACGCGA	248	1320	Clorectal Cancer	B cell		BT1240_CCCGAACTTGTAGC	644	1671	Lung Cancer	T cell		BT1303_ACACCGGGTTGTCTTT	304	472	Ovarian Cancer	Cancer
sc5rJUQ024_AGAGCGAAGATCGATA	1461	3128	Breast Cancer	T cell		scrEXT001_AGGTCCGGTACTCAAC	3165	12720	Clorectal Cancer	Fibroblast		BT1240_CCCTTACTCATGAC	1409	4114	Lung Cancer	Cancer		BT1303_ACACCGGTCACAATGC	543	1073	Ovarian Cancer	EC
sc5rJUQ024_AGAGCGAAGTCGTACT	1219	2407	Breast Cancer	T cell		scrEXT001_AGGTCCGGTGTGGTTT	260	496	Clorectal Cancer	Cancer		BT1240_CGAATCGAAGGGTG	874	2229	Lung Cancer	T cell		BT1303_ACACCGGTCACAGTAC	4451	21515	Ovarian Cancer	Fibroblast
sc5rJUQ024_AGAGCGACAATCACAC	3369	8975	Breast Cancer	EC		scrEXT001_AGGTCCGGTTGTCGCG	428	793	Clorectal Cancer	Cancer		BT1240_CGGAGGCTATCAGC	827	2546	Lung Cancer	T cell		BT1303_ACACCGGTCCGGCACA	256	407	Ovarian Cancer	Cancer
sc5rJUQ024_AGAGCGACACAGATTC	325	534	Breast Cancer	Cancer		scrEXT001_AGGTCCGTCCAGAAGG	4717	24311	Clorectal Cancer	EC		BT1240_CGGCACGAATCAGC	232	712	Lung Cancer	Myeloid		BT1303_ACACCGGTCTTACCTA	314	487	Ovarian Cancer	Cancer
sc5rJUQ024_AGAGCGAGTAGCCTCG	2013	5480	Breast Cancer	Fibroblast		scrEXT001_AGGTCCGTCGCACTCT	3845	15740	Clorectal Cancer	Fibroblast		BT1240_CGTCCAACTAGACC	413	1361	Lung Cancer	Myeloid		BT1303_ACACTGAAGATCCCGC	315	588	Ovarian Cancer	Cancer
sc5rJUQ024_AGAGCGAGTCTCGTTC	1103	2250	Breast Cancer	T cell		scrEXT001_AGGTCCGTCGGAGCAA	3592	14466	Clorectal Cancer	Cancer		BT1240_CGTTAGGAAAACAG	981	3660	Lung Cancer	Myeloid		BT1303_ACACTGAAGCACAGGT	977	1764	Ovarian Cancer	EC
sc5rJUQ024_AGAGCGATCCAGTATG	1429	3319	Breast Cancer	T cell		scrEXT001_AGGTCCGTCTGACCTC	1452	3786	Clorectal Cancer	T cell		BT1240_CTACAACTGGTTAC	1074	2690	Lung Cancer	Cancer		BT1303_ACACTGAAGCGCCTCA	276	434	Ovarian Cancer	Cancer
sc5rJUQ024_AGAGCGATCGAATGGG	1316	2897	Breast Cancer	T cell		scrEXT001_AGTAGTCCAAGTAATG	376	801	Clorectal Cancer	Cancer		BT1240_CTACTATGGCTACA	578	2460	Lung Cancer	T cell		BT1303_ACACTGAAGGAGTTTA	234	477	Ovarian Cancer	Myeloid
sc5rJUQ024_AGAGCGATCTTACCTA	2424	6685	Breast Cancer	Fibroblast		scrEXT001_AGTAGTCCACAGCCCA	1480	3925	Clorectal Cancer	T cell		BT1240_CTATGACTCAGAGG	741	1444	Lung Cancer	Cancer		BT1303_ACACTGAAGGCGTACA	279	469	Ovarian Cancer	Fibroblast
sc5rJUQ024_AGAGCTTAGAGACTTA	1609	4901	Breast Cancer	T cell		scrEXT001_AGTAGTCGTCATCCCT	3410	13331	Clorectal Cancer	Fibroblast		BT1240_CTCGAGCTTGGGAG	500	1471	Lung Cancer	Myeloid		BT1303_ACACTGAAGTATGACA	456	787	Ovarian Cancer	T cell
sc5rJUQ024_AGAGCTTAGAGTAATC	4465	18002	Breast Cancer	Fibroblast		scrEXT001_AGTAGTCGTGCAACTT	505	1116	Clorectal Cancer	Cancer		BT1240_CTGACCACCTCAGA	1636	29063	Lung Cancer	B cell		BT1303_ACACTGAAGTGCGTGA	353	474	Ovarian Cancer	EC
sc5rJUQ024_AGAGCTTAGATGTTAG	1368	3479	Breast Cancer	T cell		scrEXT001_AGTAGTCTCAAAGACA	4092	21282	Clorectal Cancer	Cancer		BT1240_CTGCAGCTTGTCGA	802	2983	Lung Cancer	T cell		BT1303_ACACTGAAGTGGTAGC	354	604	Ovarian Cancer	Fibroblast
sc5rJUQ024_AGAGCTTCATCACCCT	1291	2338	Breast Cancer	Fibroblast		scrEXT001_AGTAGTCTCGCGGATC	1912	5594	Clorectal Cancer	T cell		BT1240_CTTATCGAGCATCA	325	724	Lung Cancer	T cell		BT1303_ACACTGACACACAGAG	288	455	Ovarian Cancer	T cell
sc5rJUQ024_AGAGCTTCATGTCTCC	301	453	Breast Cancer	T cell		scrEXT001_AGTAGTCTCTCATTCA	365	714	Clorectal Cancer	T cell		BT1240_CTTGTATGCTGTAG	3987	24414	Lung Cancer	Cancer		BT1303_ACACTGAGTAAAGGAG	302	499	Ovarian Cancer	Cancer
sc5rJUQ024_AGAGCTTGTAGGGACT	1458	3331	Breast Cancer	T cell		scrEXT001_AGTCTTTAGTCCAGGA	1428	4964	Clorectal Cancer	T cell		BT1240_GAAGTAGAACGTTG	4401	26477	Lung Cancer	Cancer		BT1303_ACACTGAGTCAGGACA	918	2208	Ovarian Cancer	Myeloid
sc5rJUQ024_AGAGCTTGTCAGAAGC	302	755	Breast Cancer	Cancer		scrEXT001_AGTCTTTCAACGATGG	229	521	Clorectal Cancer	Cancer		BT1240_GACAACACAAACAG	1487	5722	Lung Cancer	Myeloid		BT1303_ACACTGAGTCGCGTGT	2860	10622	Ovarian Cancer	Fibroblast
sc5rJUQ024_AGAGCTTGTCCCTTGT	3197	15453	Breast Cancer	DC		scrEXT001_AGTCTTTCAGTCTTCC	1463	3261	Clorectal Cancer	T cell		BT1240_GACAGTTGATGCTG	2660	24747	Lung Cancer	B cell		BT1303_ACACTGAGTTACGGAG	350	526	Ovarian Cancer	Fibroblast
sc5rJUQ024_AGAGCTTTCACAACGT	1543	4453	Breast Cancer	T cell		scrEXT001_AGTCTTTGTCCGCTGA	1334	3164	Clorectal Cancer	Cancer		BT1240_GACCCTACTGGTGT	506	861	Lung Cancer	Cancer		BT1303_ACACTGAGTTAGGGTG	277	402	Ovarian Cancer	Cancer
sc5rJUQ024_AGAGCTTTCATTGCCC	1741	5138	Breast Cancer	T cell		scrEXT001_AGTCTTTGTGCATCTA	3925	14536	Clorectal Cancer	Cancer		BT1240_GACCTAGACTTATC	705	2219	Lung Cancer	T cell		BT1303_ACACTGAGTTCGTGAT	297	475	Ovarian Cancer	Cancer
sc5rJUQ024_AGAGCTTTCCCTAATT	478	1007	Breast Cancer	Fibroblast		scrEXT001_AGTCTTTGTTATGCGT	1712	4054	Clorectal Cancer	Cancer		BT1240_GACGTAACACGTTG	320	500	Lung Cancer	Cancer		BT1303_ACACTGAGTTGATTGC	4801	26441	Ovarian Cancer	Cancer
sc5rJUQ024_AGAGCTTTCTTTAGGG	2128	7073	Breast Cancer	T cell		scrEXT001_AGTCTTTTCGTGACAT	1060	3616	Clorectal Cancer	Cancer		BT1240_GAGTGACTAGAATG	1729	4561	Lung Cancer	Cancer		BT1303_ACACTGATCAGCTTAG	2403	8370	Ovarian Cancer	Myeloid
sc5rJUQ024_AGAGTGGAGTGTGGCA	1639	3218	Breast Cancer	Fibroblast		scrEXT001_AGTGAGGAGAGCTTCT	2109	6626	Clorectal Cancer	T cell		BT1240_GATAATACGCGATT	495	2265	Lung Cancer	Myeloid		BT1303_ACACTGATCAGGTAAA	280	475	Ovarian Cancer	T cell
sc5rJUQ024_AGAGTGGCAGCATGAG	1411	3465	Breast Cancer	Myeloid		scrEXT001_AGTGAGGAGCGATAGC	3153	10930	Clorectal Cancer	Cancer		BT1240_GATCTACTTGTCCC	358	673	Lung Cancer	Cancer		BT1303_ACACTGATCCAAACAC	272	424	Ovarian Cancer	Cancer
sc5rJUQ024_AGAGTGGGTAGCTTGT	3964	17561	Breast Cancer	Fibroblast		scrEXT001_AGTGAGGAGCGTTCCG	287	549	Clorectal Cancer	Cancer		BT1240_GATCTTTGGATGAA	643	1845	Lung Cancer	Myeloid		BT1303_ACACTGATCCTTTACA	307	555	Ovarian Cancer	Cancer
sc5rJUQ024_AGAGTGGGTGAGCGAT	1394	4415	Breast Cancer	B cell		scrEXT001_AGTGAGGCAATTCCTT	310	834	Clorectal Cancer	Cancer		BT1240_GCGTACCTAGAACA	364	1927	Lung Cancer	Myeloid		BT1303_ACACTGATCGCATGGC	286	414	Ovarian Cancer	Cancer
sc5rJUQ024_AGAGTGGGTTCCGGCA	4200	16378	Breast Cancer	Fibroblast		scrEXT001_AGTGAGGCACCCATTC	1357	3375	Clorectal Cancer	T cell		BT1240_GCTCACTGGCAGTT	1376	4628	Lung Cancer	Myeloid		BT1303_ACACTGATCTCTTGAT	518	1324	Ovarian Cancer	Myeloid
sc5rJUQ024_AGAGTGGGTTTGTTTC	2404	5946	Breast Cancer	Fibroblast		scrEXT001_AGTGAGGCATCCGGGT	1152	3446	Clorectal Cancer	T cell		BT1240_GGACAACTTCCCGT	525	1313	Lung Cancer	Myeloid		BT1303_ACACTGATCTTCTGGC	310	566	Ovarian Cancer	Cancer
sc5rJUQ024_AGAGTGGTCAAACAAG	1382	3745	Breast Cancer	Fibroblast		scrEXT001_AGTGAGGGTAGCCTAT	4772	27457	Clorectal Cancer	Cancer		BT1240_GGAGAGACGGATCT	1215	24906	Lung Cancer	B cell		BT1303_ACAGCCGAGCATCATC	289	1031	Ovarian Cancer	Cancer
sc5rJUQ024_AGAGTGGTCCGCAAGC	776	1422	Breast Cancer	Fibroblast		scrEXT001_AGTGAGGGTCGCATCG	3088	10754	Clorectal Cancer	Cancer		BT1240_GGATAGCTAGTACC	956	3358	Lung Cancer	Myeloid		BT1303_ACAGCCGAGTACGACG	385	785	Ovarian Cancer	T cell
sc5rJUQ024_AGAGTGGTCCTCCTAG	1726	5237	Breast Cancer	T cell		scrEXT001_AGTGAGGTCGGAAATA	748	1358	Clorectal Cancer	Cancer		BT1240_GGCTACCTAAAAGC	1929	5437	Lung Cancer	Cancer		BT1303_ACAGCCGAGTGGGCTA	328	496	Ovarian Cancer	Cancer
sc5rJUQ024_AGATCTGAGCTAAGAT	1671	3983	Breast Cancer	T cell		scrEXT001_AGTGGGAAGTTAAGTG	5184	27477	Clorectal Cancer	Fibroblast		BT1240_GGTATCGACCTGTC	3839	17468	Lung Cancer	Cancer		BT1303_ACAGCCGAGTGTTGAA	424	924	Ovarian Cancer	Fibroblast
sc5rJUQ024_AGATCTGAGGCGACAT	2050	5273	Breast Cancer	Myeloid		scrEXT001_AGTGGGACAAACTGTC	1858	6003	Clorectal Cancer	Myeloid		BT1240_GGTATCGATGCTCC	889	3000	Lung Cancer	T cell		BT1303_ACAGCCGCAAGAAAGG	1068	2176	Ovarian Cancer	EC
sc5rJUQ024_AGATCTGCAGCTCGAC	1761	4531	Breast Cancer	B cell		scrEXT001_AGTGGGAGTCTAGCGC	294	465	Clorectal Cancer	Cancer		BT1240_GTAATATGACAGCT	1016	2873	Lung Cancer	T cell		BT1303_ACAGCCGCAAGTCTAC	291	464	Ovarian Cancer	Cancer
sc5rJUQ024_AGATCTGCATTAACCG	1569	4134	Breast Cancer	T cell		scrEXT001_AGTGGGAGTTCGAATC	2265	8276	Clorectal Cancer	Myeloid		BT1240_GTAGTGTGCACTCC	470	1082	Lung Cancer	Myeloid		BT1303_ACAGCCGCACAGAGGT	297	444	Ovarian Cancer	T cell
sc5rJUQ024_AGATCTGGTATGGTTC	5607	26584	Breast Cancer	Fibroblast		scrEXT001_AGTGGGATCATTCACT	2526	7540	Clorectal Cancer	EC		BT1240_GTCAACGAACTTTC	722	1703	Lung Cancer	T cell		BT1303_ACAGCCGCACGTCAGC	1708	4103	Ovarian Cancer	EC
sc5rJUQ024_AGATCTGGTGTGTGCC	621	901	Breast Cancer	Fibroblast		scrEXT001_AGTGGGATCTTGTATC	2758	7441	Clorectal Cancer	Cancer		BT1240_GTCAACGACATTGG	589	1400	Lung Cancer	T cell		BT1303_ACAGCCGCAGCCACCA	370	674	Ovarian Cancer	T cell
sc5rJUQ024_AGATCTGGTTAGTGGG	1448	3247	Breast Cancer	T cell		scrEXT001_AGTGTCAAGATACACA	3958	19736	Clorectal Cancer	Fibroblast		BT1240_GTGTATCTATGGTC	1276	4164	Lung Cancer	T cell		BT1303_ACAGCCGCAGCTCCGA	213	410	Ovarian Cancer	Fibroblast
sc5rJUQ024_AGATTGCCAGGCGATA	1516	2778	Breast Cancer	EC		scrEXT001_AGTGTCAAGTGGGCTA	337	819	Clorectal Cancer	Cancer		BT1240_GTTAAATGCTTCGC	812	2613	Lung Cancer	T cell		BT1303_ACAGCCGGTCCATCCT	673	1479	Ovarian Cancer	Fibroblast
sc5rJUQ024_AGATTGCCATGCCTAA	4132	13893	Breast Cancer	Fibroblast		scrEXT001_AGTGTCACAAGACGTG	3145	10397	Clorectal Cancer	Fibroblast		BT1240_TAACAATGCCGTTC	1213	21418	Lung Cancer	B cell		BT1303_ACAGCCGGTTGTCGCG	3921	17532	Ovarian Cancer	Cancer
sc5rJUQ024_AGATTGCCATTGCGGC	359	558	Breast Cancer	Cancer		scrEXT001_AGTGTCACACAGACAG	314	957	Clorectal Cancer	Cancer		BT1240_TAACGTCTACGTTG	1376	5837	Lung Cancer	T cell		BT1303_ACAGCCGTCGGCGCTA	4497	20649	Ovarian Cancer	Fibroblast
sc5rJUQ024_AGATTGCGTAAGCACG	1479	3162	Breast Cancer	Fibroblast		scrEXT001_AGTGTCAGTCTCCACT	349	1108	Clorectal Cancer	Cancer		BT1240_TAAGTCCTAGAGAT	951	4663	Lung Cancer	T cell		BT1303_ACAGCTAAGACAGAGA	804	1730	Ovarian Cancer	Fibroblast
sc5rJUQ024_AGATTGCGTGTGTGCC	1512	3595	Breast Cancer	T cell		scrEXT001_AGTGTCATCTTGCATT	608	1393	Clorectal Cancer	Cancer		BT1240_TAATGTGATCTTTG	211	815	Lung Cancer	Myeloid		BT1303_ACAGCTAAGGAGCGAG	450	649	Ovarian Cancer	Cancer
sc5rJUQ024_AGATTGCTCGGAGGTA	672	1102	Breast Cancer	T cell		scrEXT001_AGTTGGTAGCGTAGTG	738	1441	Clorectal Cancer	Fibroblast		BT1240_TACTCAACCTGGTA	2212	8123	Lung Cancer	Cancer		BT1303_ACAGCTAAGTAGTGCG	276	433	Ovarian Cancer	Cancer
sc5rJUQ024_AGATTGCTCGTCTGCT	319	546	Breast Cancer	Cancer		scrEXT001_AGTTGGTAGTATGACA	1873	5958	Clorectal Cancer	EC		BT1240_TAGCCCTGCAACTG	609	1839	Lung Cancer	T cell		BT1303_ACAGCTAAGTCCATAC	1101	2216	Ovarian Cancer	Cancer
sc5rJUQ024_AGATTGCTCTACTTAC	1774	3893	Breast Cancer	T cell		scrEXT001_AGTTGGTCAGGGATTG	3809	19801	Clorectal Cancer	Cancer		BT1240_TAGGGACTAGAAGT	513	1245	Lung Cancer	Myeloid		BT1303_ACAGCTACACCGCTAG	272	473	Ovarian Cancer	Cancer
sc5rJUQ024_AGCAGCCAGCTGAAAT	2141	5816	Breast Cancer	Fibroblast		scrEXT001_AGTTGGTGTCCAGTTA	1633	4290	Clorectal Cancer	T cell		BT1240_TAGTGGTGCCTTTA	3269	16429	Lung Cancer	Cancer		BT1303_ACAGCTAGTAAACACA	5116	20243	Ovarian Cancer	Cancer
sc5rJUQ024_AGCAGCCAGGTTCCTA	511	803	Breast Cancer	T cell		scrEXT001_AGTTGGTGTTACGTCA	5842	42559	Clorectal Cancer	Cancer		BT1240_TCAAGGACGAGGTG	637	1825	Lung Cancer	T cell		BT1303_ACAGCTAGTGGTAACG	651	1432	Ovarian Cancer	T cell
sc5rJUQ024_AGCAGCCCACAGAGGT	724	2312	Breast Cancer	Fibroblast		scrEXT001_AGTTGGTTCTGGTGTA	5852	48596	Clorectal Cancer	Fibroblast		BT1240_TCAAGGTGACCACA	810	1863	Lung Cancer	Cancer		BT1303_ACAGCTAGTTCACCTC	289	441	Ovarian Cancer	Cancer
sc5rJUQ024_AGCAGCCCATCCAACA	3732	14141	Breast Cancer	Fibroblast		scrEXT001_ATAACGCAGGGCTCTC	344	553	Clorectal Cancer	Cancer		BT1240_TCACAACTCCTCGT	738	2399	Lung Cancer	T cell		BT1303_ACAGCTAGTTGATTCG	1858	4986	Ovarian Cancer	Myeloid
sc5rJUQ024_AGCATACCAGACAAGC	1575	3462	Breast Cancer	T cell		scrEXT001_ATAACGCCAGAGTGTG	3400	13052	Clorectal Cancer	Cancer		BT1240_TCAGTACTCCTTGC	353	967	Lung Cancer	T cell		BT1303_ACAGCTATCCGAATGT	315	473	Ovarian Cancer	Cancer
sc5rJUQ024_AGCATACGTCTGCCAG	1035	1875	Breast Cancer	T cell		scrEXT001_ATAAGAGAGGCTAGGT	3736	18581	Clorectal Cancer	Fibroblast		BT1240_TCATCAACAACGTC	824	2192	Lung Cancer	Cancer		BT1303_ACAGCTATCCTCCTAG	647	1772	Ovarian Cancer	Myeloid
sc5rJUQ024_AGCATACGTGCCTGGT	917	1359	Breast Cancer	B cell		scrEXT001_ATAAGAGCATGACGGA	258	434	Clorectal Cancer	Cancer		BT1240_TCATCATGATCGTG	750	2299	Lung Cancer	T cell		BT1303_ACAGCTATCTACCTGC	4243	20782	Ovarian Cancer	Myeloid
sc5rJUQ024_AGCATACGTTACCGAT	816	1640	Breast Cancer	T cell		scrEXT001_ATAAGAGCATTGGGCC	2467	10753	Clorectal Cancer	Fibroblast		BT1240_TCCGAGCTACTGGT	4175	23704	Lung Cancer	Cancer		BT1303_ACAGCTATCTGCGGCA	339	541	Ovarian Cancer	Cancer
sc5rJUQ024_AGCATACGTTTGTTGG	1562	3124	Breast Cancer	T cell		scrEXT001_ATAAGAGGTACGCTGC	847	2050	Clorectal Cancer	Cancer		BT1240_TCGATACTCAACCA	553	3441	Lung Cancer	Myeloid		BT1303_ACAGCTATCTTCCTTC	1669	4710	Ovarian Cancer	Fibroblast
sc5rJUQ024_AGCATACGTTTGTTTC	1528	3437	Breast Cancer	T cell		scrEXT001_ATAAGAGGTTATCCGA	1034	2142	Clorectal Cancer	Cancer		BT1240_TCTAGACTGATGAA	2973	17715	Lung Cancer	T cell		BT1303_ACATACGAGAGATGAG	2256	6667	Ovarian Cancer	Fibroblast
sc5rJUQ024_AGCATACTCCCAACGG	4467	17895	Breast Cancer	EC		scrEXT001_ATAAGAGGTTTGTTGG	5763	37367	Clorectal Cancer	Cancer		BT1240_TCTGATACGGGCAA	1156	4102	Lung Cancer	T cell		BT1303_ACATACGAGCGTCTAT	4326	20766	Ovarian Cancer	Fibroblast
sc5rJUQ024_AGCATACTCGGAGCAA	1468	3312	Breast Cancer	T cell		scrEXT001_ATAAGAGTCAAACCGT	983	2006	Clorectal Cancer	Cancer		BT1240_TGCAAGTGAGGTTC	2432	8516	Lung Cancer	Cancer		BT1303_ACATACGCAAAGCGGT	312	502	Ovarian Cancer	Cancer
sc5rJUQ024_AGCATACTCGGTCCGA	4696	21296	Breast Cancer	Fibroblast		scrEXT001_ATAAGAGTCCACGAAT	1538	4547	Clorectal Cancer	T cell		BT1240_TGCGAAACACGGGA	338	472	Lung Cancer	Cancer		BT1303_ACATACGCAGCTGCAC	395	777	Ovarian Cancer	Myeloid
sc5rJUQ024_AGCCTAAAGAGACTTA	837	1369	Breast Cancer	T cell		scrEXT001_ATAAGAGTCCTGTACC	1434	3255	Clorectal Cancer	Myeloid		BT1240_TGCTATACTGCTGA	988	3063	Lung Cancer	T cell		BT1303_ACATACGCATGGGAAC	294	441	Ovarian Cancer	Cancer
sc5rJUQ024_AGCCTAAAGTAGGCCA	1593	4399	Breast Cancer	T cell		scrEXT001_ATAAGAGTCTCCAACC	1621	9418	Clorectal Cancer	Cancer		BT1240_TGGAACTGGGTATC	1520	7857	Lung Cancer	Myeloid		BT1303_ACATACGGTGAGCGAT	257	467	Ovarian Cancer	Cancer
sc5rJUQ024_AGCCTAAAGTCAATAG	1164	2373	Breast Cancer	T cell		scrEXT001_ATAGACCCAATACGCT	3331	13237	Clorectal Cancer	Fibroblast		BT1240_TGGTATCTGTATCG	3159	12353	Lung Cancer	Cancer		BT1303_ACATACGGTTCACGGC	276	493	Ovarian Cancer	Cancer
sc5rJUQ024_AGCCTAAAGTGGGATC	815	1892	Breast Cancer	Fibroblast		scrEXT001_ATAGACCCACGGTTTA	353	502	Clorectal Cancer	Cancer		BT1240_TGTGATCTCATCAG	377	868	Lung Cancer	T cell		BT1303_ACATACGGTTCCCTTG	312	472	Ovarian Cancer	Cancer
sc5rJUQ024_AGCCTAACAATTGCTG	2925	7699	Breast Cancer	Fibroblast		scrEXT001_ATAGACCCATTAGCCA	5180	31990	Clorectal Cancer	Fibroblast		BT1240_TTATGGCTTCTTAC	705	1694	Lung Cancer	T cell		BT1303_ACATACGGTTCGCGAC	284	443	Ovarian Cancer	Cancer
sc5rJUQ024_AGCCTAACAGTCCTTC	3999	13694	Breast Cancer	EC		scrEXT001_ATAGACCGTCAGTGGA	674	1571	Clorectal Cancer	Fibroblast		BT1240_TTCTACGATGACAC	1134	3105	Lung Cancer	Cancer		BT1303_ACATACGTCAAACAAG	343	543	Ovarian Cancer	Fibroblast
sc5rJUQ024_AGCCTAACATCCTTGC	3548	13409	Breast Cancer	Fibroblast		scrEXT001_ATAGACCTCGAACGGA	385	582	Clorectal Cancer	Cancer		BT1240_TTGAGGTGCCTCGT	971	3814	Lung Cancer	T cell		BT1303_ACATACGTCAAAGTAG	310	475	Ovarian Cancer	Cancer
sc5rJUQ024_AGCCTAACATTCACTT	431	1004	Breast Cancer	Cancer		scrEXT001_ATAGACCTCTGCTGTC	2186	6805	Clorectal Cancer	Fibroblast		BT1240_TTGCATTGTCGCTC	1028	3356	Lung Cancer	T cell		BT1303_ACATACGTCAGAGCTT	4974	21589	Ovarian Cancer	Cancer
sc5rJUQ024_AGCCTAAGTACAGTTC	2190	25638	Breast Cancer	B cell		scrEXT001_ATCACGAAGAATGTTG	898	2785	Clorectal Cancer	Myeloid		BT1240_TTGCTATGGATAGA	1138	4186	Lung Cancer	Myeloid		BT1303_ACATACGTCCTTCAAT	284	497	Ovarian Cancer	T cell
sc5rJUQ024_AGCCTAAGTCTTCAAG	1564	3482	Breast Cancer	T cell		scrEXT001_ATCACGACAGTAGAGC	272	415	Clorectal Cancer	Cancer		BT1240_TTGGGAACCGCCTT	454	1605	Lung Cancer	Myeloid		BT1303_ACATACGTCGCACTCT	664	1424	Ovarian Cancer	T cell
sc5rJUQ024_AGCCTAATCAACCAAC	1259	2686	Breast Cancer	T cell		scrEXT001_ATCACGACATTTGCTT	4429	16663	Clorectal Cancer	Cancer		BT1240_TTTAGAGACACTGA	742	2183	Lung Cancer	T cell		BT1303_ACATACGTCGTAGGTT	302	463	Ovarian Cancer	Cancer
sc5rJUQ024_AGCCTAATCCATGAGT	407	654	Breast Cancer	Fibroblast		scrEXT001_ATCACGAGTGTTTGTG	1978	6539	Clorectal Cancer	Myeloid		BT1240_TTTCACGAGTCGTA	804	4107	Lung Cancer	Myeloid		BT1303_ACATACGTCTACTTAC	205	902	Ovarian Cancer	Cancer
sc5rJUQ024_AGCCTAATCTCCAGGG	3255	10665	Breast Cancer	Fibroblast		scrEXT001_ATCACGATCAGTTCGA	757	1553	Clorectal Cancer	Cancer		BT1241_AAACCGTGCCGTTC	978	2598	Lung Cancer	T cell		BT1303_ACATACGTCTCTAGGA	285	526	Ovarian Cancer	T cell
sc5rJUQ024_AGCGGTCCAAAGGTGC	4342	18933	Breast Cancer	Fibroblast		scrEXT001_ATCATCTCAGCTGTAT	285	566	Clorectal Cancer	Cancer		BT1241_AAATCATGTCTCCG	561	1406	Lung Cancer	Myeloid		BT1303_ACATACGTCTGTCCGT	306	507	Ovarian Cancer	T cell
sc5rJUQ024_AGCGGTCCACGACGAA	883	1732	Breast Cancer	Fibroblast		scrEXT001_ATCATCTGTACTTAGC	2281	6432	Clorectal Cancer	Cancer		BT1241_AAATGGGATTCACT	348	783	Lung Cancer	T cell		BT1303_ACATACGTCTTGCATT	304	1622	Ovarian Cancer	Cancer
sc5rJUQ024_AGCGGTCGTATTCGTG	3783	15253	Breast Cancer	Fibroblast		scrEXT001_ATCATCTGTTAGAACA	2859	11488	Clorectal Cancer	Fibroblast		BT1241_AACATTGAGATAGA	794	3123	Lung Cancer	T cell		BT1303_ACATCAGAGCTAGTGG	2211	7149	Ovarian Cancer	T cell
sc5rJUQ024_AGCGGTCGTGTGAAAT	939	1773	Breast Cancer	T cell		scrEXT001_ATCATCTGTTATGTGC	357	568	Clorectal Cancer	Fibroblast		BT1241_AACCACGAAATGCC	1656	6050	Lung Cancer	Myeloid		BT1303_ACATCAGCACGAAACG	929	1944	Ovarian Cancer	EC
sc5rJUQ024_AGCGGTCGTTACTGAC	5029	16005	Breast Cancer	Cancer		scrEXT001_ATCATCTGTTCGCGAC	3470	12682	Clorectal Cancer	Fibroblast		BT1241_AACCTACTCCTATT	801	2429	Lung Cancer	T cell		BT1303_ACATCAGCAGGACCCT	237	468	Ovarian Cancer	Cancer
sc5rJUQ024_AGCGGTCGTTGGTGGA	1330	2979	Breast Cancer	T cell		scrEXT001_ATCATCTTCAAACCAC	4016	19089	Clorectal Cancer	Myeloid		BT1241_AACGCAACGCTTAG	305	1087	Lung Cancer	Myeloid		BT1303_ACATCAGCAGTGGAGT	399	1128	Ovarian Cancer	T cell
sc5rJUQ024_AGCGTATAGGCCATAG	1334	3250	Breast Cancer	T cell		scrEXT001_ATCATCTTCGTGACAT	3072	10488	Clorectal Cancer	Cancer		BT1241_AACGCAACTACAGC	914	2337	Lung Cancer	T cell		BT1303_ACATCAGCATCAGTCA	1412	3467	Ovarian Cancer	Fibroblast
sc5rJUQ024_AGCGTATAGGTGATAT	1687	3764	Breast Cancer	T cell		scrEXT001_ATCATGGCACGCCAGT	3345	14147	Clorectal Cancer	Myeloid		BT1241_AACGCAACTTCACT	3930	17480	Lung Cancer	Cancer		BT1303_ACATCAGGTCCTCCAT	592	1165	Ovarian Cancer	Myeloid
sc5rJUQ024_AGCGTATCAAACCCAT	1612	5178	Breast Cancer	T cell		scrEXT001_ATCATGGCACGTCAGC	3490	13701	Clorectal Cancer	Cancer		BT1241_AACGCATGTAGCCA	786	2674	Lung Cancer	T cell		BT1303_ACATCAGTCACAATGC	277	425	Ovarian Cancer	Cancer
sc5rJUQ024_AGCGTATCACTACAGT	1309	2692	Breast Cancer	T cell		scrEXT001_ATCATGGGTACAGTGG	4056	19101	Clorectal Cancer	Cancer		BT1241_AACGCCCTGTGTTG	704	1756	Lung Cancer	T cell		BT1303_ACATCAGTCAGCATGT	789	1980	Ovarian Cancer	Fibroblast
sc5rJUQ024_AGCGTATCATCGGACC	1062	1789	Breast Cancer	T cell		scrEXT001_ATCATGGGTGAGCGAT	294	678	Clorectal Cancer	Cancer		BT1241_AACGGTTGTTGGCA	568	759	Lung Cancer	Cancer		BT1303_ACATCAGTCCCTAACC	250	408	Ovarian Cancer	T cell
sc5rJUQ024_AGCGTATGTCCGAATT	1836	3622	Breast Cancer	Fibroblast		scrEXT001_ATCATGGTCCGCTGTT	1752	4966	Clorectal Cancer	Myeloid		BT1241_AACTTGCTCTGCTC	641	2677	Lung Cancer	Myeloid		BT1303_ACATCAGTCCGCGTTT	3294	12813	Ovarian Cancer	Fibroblast
sc5rJUQ024_AGCGTATGTGTGCGTC	992	2264	Breast Cancer	T cell		scrEXT001_ATCATGGTCCTAGTGA	725	1910	Clorectal Cancer	Cancer		BT1241_AAGAAGACATCACG	1459	4542	Lung Cancer	T cell		BT1303_ACATCAGTCTACTTAC	341	542	Ovarian Cancer	Cancer
sc5rJUQ024_AGCGTATTCATTGCCC	4093	15438	Breast Cancer	Fibroblast		scrEXT001_ATCATGGTCCTGCTTG	4762	21866	Clorectal Cancer	Cancer		BT1241_AAGACAGAAACCGT	670	18446	Lung Cancer	B cell		BT1303_ACATCAGTCTGCGACG	278	421	Ovarian Cancer	Cancer
sc5rJUQ024_AGCGTATTCGTCTGCT	1177	2330	Breast Cancer	DC		scrEXT001_ATCCACCAGTGGTCCC	3695	16084	Clorectal Cancer	Fibroblast		BT1241_AAGCCAACAAGGCG	1286	26544	Lung Cancer	B cell		BT1303_ACATCAGTCTGGTTCC	279	464	Ovarian Cancer	T cell
sc5rJUQ024_AGCGTATTCTCGTATT	2586	7706	Breast Cancer	Fibroblast		scrEXT001_ATCCACCGTAAAGGAG	285	450	Clorectal Cancer	Cancer		BT1241_AAGCCATGGCGTTA	809	3230	Lung Cancer	Myeloid		BT1303_ACATCAGTCTGTCAAG	392	683	Ovarian Cancer	T cell
sc5rJUQ024_AGCGTCGAGAGTGAGA	1860	4968	Breast Cancer	Fibroblast		scrEXT001_ATCCACCGTATTCTCT	472	1656	Clorectal Cancer	Cancer		BT1241_AAGCGACTGCGTTA	317	423	Lung Cancer	Cancer		BT1303_ACATGGTAGAAGCCCA	639	1391	Ovarian Cancer	Fibroblast
sc5rJUQ024_AGCGTCGAGCATCATC	593	1063	Breast Cancer	T cell		scrEXT001_ATCCACCGTCGGCATC	766	1891	Clorectal Cancer	EC		BT1241_AAGGCTACAACGGG	613	2289	Lung Cancer	T cell		BT1303_ACATGGTCAATGGAAT	740	1553	Ovarian Cancer	T cell
sc5rJUQ024_AGCGTCGCACGTAAGG	925	1953	Breast Cancer	T cell		scrEXT001_ATCCACCGTTGCGTTA	4786	26351	Clorectal Cancer	EC		BT1241_AAGTTATGTCACCC	850	2001	Lung Cancer	T cell		BT1303_ACATGGTCATCAGTAC	1510	4219	Ovarian Cancer	Myeloid
sc5rJUQ024_AGCGTCGCAGATCCAT	486	811	Breast Cancer	T cell		scrEXT001_ATCCACCTCATGTCTT	279	503	Clorectal Cancer	Cancer		BT1241_AATACTGAACAGTC	265	466	Lung Cancer	T cell		BT1303_ACATGGTGTAGCCTAT	284	476	Ovarian Cancer	T cell
sc5rJUQ024_AGCGTCGCAGGACGTA	2552	9442	Breast Cancer	Myeloid		scrEXT001_ATCCGAACACAAGTAA	1072	6292	Clorectal Cancer	B cell		BT1241_AATATCGACATTCT	595	2162	Lung Cancer	T cell		BT1303_ACCAGTAAGATGTGGC	287	461	Ovarian Cancer	Cancer
sc5rJUQ024_AGCGTCGGTAACGTTC	907	1830	Breast Cancer	T cell		scrEXT001_ATCCGAAGTAGCGCTC	2651	9756	Clorectal Cancer	T cell		BT1241_AATGTTGACGTGAT	1560	6190	Lung Cancer	T cell		BT1303_ACCAGTAAGGCCATAG	515	949	Ovarian Cancer	T cell
sc5rJUQ024_AGCGTCGGTCAAAGCG	814	1577	Breast Cancer	T cell		scrEXT001_ATCCGAAGTTATTCTC	1491	4485	Clorectal Cancer	T cell		BT1241_ACACCAGATGCAGT	1322	2592	Lung Cancer	Cancer		BT1303_ACCAGTACAAGCCCAC	2834	9758	Ovarian Cancer	Fibroblast
sc5rJUQ024_AGCGTCGGTGATGTCT	759	1494	Breast Cancer	T cell		scrEXT001_ATCCGAATCACATACG	5444	27986	Clorectal Cancer	Cancer		BT1241_ACACGATGTGCTGA	2117	10215	Lung Cancer	Myeloid		BT1303_ACCAGTACAAGCCGTC	309	466	Ovarian Cancer	T cell
sc5rJUQ024_AGCGTCGGTTCAGGCC	566	1058	Breast Cancer	T cell		scrEXT001_ATCCGAATCAGTTAGC	1543	4287	Clorectal Cancer	T cell		BT1241_ACAGTGTGTACTTC	981	2548	Lung Cancer	T cell		BT1303_ACCAGTACATGCCCGA	807	2103	Ovarian Cancer	B cell
sc5rJUQ024_AGCGTCGGTTGGGACA	2524	7512	Breast Cancer	Fibroblast		scrEXT001_ATCCGAATCTATGTGG	3437	16380	Clorectal Cancer	Fibroblast		BT1241_ACATACCTAGGTTC	850	2009	Lung Cancer	T cell		BT1303_ACCAGTATCGAATCCA	1707	2978	Ovarian Cancer	Cancer
sc5rJUQ024_AGCGTCGGTTTAGCTG	1356	2880	Breast Cancer	Fibroblast		scrEXT001_ATCGAGTCAACACGCC	2502	7725	Clorectal Cancer	Cancer		BT1241_ACATACCTCAAAGA	1304	3919	Lung Cancer	Myeloid		BT1303_ACCAGTATCGAATGGG	2007	6782	Ovarian Cancer	Fibroblast
sc5rJUQ024_AGCGTCGTCTCGCATC	513	969	Breast Cancer	T cell		scrEXT001_ATCGAGTCATGCTGGC	1461	6834	Clorectal Cancer	Myeloid		BT1241_ACCAACGAGAATAG	1098	3194	Lung Cancer	T cell		BT1303_ACCAGTATCGAGCCCA	345	591	Ovarian Cancer	Cancer
sc5rJUQ024_AGCTCCTAGTAGCGGT	419	780	Breast Cancer	Cancer		scrEXT001_ATCGAGTGTCTCATCC	2325	7850	Clorectal Cancer	Myeloid		BT1241_ACCCTCGATGGTTG	993	4062	Lung Cancer	Myeloid		BT1303_ACCAGTATCGGAAACG	1265	3059	Ovarian Cancer	Cancer
sc5rJUQ024_AGCTCCTCAGGTGCCT	787	1454	Breast Cancer	T cell		scrEXT001_ATCGAGTGTGCAGGTA	5923	40181	Clorectal Cancer	Fibroblast		BT1241_ACGAGTACACAGTC	3211	10626	Lung Cancer	Cancer		BT1303_ACCAGTATCGTTGCCT	744	1794	Ovarian Cancer	Fibroblast
sc5rJUQ024_AGCTCCTGTACAGACG	1367	3285	Breast Cancer	T cell		scrEXT001_ATCGAGTTCAAAGACA	355	1050	Clorectal Cancer	Cancer		BT1241_ACGCCACTTCGCTC	608	1489	Lung Cancer	T cell		BT1303_ACCAGTATCTAAGCCA	1369	3110	Ovarian Cancer	Fibroblast
sc5rJUQ024_AGCTCCTGTAGCGTGA	918	1731	Breast Cancer	Myeloid		scrEXT001_ATCTACTAGACACTAA	2763	30056	Clorectal Cancer	B cell		BT1241_ACGCGGTGCACTTT	796	3050	Lung Cancer	Myeloid		BT1303_ACCCACTAGAGGTAGA	302	484	Ovarian Cancer	T cell
sc5rJUQ024_AGCTCCTGTCAGTGGA	1843	4250	Breast Cancer	T cell		scrEXT001_ATCTACTAGACAGGCT	339	483	Clorectal Cancer	Cancer		BT1241_ACGCGGTGCCTCAC	261	1041	Lung Cancer	Myeloid		BT1303_ACCCACTAGATTACCC	1020	1866	Ovarian Cancer	Cancer
sc5rJUQ024_AGCTCCTGTCTCTCTG	1677	5225	Breast Cancer	T cell		scrEXT001_ATCTACTAGCGCTTAT	2330	8394	Clorectal Cancer	Myeloid		BT1241_ACGGCGTGCCATGA	1102	3074	Lung Cancer	Myeloid		BT1303_ACCCACTAGCCGCCTA	1320	2788	Ovarian Cancer	Myeloid
sc5rJUQ024_AGCTCCTGTGCATCTA	363	477	Breast Cancer	Fibroblast		scrEXT001_ATCTACTAGCGTCAAG	327	763	Clorectal Cancer	Cancer		BT1241_ACGTCGCTACCACA	796	2084	Lung Cancer	T cell		BT1303_ACCCACTAGTACGCGA	299	483	Ovarian Cancer	Cancer
sc5rJUQ024_AGCTCCTGTTCAGGCC	621	1010	Breast Cancer	Cancer		scrEXT001_ATCTACTAGCTACCGC	337	549	Clorectal Cancer	Cancer		BT1241_ACGTCGCTCCCTCA	356	780	Lung Cancer	T cell		BT1303_ACCCACTAGTCAATAG	264	431	Ovarian Cancer	EC
sc5rJUQ024_AGCTCCTTCATCGGAT	3228	9341	Breast Cancer	Fibroblast		scrEXT001_ATCTACTAGCTATGCT	2928	10445	Clorectal Cancer	EC		BT1241_ACGTTGGAAGCTCA	1516	4668	Lung Cancer	Cancer		BT1303_ACCCACTAGTGGCACA	272	403	Ovarian Cancer	Cancer
sc5rJUQ024_AGCTCTCGTATATCCG	584	1222	Breast Cancer	Cancer		scrEXT001_ATCTACTAGCTCCCAG	1488	3635	Clorectal Cancer	Cancer		BT1241_ACTCGAGACTGCTC	475	715	Lung Cancer	Cancer		BT1303_ACCCACTAGTTTGCGT	1916	5346	Ovarian Cancer	Myeloid
sc5rJUQ024_AGCTCTCGTCCAAGTT	1757	4469	Breast Cancer	T cell		scrEXT001_ATCTACTCAAACCTAC	469	1113	Clorectal Cancer	Cancer		BT1241_ACTGAGACACGTAC	372	797	Lung Cancer	Myeloid		BT1303_ACCCACTCAGACAAGC	453	759	Ovarian Cancer	Cancer
sc5rJUQ024_AGCTCTCGTTAGATGA	1663	4730	Breast Cancer	B cell		scrEXT001_ATCTACTGTAGCTGCC	1699	5378	Clorectal Cancer	Myeloid		BT1241_ACTTTGTGGATAAG	780	2010	Lung Cancer	T cell		BT1303_ACCCACTCAGGGATTG	2460	7471	Ovarian Cancer	Fibroblast
sc5rJUQ024_AGCTTGAAGATCGATA	4160	15415	Breast Cancer	EC		scrEXT001_ATCTACTTCAACGGGA	288	626	Clorectal Cancer	Cancer		BT1241_AGAAAGTGGGAGGT	672	1586	Lung Cancer	Myeloid		BT1303_ACCCACTGTAACGACG	354	581	Ovarian Cancer	T cell
sc5rJUQ024_AGCTTGACATGAAGTA	1389	3872	Breast Cancer	B cell		scrEXT001_ATCTACTTCACTATTC	439	3426	Clorectal Cancer	B cell		BT1241_AGAATACTATTCTC	1003	3039	Lung Cancer	T cell		BT1303_ACCCACTGTAGGAGTC	275	1946	Ovarian Cancer	Cancer
sc5rJUQ024_AGCTTGAGTGCTCTTC	1486	4049	Breast Cancer	T cell		scrEXT001_ATCTACTTCCGTCAAA	1812	5354	Clorectal Cancer	T cell		BT1241_AGACTGACTCGCTC	641	1528	Lung Cancer	T cell		BT1303_ACCCACTGTCATCGGC	423	1021	Ovarian Cancer	Myeloid
sc5rJUQ024_AGGCCACAGAGTACCG	1564	3216	Breast Cancer	T cell		scrEXT001_ATCTGCCAGACTGTAA	1146	2688	Clorectal Cancer	T cell		BT1241_AGAGCGGACACTCC	587	1904	Lung Cancer	Myeloid		BT1303_ACCCACTGTCCAGTGC	265	486	Ovarian Cancer	Fibroblast
sc5rJUQ024_AGGCCACAGCGATCCC	2156	7220	Breast Cancer	T cell		scrEXT001_ATCTGCCAGTTCGCGC	2025	6170	Clorectal Cancer	Fibroblast		BT1241_AGAGTCACTTCTAC	509	1280	Lung Cancer	T cell		BT1303_ACCCACTGTCCAGTTA	316	507	Ovarian Cancer	T cell
sc5rJUQ024_AGGCCACGTAAGAGAG	1078	1881	Breast Cancer	T cell		scrEXT001_ATCTGCCCACTAGTAC	1060	3358	Clorectal Cancer	T cell		BT1241_AGCATCGACCTTTA	1127	3158	Lung Cancer	Myeloid		BT1303_ACCCACTTCATGCTCC	1817	4908	Ovarian Cancer	Fibroblast
sc5rJUQ024_AGGCCACGTATAGTAG	1386	3109	Breast Cancer	T cell		scrEXT001_ATCTGCCGTAGCTAAA	1027	2509	Clorectal Cancer	T cell		BT1241_AGCCGGACGGAGGT	721	2017	Lung Cancer	T cell		BT1303_ACCCACTTCATGTGGT	417	831	Ovarian Cancer	Fibroblast
sc5rJUQ024_AGGCCACGTGTGCCTG	1299	2998	Breast Cancer	T cell		scrEXT001_ATCTGCCGTGTGTGCC	2271	7501	Clorectal Cancer	Fibroblast		BT1241_AGCGCCGACGTAGT	840	2485	Lung Cancer	T cell		BT1303_ACCCACTTCCTTTCTC	569	1278	Ovarian Cancer	T cell
sc5rJUQ024_AGGCCACGTGTTTGTG	1834	4469	Breast Cancer	T cell		scrEXT001_ATGAGGGGTCTGCGGT	2292	8888	Clorectal Cancer	Fibroblast		BT1241_AGCGGCACTGCAAC	1573	4403	Lung Cancer	Cancer		BT1303_ACCCACTTCGATGAGG	311	506	Ovarian Cancer	T cell
sc5rJUQ024_AGGCCACTCCGCGTTT	1078	2022	Breast Cancer	Fibroblast		scrEXT001_ATGCGATAGATCCTGT	2299	7083	Clorectal Cancer	Myeloid		BT1241_AGCGGCACTTCCGC	968	2650	Lung Cancer	T cell		BT1303_ACCCACTTCGTGGACC	5150	38798	Ovarian Cancer	Cancer
sc5rJUQ024_AGGCCGTAGACCCACC	1564	4144	Breast Cancer	T cell		scrEXT001_ATGCGATAGTGTACTC	1478	5271	Clorectal Cancer	Cancer		BT1241_AGCGGGCTGAAGGC	944	3286	Lung Cancer	T cell		BT1303_ACCGTAAAGAAGGTGA	1631	3914	Ovarian Cancer	Fibroblast
sc5rJUQ024_AGGCCGTAGCAATCTC	1732	3696	Breast Cancer	Fibroblast		scrEXT001_ATGCGATAGTTAAGTG	971	1923	Clorectal Cancer	Cancer		BT1241_AGCGTAACACCGAT	1036	2935	Lung Cancer	T cell		BT1303_ACCGTAAAGAATTCCC	324	432	Ovarian Cancer	Fibroblast
sc5rJUQ024_AGGCCGTAGCCAGGAT	1691	3599	Breast Cancer	Myeloid		scrEXT001_ATGCGATCACCAGATT	2347	11720	Clorectal Cancer	Myeloid		BT1241_AGCGTAACTTGGTG	735	2741	Lung Cancer	T cell		BT1303_ACCGTAAAGACCCACC	608	1498	Ovarian Cancer	T cell
sc5rJUQ024_AGGCCGTAGCGATAGC	1525	4549	Breast Cancer	Fibroblast		scrEXT001_ATGCGATCAGGGCATA	327	813	Clorectal Cancer	Cancer		BT1241_AGCTGTGATCGCCT	1972	9380	Lung Cancer	Myeloid		BT1303_ACCGTAAAGATAGGAG	303	453	Ovarian Cancer	Cancer
sc5rJUQ024_AGGCCGTAGCGCCTTG	1608	4760	Breast Cancer	T cell		scrEXT001_ATGCGATGTCTCTTAT	2279	7730	Clorectal Cancer	Myeloid		BT1241_AGGACTTGGCTCCT	803	1828	Lung Cancer	T cell		BT1303_ACCGTAAAGCAGCGTA	5302	26552	Ovarian Cancer	Myeloid
sc5rJUQ024_AGGCCGTAGTGAAGTT	2815	8239	Breast Cancer	Fibroblast		scrEXT001_ATGCGATTCAGAGACG	1359	3647	Clorectal Cancer	Fibroblast		BT1241_AGGATAGAACGTAC	1101	3125	Lung Cancer	T cell		BT1303_ACCGTAAAGCCAGGAT	211	530	Ovarian Cancer	Cancer
sc5rJUQ024_AGGCCGTCAGTAAGAT	4268	17125	Breast Cancer	Fibroblast		scrEXT001_ATGCGATTCCCGGATG	3723	15287	Clorectal Cancer	Cancer		BT1241_AGGCAACTTAACGC	5583	27337	Lung Cancer	Cancer		BT1303_ACCGTAAAGCTGTTCA	301	525	Ovarian Cancer	T cell
sc5rJUQ024_AGGCCGTCATGCCTTC	1814	5356	Breast Cancer	T cell		scrEXT001_ATGGGAGAGATCTGCT	2952	9166	Clorectal Cancer	Fibroblast		BT1241_AGGCTAACCCGTAA	868	1977	Lung Cancer	T cell		BT1303_ACCGTAAAGGATGGTC	328	870	Ovarian Cancer	Cancer
sc5rJUQ024_AGGCCGTCATGTAGTC	3681	16209	Breast Cancer	Myeloid		scrEXT001_ATGGGAGAGCTAGCCC	2678	6932	Clorectal Cancer	EC		BT1241_AGGTACACACGGGA	361	1218	Lung Cancer	Myeloid		BT1303_ACCGTAAAGGCTCATT	1028	1969	Ovarian Cancer	Fibroblast
sc5rJUQ024_AGGCCGTGTACGAAAT	251	409	Breast Cancer	Cancer		scrEXT001_ATGGGAGCATCGATTG	1857	5306	Clorectal Cancer	EC		BT1241_AGGTACTGTGCTAG	500	1562	Lung Cancer	Myeloid		BT1303_ACCGTAACAACCGCCA	267	457	Ovarian Cancer	Myeloid
sc5rJUQ024_AGGCCGTGTAGGAGTC	1091	2054	Breast Cancer	Fibroblast		scrEXT001_ATGGGAGGTCCGTCAG	4033	19828	Clorectal Cancer	Myeloid		BT1241_AGTAAGGATTTGGG	518	1956	Lung Cancer	Myeloid		BT1303_ACCGTAACAAGCCGCT	253	415	Ovarian Cancer	Cancer
sc5rJUQ024_AGGCCGTGTGCTCTTC	3147	14482	Breast Cancer	Fibroblast		scrEXT001_ATGGGAGTCACCTCGT	5946	31186	Clorectal Cancer	Cancer		BT1241_AGTAGAGAAAAACG	774	1881	Lung Cancer	T cell		BT1303_ACCGTAACATGATCCA	265	439	Ovarian Cancer	Fibroblast
sc5rJUQ024_AGGCCGTTCAAACGGG	4079	12992	Breast Cancer	Fibroblast		scrEXT001_ATGGGAGTCTACTTAC	5490	32112	Clorectal Cancer	Cancer		BT1241_AGTATAACAAAGCA	525	953	Lung Cancer	T cell		BT1303_ACCGTAACATGTCTCC	1139	2822	Ovarian Cancer	Fibroblast
sc5rJUQ024_AGGCCGTTCAGAGCTT	1338	3148	Breast Cancer	T cell		scrEXT001_ATGGGAGTCTTTACGT	2730	10743	Clorectal Cancer	Myeloid		BT1241_AGTCGAACGCAGAG	801	2477	Lung Cancer	T cell		BT1303_ACCGTAAGTACGAAAT	466	782	Ovarian Cancer	Fibroblast
sc5rJUQ024_AGGCCGTTCATAACCG	1731	5946	Breast Cancer	T cell		scrEXT001_ATGTGTGAGAAGGTTT	3991	18406	Clorectal Cancer	Cancer		BT1241_AGTCGCCTTGGAAA	419	1380	Lung Cancer	Myeloid		BT1303_ACCGTAAGTAGCCTCG	1215	2737	Ovarian Cancer	EC
sc5rJUQ024_AGGGAGTAGAAACCTA	310	590	Breast Cancer	Cancer		scrEXT001_ATGTGTGAGGACAGAA	3764	15491	Clorectal Cancer	Cancer		BT1241_ATAAGTACTGTCTT	836	2676	Lung Cancer	T cell		BT1303_ACCGTAAGTATCTGCA	335	523	Ovarian Cancer	T cell
sc5rJUQ024_AGGGAGTAGACCCACC	3778	12719	Breast Cancer	Fibroblast		scrEXT001_ATGTGTGCAAACCTAC	2047	7083	Clorectal Cancer	Myeloid		BT1241_ATACGTCTAGCTCA	1769	6826	Lung Cancer	T cell		BT1303_ACCGTAAGTCACTTCC	283	416	Ovarian Cancer	Cancer
sc5rJUQ024_AGGGAGTAGAGTAAGG	1389	3460	Breast Cancer	T cell		scrEXT001_ATGTGTGCACAGATTC	2368	7411	Clorectal Cancer	Myeloid		BT1241_ATAGGAGAGAGATA	757	2133	Lung Cancer	T cell		BT1303_ACCGTAAGTGCAGTAG	280	418	Ovarian Cancer	Cancer
sc5rJUQ024_AGGGAGTAGTGGGATC	1649	4264	Breast Cancer	T cell		scrEXT001_ATGTGTGGTCCGACGT	3395	32133	Clorectal Cancer	B cell		BT1241_ATAGTTGAGAGACG	580	2874	Lung Cancer	Myeloid		BT1303_ACCGTAAGTGTTCGAT	409	747	Ovarian Cancer	T cell
sc5rJUQ024_AGGGAGTGTCTTCAAG	364	634	Breast Cancer	Cancer		scrEXT001_ATGTGTGTCAGATAAG	2368	8412	Clorectal Cancer	EC		BT1241_ATATGAACTCTAGG	590	1536	Lung Cancer	T cell		BT1303_ACCGTAAGTTCATGGT	2537	8472	Ovarian Cancer	Myeloid
sc5rJUQ024_AGGGAGTGTTGTCGCG	958	2453	Breast Cancer	T cell		scrEXT001_ATGTGTGTCATATCGG	935	2358	Clorectal Cancer	T cell		BT1241_ATATGCCTGGAGCA	2418	9960	Lung Cancer	Cancer		BT1303_ACCGTAAGTTGCGTTA	390	672	Ovarian Cancer	Fibroblast
sc5rJUQ024_AGGGAGTTCCAGGGCT	4220	20453	Breast Cancer	Myeloid		scrEXT001_ATTACTCAGTCGATAA	4277	19648	Clorectal Cancer	Cancer		BT1241_ATCACTTGCTCGAA	686	1708	Lung Cancer	T cell		BT1303_ACCGTAATCATGTCTT	3065	10085	Ovarian Cancer	Cancer
sc5rJUQ024_AGGGAGTTCCGGGTGT	3552	11411	Breast Cancer	EC		scrEXT001_ATTACTCGTTCGTGAT	3525	12593	Clorectal Cancer	Fibroblast		BT1241_ATCAGGTGAGAACA	675	1972	Lung Cancer	T cell		BT1303_ACCGTAATCCAAGCCG	696	1244	Ovarian Cancer	EC
sc5rJUQ024_AGGGATGAGGGTATCG	1210	2996	Breast Cancer	T cell		scrEXT001_ATTACTCTCCTTCAAT	2059	6612	Clorectal Cancer	Fibroblast		BT1241_ATCCTAACGGCGAA	636	1555	Lung Cancer	T cell		BT1303_ACCGTAATCCACTGGG	1278	3041	Ovarian Cancer	Fibroblast
sc5rJUQ024_AGGGATGCACGGTAAG	1230	2429	Breast Cancer	T cell		scrEXT001_ATTACTCTCTCTGTCG	1736	4787	Clorectal Cancer	T cell		BT1241_ATCGCGCTTAGTCG	902	3712	Lung Cancer	T cell		BT1303_ACCGTAATCCGTTGCT	285	423	Ovarian Cancer	Fibroblast
sc5rJUQ024_AGGGATGCACTTAACG	1657	4225	Breast Cancer	T cell		scrEXT001_ATTATCCAGGACACCA	5589	37413	Clorectal Cancer	Fibroblast		BT1241_ATCTGGGAGAATCC	876	2913	Lung Cancer	Myeloid		BT1303_ACCGTAATCCTTTCTC	327	528	Ovarian Cancer	Cancer
sc5rJUQ024_AGGGATGCAGGGATTG	1751	4365	Breast Cancer	T cell		scrEXT001_ATTATCCCAAAGGAAG	1859	5536	Clorectal Cancer	T cell		BT1241_ATGACGTGCGATAC	449	933	Lung Cancer	T cell		BT1303_ACCGTAATCGGTCTAA	653	1280	Ovarian Cancer	T cell
sc5rJUQ024_AGGGATGCATACGCTA	1080	1957	Breast Cancer	EC		scrEXT001_ATTATCCCACCGCTAG	2527	8762	Clorectal Cancer	Cancer		BT1241_ATGTAAACGAGAGC	630	1493	Lung Cancer	T cell		BT1303_ACCGTAATCTACGAGT	290	470	Ovarian Cancer	Cancer
sc5rJUQ024_AGGGATGGTCCTGCTT	3030	14604	Breast Cancer	DC		scrEXT001_ATTATCCCAGCGTTCG	671	1872	Clorectal Cancer	Cancer		BT1241_ATTAACGAAACCAC	577	1488	Lung Cancer	B cell		BT1303_ACCGTAATCTCGATGA	411	688	Ovarian Cancer	EC
sc5rJUQ024_AGGGATGGTTCTGAAC	612	1067	Breast Cancer	T cell		scrEXT001_ATTATCCGTGGCCCTA	4103	17146	Clorectal Cancer	Cancer		BT1241_ATTCCATGGTCTTT	213	492	Lung Cancer	Cancer		BT1303_ACCGTAATCTGCCAGG	1281	2892	Ovarian Cancer	Fibroblast
sc5rJUQ024_AGGGATGTCCTACAGA	362	615	Breast Cancer	Mast		scrEXT001_ATTATCCTCGAACTGT	441	684	Clorectal Cancer	EC		BT1241_ATTGCGGAGATAGA	247	429	Lung Cancer	Cancer		BT1303_ACCGTAATCTTTAGGG	257	422	Ovarian Cancer	Cancer
sc5rJUQ024_AGGGATGTCTCGAGTA	1241	2877	Breast Cancer	T cell		scrEXT001_ATTATCCTCGCGGATC	1523	4166	Clorectal Cancer	T cell		BT1241_ATTGCTTGGCCAAT	2300	11120	Lung Cancer	Myeloid		BT1303_ACCTTTAAGACAGACC	1047	2429	Ovarian Cancer	Myeloid
sc5rJUQ024_AGGGTGAAGCAGCGTA	1042	2108	Breast Cancer	T cell		scrEXT001_ATTCTACAGCTGCGAA	4814	27841	Clorectal Cancer	Cancer		BT1241_ATTTCGTGAAGAAC	853	2035	Lung Cancer	T cell		BT1303_ACCTTTAAGAGTTGGC	1508	4170	Ovarian Cancer	Fibroblast
sc5rJUQ024_AGGGTGAAGTACGACG	2049	4896	Breast Cancer	T cell		scrEXT001_ATTCTACCAAGCGATG	410	866	Clorectal Cancer	T cell		BT1241_ATTTCGTGACCAAC	1243	6364	Lung Cancer	Myeloid		BT1303_ACCTTTAAGCCAGGAT	310	468	Ovarian Cancer	Cancer
sc5rJUQ024_AGGGTGAAGTGATCGG	859	1357	Breast Cancer	Fibroblast		scrEXT001_ATTCTACCACCTGGTG	1475	2918	Clorectal Cancer	Cancer		BT1241_CAAATATGAAGAGT	493	1055	Lung Cancer	Cancer		BT1303_ACCTTTAAGTGTTGAA	4573	16113	Ovarian Cancer	Cancer
sc5rJUQ024_AGGGTGACAGACGCTC	1155	2749	Breast Cancer	T cell		scrEXT001_ATTCTACCAGGGTTAG	461	692	Clorectal Cancer	Cancer		BT1241_CAACAGACCTCCCA	934	2338	Lung Cancer	T cell		BT1303_ACCTTTACAATAGCGG	1523	4325	Ovarian Cancer	Myeloid
sc5rJUQ024_AGGGTGACAGGGTATG	1731	5473	Breast Cancer	T cell		scrEXT001_ATTCTACCATATGCTG	4973	25451	Clorectal Cancer	Fibroblast		BT1241_CAACAGACGGTGAG	996	2905	Lung Cancer	T cell		BT1303_ACCTTTACACATCCGG	318	490	Ovarian Cancer	EC
sc5rJUQ024_AGGGTGAGTCCGTCAG	1186	2607	Breast Cancer	T cell		scrEXT001_ATTCTACTCATCGCTC	354	483	Clorectal Cancer	Cancer		BT1241_CAAGCATGTGTCGA	1344	4289	Lung Cancer	Myeloid		BT1303_ACCTTTACAGTATCTG	2951	10650	Ovarian Cancer	Cancer
sc5rJUQ024_AGGGTGAGTCTACCTC	1647	4392	Breast Cancer	T cell		scrEXT001_ATTGGACAGAGTGAGA	2378	7212	Clorectal Cancer	T cell		BT1241_CAATCGGAGGGATG	237	543	Lung Cancer	Myeloid		BT1303_ACCTTTACATAAAGGT	313	512	Ovarian Cancer	Cancer
sc5rJUQ024_AGGGTGATCAACTCTT	2436	6941	Breast Cancer	Fibroblast		scrEXT001_ATTGGACAGATAGCAT	5630	31436	Clorectal Cancer	Cancer		BT1241_CACATGGAGTACAC	811	2182	Lung Cancer	T cell		BT1303_ACCTTTACATACAGCT	271	461	Ovarian Cancer	T cell
sc5rJUQ024_AGGTCATAGAAACGCC	3696	17386	Breast Cancer	Fibroblast		scrEXT001_ATTGGACAGGGCTTCC	3634	14899	Clorectal Cancer	Cancer		BT1241_CACCGTACTGACAC	1041	2736	Lung Cancer	T cell		BT1303_ACCTTTAGTCTCCCTA	289	424	Ovarian Cancer	Cancer
sc5rJUQ024_AGGTCATAGACTAGAT	2581	6621	Breast Cancer	Cancer		scrEXT001_ATTGGACAGGGTATCG	391	1445	Clorectal Cancer	Cancer		BT1241_CACGAAACCCGATA	1949	8748	Lung Cancer	T cell		BT1303_ACCTTTAGTTAAAGAC	354	531	Ovarian Cancer	EC
sc5rJUQ024_AGGTCATAGGCTCATT	1613	3546	Breast Cancer	T cell		scrEXT001_ATTGGACGTCCGAATT	4591	20405	Clorectal Cancer	Fibroblast		BT1241_CACGATGAGCAGTT	431	1070	Lung Cancer	Myeloid		BT1303_ACCTTTAGTTTGTTGG	300	501	Ovarian Cancer	Fibroblast
sc5rJUQ024_AGGTCATCACAACGTT	254	484	Breast Cancer	Cancer		scrEXT001_ATTGGACTCCGTTGCT	281	500	Clorectal Cancer	Cancer		BT1241_CACGGGTGTCTCAT	348	549	Lung Cancer	T cell		BT1303_ACCTTTATCAAACAAG	270	429	Ovarian Cancer	Fibroblast
sc5rJUQ024_AGGTCATGTAGAAAGG	819	1425	Breast Cancer	T cell		scrEXT001_ATTGGTGAGAACAACT	2405	7750	Clorectal Cancer	Fibroblast		BT1241_CACTAACTAACCGT	904	2637	Lung Cancer	Cancer		BT1303_ACCTTTATCATCACCC	346	497	Ovarian Cancer	Cancer
sc5rJUQ024_AGGTCATGTAGCTCCG	1452	3713	Breast Cancer	T cell		scrEXT001_ATTGGTGCAAAGGCGT	586	1476	Clorectal Cancer	Cancer		BT1241_CACTTTGAACACGT	1347	4323	Lung Cancer	T cell		BT1303_ACCTTTATCATTTGGG	404	807	Ovarian Cancer	Cancer
sc5rJUQ024_AGGTCATGTTATGTGC	2330	5603	Breast Cancer	EC		scrEXT001_ATTGGTGCAAAGGTGC	521	789	Clorectal Cancer	Cancer		BT1241_CAGCAATGACAGCT	827	2354	Lung Cancer	T cell		BT1303_ACCTTTATCCGCATAA	706	1619	Ovarian Cancer	Fibroblast
sc5rJUQ024_AGGTCATGTTGGTTTG	2091	5340	Breast Cancer	Fibroblast		scrEXT001_ATTGGTGCACGGTTTA	1272	3550	Clorectal Cancer	T cell		BT1241_CAGTCAGAGGTTCA	2064	10949	Lung Cancer	Myeloid		BT1303_ACCTTTATCCTTGCCA	936	2545	Ovarian Cancer	Myeloid
sc5rJUQ024_AGGTCATTCCCTAATT	1167	2606	Breast Cancer	T cell		scrEXT001_ATTGGTGCAGCCTATA	224	607	Clorectal Cancer	Myeloid		BT1241_CAGTTGGAAACCTG	772	3022	Lung Cancer	T cell		BT1303_ACCTTTATCTTTACAC	305	529	Ovarian Cancer	Cancer
sc5rJUQ024_AGGTCATTCCGCGCAA	713	1427	Breast Cancer	T cell		scrEXT001_ATTGGTGGTCGCATCG	1408	3742	Clorectal Cancer	T cell		BT1241_CAGTTGGAAAGTAG	417	1168	Lung Cancer	Myeloid		BT1303_ACGAGCCAGATAGTCA	5799	32167	Ovarian Cancer	Cancer
sc5rJUQ024_AGGTCCGAGTCGAGTG	4484	14191	Breast Cancer	EC		scrEXT001_ATTGGTGGTTAGAACA	2421	7985	Clorectal Cancer	Cancer		BT1241_CATAAAACGACTAC	1566	5254	Lung Cancer	Myeloid		BT1303_ACGAGCCAGGCGACAT	346	523	Ovarian Cancer	Cancer
sc5rJUQ024_AGGTCCGCAAGGTGTG	1452	3294	Breast Cancer	T cell		scrEXT001_ATTGGTGTCATGCATG	477	689	Clorectal Cancer	Cancer		BT1241_CATCTTGAGAAGGC	745	2301	Lung Cancer	T cell		BT1303_ACGAGCCAGTAATCCC	923	2271	Ovarian Cancer	Myeloid
sc5rJUQ024_AGGTCCGCAATGCCAT	928	1746	Breast Cancer	T cell		scrEXT001_ATTGGTGTCGCATGAT	5852	37344	Clorectal Cancer	Cancer		BT1241_CATGCCACGCCCTT	1438	5374	Lung Cancer	T cell		BT1303_ACGAGCCCAACTGCGC	204	1371	Ovarian Cancer	Cancer
sc5rJUQ024_AGGTCCGCACGAAGCA	1199	2961	Breast Cancer	T cell		scrEXT001_ATTTCTGGTCGAAAGC	1488	4032	Clorectal Cancer	T cell		BT1241_CATTGACTCCGTAA	860	3220	Lung Cancer	T cell		BT1303_ACGAGCCCAAGTAATG	313	466	Ovarian Cancer	Cancer
sc5rJUQ024_AGGTCCGCAGATGAGC	1492	4079	Breast Cancer	T cell		scrEXT001_ATTTCTGTCGCCGTGA	1331	5023	Clorectal Cancer	Myeloid		BT1241_CCAAGATGAGGTTC	405	565	Lung Cancer	Cancer		BT1303_ACGAGCCCACAGACTT	995	2030	Ovarian Cancer	Fibroblast
sc5rJUQ024_AGGTCCGCAGGAATGC	2220	5764	Breast Cancer	T cell		scrEXT001_CAACCAAAGTGGAGTC	4069	19445	Clorectal Cancer	Fibroblast		BT1241_CCAGTGCTTCAGAC	925	2487	Lung Cancer	T cell		BT1303_ACGAGCCCAGATCCAT	351	630	Ovarian Cancer	T cell
sc5rJUQ024_AGGTCCGGTACCCAAT	1246	2612	Breast Cancer	T cell		scrEXT001_CAACCAACACCCAGTG	1446	3237	Clorectal Cancer	Fibroblast		BT1241_CCCAACACATCGTG	570	1860	Lung Cancer	B cell		BT1303_ACGAGCCCAGTATCTG	889	2079	Ovarian Cancer	T cell
sc5rJUQ024_AGGTCCGTCACATACG	3164	9982	Breast Cancer	Fibroblast		scrEXT001_CAACCAACAGTGACAG	263	745	Clorectal Cancer	Cancer		BT1241_CCCAACACCCCGTT	790	1900	Lung Cancer	T cell		BT1303_ACGAGCCCATGAACCT	290	423	Ovarian Cancer	Cancer
sc5rJUQ024_AGTAGTCAGCAGGTCA	885	1413	Breast Cancer	EC		scrEXT001_CAACCAATCAAACCGT	1682	4671	Clorectal Cancer	T cell		BT1241_CCCAGACTGTTCAG	281	1191	Lung Cancer	Myeloid		BT1303_ACGAGCCGTACCTACA	373	689	Ovarian Cancer	Cancer
sc5rJUQ024_AGTAGTCAGGCTAGAC	572	1135	Breast Cancer	EC		scrEXT001_CAACCAATCTAACTTC	4352	17532	Clorectal Cancer	Fibroblast		BT1241_CCCTTACTTCCAAG	546	875	Lung Cancer	Cancer		BT1303_ACGAGCCGTAGCCTAT	303	489	Ovarian Cancer	Cancer
sc5rJUQ024_AGTAGTCAGGTGTGGT	1436	2917	Breast Cancer	T cell		scrEXT001_CAACCTCAGCCACGTC	388	635	Clorectal Cancer	Myeloid		BT1241_CCGCGAGAAAGTGA	5527	31763	Lung Cancer	Cancer		BT1303_ACGAGCCGTCCAACTA	1436	4797	Ovarian Cancer	Myeloid
sc5rJUQ024_AGTAGTCAGTAGATGT	1631	4896	Breast Cancer	B cell		scrEXT001_CAACCTCCAATGTTGC	769	1529	Clorectal Cancer	Fibroblast		BT1241_CCTAAACTCTTAGG	394	947	Lung Cancer	T cell		BT1303_ACGAGCCGTGACAAAT	281	451	Ovarian Cancer	Cancer
sc5rJUQ024_AGTAGTCCAAAGTGCG	541	1084	Breast Cancer	Cancer		scrEXT001_CAACCTCGTCAAGCGA	4081	23666	Clorectal Cancer	Fibroblast		BT1241_CCTCTACTCTTACT	629	1761	Lung Cancer	T cell		BT1303_ACGAGCCGTGTATGGG	603	1235	Ovarian Cancer	B cell
sc5rJUQ024_AGTAGTCCACAAGACG	234	493	Breast Cancer	Cancer		scrEXT001_CAACCTCTCAGGTAAA	4730	24080	Clorectal Cancer	Cancer		BT1241_CCTTCACTAAGCCT	785	2047	Lung Cancer	T cell		BT1303_ACGAGCCTCAATAAGG	266	404	Ovarian Cancer	Cancer
sc5rJUQ024_AGTAGTCCAGTCGATT	348	492	Breast Cancer	Fibroblast		scrEXT001_CAACCTCTCATGCAAC	1549	6083	Clorectal Cancer	T cell		BT1241_CGAAGTACACAGTC	1013	3733	Lung Cancer	T cell		BT1303_ACGAGCCTCAGCGATT	319	459	Ovarian Cancer	Cancer
sc5rJUQ024_AGTAGTCCATCCGTGG	1218	3342	Breast Cancer	T cell		scrEXT001_CAACCTCTCCCTTGCA	306	411	Clorectal Cancer	Cancer		BT1241_CGACAAACAAACGA	340	1276	Lung Cancer	Myeloid		BT1303_ACGAGCCTCATGCAAC	3551	14589	Ovarian Cancer	Myeloid
sc5rJUQ024_AGTAGTCTCATCGGAT	1277	2888	Breast Cancer	T cell		scrEXT001_CAACCTCTCTCGAGTA	896	1950	Clorectal Cancer	Cancer		BT1241_CGACCTTGGACTAC	1392	26966	Lung Cancer	B cell		BT1303_ACGAGCCTCGTGGGAA	5595	31934	Ovarian Cancer	Cancer
sc5rJUQ024_AGTAGTCTCTGCGTAA	1483	3919	Breast Cancer	T cell		scrEXT001_CAACTAGTCAGAGGTG	1648	4451	Clorectal Cancer	Myeloid		BT1241_CGAGGGCTGTAGCT	634	1869	Lung Cancer	T cell		BT1303_ACGAGCCTCTCACATT	1343	3786	Ovarian Cancer	Myeloid
sc5rJUQ024_AGTCTTTAGAAGGGTA	4433	22080	Breast Cancer	Fibroblast		scrEXT001_CAAGAAAAGAGGGATA	1469	3932	Clorectal Cancer	Myeloid		BT1241_CGATACGATAAGGA	1412	4808	Lung Cancer	Myeloid		BT1303_ACGAGGAAGAAGGTGA	3016	13249	Ovarian Cancer	Myeloid
sc5rJUQ024_AGTCTTTCATGTCTCC	3327	10118	Breast Cancer	Fibroblast		scrEXT001_CAAGAAAAGGTAGCCA	300	537	Clorectal Cancer	Cancer		BT1241_CGATCCACCGTTGA	4312	22414	Lung Cancer	Cancer		BT1303_ACGAGGAAGCTTTGGT	314	573	Ovarian Cancer	T cell
sc5rJUQ024_AGTCTTTGTTCCACGG	3634	12802	Breast Cancer	Fibroblast		scrEXT001_CAAGAAACACATCCAA	325	493	Clorectal Cancer	Cancer		BT1241_CGCACGGATGGGAG	809	2042	Lung Cancer	T cell		BT1303_ACGAGGAAGGATGGAA	251	409	Ovarian Cancer	Cancer
sc5rJUQ024_AGTCTTTGTTGATTCG	1684	4139	Breast Cancer	T cell		scrEXT001_CAAGAAACACCTTGTC	293	427	Clorectal Cancer	Cancer		BT1241_CGCACTACTTGGCA	1029	2890	Lung Cancer	Myeloid		BT1303_ACGAGGAAGGCGACAT	201	858	Ovarian Cancer	Cancer
sc5rJUQ024_AGTCTTTTCAGCTGGC	2716	6993	Breast Cancer	Fibroblast		scrEXT001_CAAGAAACATCCCACT	2801	10149	Clorectal Cancer	Fibroblast		BT1241_CGCCATACAGTCGT	826	2637	Lung Cancer	T cell		BT1303_ACGAGGAAGGGATCTG	620	1223	Ovarian Cancer	T cell
sc5rJUQ024_AGTCTTTTCCACGTGG	1176	2219	Breast Cancer	T cell		scrEXT001_CAAGAAACATGGTCAT	4271	18163	Clorectal Cancer	Fibroblast		BT1241_CGCCATACGACAAA	677	2200	Lung Cancer	T cell		BT1303_ACGAGGACAAAGGAAG	298	485	Ovarian Cancer	Fibroblast
sc5rJUQ024_AGTCTTTTCCCTAATT	1217	2384	Breast Cancer	T cell		scrEXT001_CAAGAAAGTTCCAACA	555	1118	Clorectal Cancer	Cancer		BT1241_CGCCTAACTGTTCT	509	1254	Lung Cancer	T cell		BT1303_ACGAGGACAAGTCATC	323	683	Ovarian Cancer	EC
sc5rJUQ024_AGTCTTTTCGCCTGAG	4266	18405	Breast Cancer	Fibroblast		scrEXT001_CAAGAAATCTATGTGG	5771	33060	Clorectal Cancer	Fibroblast		BT1241_CGCTCATGGGAGTG	888	2403	Lung Cancer	T cell		BT1303_ACGAGGACACAACTGT	288	406	Ovarian Cancer	Cancer
sc5rJUQ024_AGTCTTTTCGCGATCG	1887	27530	Breast Cancer	B cell		scrEXT001_CAAGATCAGCATGGCA	2906	12003	Clorectal Cancer	Myeloid		BT1241_CGGATAACTAAGGA	580	855	Lung Cancer	Cancer		BT1303_ACGAGGACACACATGT	313	504	Ovarian Cancer	Cancer
sc5rJUQ024_AGTCTTTTCTATGTGG	4067	15181	Breast Cancer	Fibroblast		scrEXT001_CAAGATCCACTATCTT	5186	24907	Clorectal Cancer	EC		BT1241_CGGGCATGACCACA	1207	2692	Lung Cancer	Cancer		BT1303_ACGAGGACACTTGGAT	320	603	Ovarian Cancer	T cell
sc5rJUQ024_AGTGAGGAGAACTGTA	1870	4676	Breast Cancer	T cell		scrEXT001_CAAGGCCAGCTAGTTC	581	1586	Clorectal Cancer	Cancer		BT1241_CGTACAGAATTCCT	505	1386	Lung Cancer	T cell		BT1303_ACGAGGACAGATCTGT	438	792	Ovarian Cancer	T cell
sc5rJUQ024_AGTGAGGAGTACGCCC	1317	3617	Breast Cancer	T cell		scrEXT001_CAAGGCCCAATCTGCA	930	2083	Clorectal Cancer	T cell		BT1241_CGTACCACGGTAGG	1083	2986	Lung Cancer	T cell		BT1303_ACGAGGAGTAGGACAC	632	1598	Ovarian Cancer	T cell
sc5rJUQ024_AGTGAGGGTCGATTGT	4080	19183	Breast Cancer	Fibroblast		scrEXT001_CAAGGCCTCAGGCCCA	317	428	Clorectal Cancer	Cancer		BT1241_CGTTAGGATCAGGT	760	1640	Lung Cancer	Myeloid		BT1303_ACGAGGAGTATGAATG	593	1200	Ovarian Cancer	Fibroblast
sc5rJUQ024_AGTGAGGGTGGGTATG	1312	2949	Breast Cancer	T cell		scrEXT001_CAAGGCCTCCGTCAAA	4355	19431	Clorectal Cancer	Fibroblast		BT1241_CTAACGGACTCTTA	690	1770	Lung Cancer	T cell		BT1303_ACGAGGAGTCTAGAGG	446	775	Ovarian Cancer	Fibroblast
sc5rJUQ024_AGTGAGGGTGTAATGA	1457	4275	Breast Cancer	T cell		scrEXT001_CAAGGCCTCTGGCGAC	2814	9365	Clorectal Cancer	Fibroblast		BT1241_CTAGTTACTGCCCT	1427	6082	Lung Cancer	Myeloid		BT1303_ACGAGGAGTCTGGTCG	223	1753	Ovarian Cancer	Cancer
sc5rJUQ024_AGTGAGGTCCAAACTG	438	736	Breast Cancer	EC		scrEXT001_CAAGTTGAGAAACCAT	353	481	Clorectal Cancer	EC		BT1241_CTATAAGAAGTCGT	3133	10296	Lung Cancer	Cancer		BT1303_ACGAGGAGTTCACGGC	2652	9458	Ovarian Cancer	Myeloid
sc5rJUQ024_AGTGAGGTCTCTGTCG	1168	7682	Breast Cancer	B cell		scrEXT001_CAAGTTGCACAAGCCC	333	508	Clorectal Cancer	Cancer		BT1241_CTATACTGACTAGC	525	1188	Lung Cancer	T cell		BT1303_ACGAGGATCGCACTCT	322	519	Ovarian Cancer	Cancer
sc5rJUQ024_AGTGGGAAGACTCGGA	1629	4152	Breast Cancer	T cell		scrEXT001_CAAGTTGGTAGCCTAT	545	852	Clorectal Cancer	Cancer		BT1241_CTATAGCTAGTGTC	1410	4102	Lung Cancer	T cell		BT1303_ACGAGGATCGGAATCT	257	411	Ovarian Cancer	Cancer
sc5rJUQ024_AGTGGGAAGGAGTTTA	1559	3824	Breast Cancer	T cell		scrEXT001_CACAAACGTTACAGAA	5075	25191	Clorectal Cancer	Fibroblast		BT1241_CTATGACTACGTTG	2353	13376	Lung Cancer	Myeloid		BT1303_ACGATACAGCAATATG	334	518	Ovarian Cancer	Cancer
sc5rJUQ024_AGTGGGAAGGTGCTAG	1442	4342	Breast Cancer	T cell		scrEXT001_CACACAAAGAGGTAGA	284	630	Clorectal Cancer	Myeloid		BT1241_CTATGTACTTGTGG	761	2046	Lung Cancer	T cell		BT1303_ACGATACAGCCACTAT	290	435	Ovarian Cancer	Cancer
sc5rJUQ024_AGTGGGACAACTGCTA	2102	5820	Breast Cancer	T cell		scrEXT001_CACACAAAGTCGTTTG	1894	4818	Clorectal Cancer	EC		BT1241_CTCAGCTGGGACTT	1041	3100	Lung Cancer	T cell		BT1303_ACGATACAGCGCTCCA	622	1349	Ovarian Cancer	Fibroblast
sc5rJUQ024_AGTGGGACAAGCCTAT	811	1473	Breast Cancer	Fibroblast		scrEXT001_CACACAACAGTTCATG	5230	29100	Clorectal Cancer	Cancer		BT1241_CTCGACTGCAAGCT	809	2170	Lung Cancer	T cell		BT1303_ACGATACAGTGTTAGA	3677	12655	Ovarian Cancer	Cancer
sc5rJUQ024_AGTGGGACAATCGAAA	1447	3616	Breast Cancer	T cell		scrEXT001_CACACAAGTAAGTTCC	531	1265	Clorectal Cancer	Cancer		BT1241_CTCGAGCTGCAGTT	4521	24540	Lung Cancer	Cancer		BT1303_ACGATACCAAGTAGTA	3163	10083	Ovarian Cancer	Cancer
sc5rJUQ024_AGTGGGACACAGACAG	1520	3667	Breast Cancer	T cell		scrEXT001_CACACAAGTGTGAATA	1419	3400	Clorectal Cancer	Cancer		BT1241_CTGAAGTGAAGATG	824	1906	Lung Cancer	T cell		BT1303_ACGATACCAATAACGA	277	410	Ovarian Cancer	Cancer
sc5rJUQ024_AGTGGGACATAAAGGT	4050	14291	Breast Cancer	Fibroblast		scrEXT001_CACACCTAGGCTATCT	3939	16326	Clorectal Cancer	Fibroblast		BT1241_CTGACCACTGTCTT	290	456	Lung Cancer	Cancer		BT1303_ACGATACCAATTGCTG	309	433	Ovarian Cancer	T cell
sc5rJUQ024_AGTGGGACATATACCG	3570	12270	Breast Cancer	EC		scrEXT001_CACACCTCAATGGTCT	849	3019	Clorectal Cancer	Cancer		BT1241_CTGATGGAACCAGT	757	1760	Lung Cancer	T cell		BT1303_ACGATACCACGGCTAC	1011	2523	Ovarian Cancer	Fibroblast
sc5rJUQ024_AGTGGGAGTCAAGCGA	2458	6771	Breast Cancer	Fibroblast		scrEXT001_CACACCTCACCGAAAG	3805	16535	Clorectal Cancer	Fibroblast		BT1241_CTTACAACTGTAGC	713	1848	Lung Cancer	T cell		BT1303_ACGATACCAGATCCAT	268	499	Ovarian Cancer	Cancer
sc5rJUQ024_AGTGGGAGTCGAAAGC	4215	16169	Breast Cancer	Fibroblast		scrEXT001_CACACCTCACTGTTAG	1326	3538	Clorectal Cancer	Cancer		BT1241_CTTCTAGAACAGTC	408	556	Lung Cancer	Cancer		BT1303_ACGATACGTATGGTTC	1809	6735	Ovarian Cancer	Myeloid
sc5rJUQ024_AGTGGGAGTGGAAAGA	4683	19508	Breast Cancer	Fibroblast		scrEXT001_CACACCTCACTTACGA	4052	16859	Clorectal Cancer	Fibroblast		BT1241_GAAACCTGAGTGTC	857	3333	Lung Cancer	T cell		BT1303_ACGATACGTATTACCG	3351	11939	Ovarian Cancer	Fibroblast
sc5rJUQ024_AGTGGGATCATGTAGC	1032	2117	Breast Cancer	B cell		scrEXT001_CACACCTGTCATGCAT	2614	6679	Clorectal Cancer	Enteric glia		BT1241_GAAAGCCTCAGCTA	1222	3028	Lung Cancer	Cancer		BT1303_ACGATACGTCGCCATG	291	457	Ovarian Cancer	Cancer
sc5rJUQ024_AGTGGGATCCAGATCA	793	1241	Breast Cancer	T cell		scrEXT001_CACACCTGTCTGCGGT	2083	6051	Clorectal Cancer	Fibroblast		BT1241_GAAGAATGACGGGA	328	575	Lung Cancer	T cell		BT1303_ACGATACGTCTCCCTA	892	2179	Ovarian Cancer	Myeloid
sc5rJUQ024_AGTGTCAAGACCCACC	1038	2176	Breast Cancer	T cell		scrEXT001_CACACTCAGCAAATCA	1782	5334	Clorectal Cancer	T cell		BT1241_GAAGCGGAAGATGA	854	3922	Lung Cancer	T cell		BT1303_ACGATACGTTCTGAAC	298	488	Ovarian Cancer	Cancer
sc5rJUQ024_AGTGTCACACGACGAA	1724	4546	Breast Cancer	T cell		scrEXT001_CACACTCAGTTAGCGG	3536	15105	Clorectal Cancer	Fibroblast		BT1241_GAATTAACAGCGGA	256	408	Lung Cancer	T cell		BT1303_ACGATACTCAACGAAA	335	516	Ovarian Cancer	Cancer
sc5rJUQ024_AGTGTCACAGGCGATA	1434	3590	Breast Cancer	T cell		scrEXT001_CACACTCTCCGCAAGC	717	1650	Clorectal Cancer	Cancer		BT1241_GACAGGGATTTGGG	813	2968	Lung Cancer	T cell		BT1303_ACGATACTCCTGTACC	614	1316	Ovarian Cancer	EC
sc5rJUQ024_AGTGTCACATCATCCC	1821	5174	Breast Cancer	T cell		scrEXT001_CACAGGCAGGGCTTCC	365	1027	Clorectal Cancer	Cancer		BT1241_GACCCTACCGGTAT	2041	10147	Lung Cancer	Myeloid		BT1303_ACGATACTCCTGTAGA	394	822	Ovarian Cancer	Cancer
sc5rJUQ024_AGTGTCAGTCAGAATA	1804	4487	Breast Cancer	T cell		scrEXT001_CACAGTAGTATCAGTC	1451	3578	Clorectal Cancer	T cell		BT1241_GACCTCTGCGGAGA	716	1654	Lung Cancer	T cell		BT1303_ACGATACTCGCTAGCG	275	519	Ovarian Cancer	T cell
sc5rJUQ024_AGTGTCAGTTAAGGGC	2083	4858	Breast Cancer	Fibroblast		scrEXT001_CACAGTAGTCCTCTTG	1907	7000	Clorectal Cancer	Cancer		BT1241_GACGAGGAAAAAGC	881	4014	Lung Cancer	Myeloid		BT1303_ACGATACTCTAACGGT	1463	3409	Ovarian Cancer	Myeloid
sc5rJUQ024_AGTGTCAGTTCAGGCC	1546	4375	Breast Cancer	T cell		scrEXT001_CACAGTATCATAACCG	364	610	Clorectal Cancer	Cancer		BT1241_GACGATTGCTGTGA	706	2685	Lung Cancer	T cell		BT1303_ACGATGTAGATGGGTC	2194	9719	Ovarian Cancer	Myeloid
sc5rJUQ024_AGTGTCAGTTTCGCTC	5416	27702	Breast Cancer	Fibroblast		scrEXT001_CACAGTATCATATCGG	274	508	Clorectal Cancer	Cancer		BT1241_GACGCTCTGTTGAC	1570	6366	Lung Cancer	T cell		BT1303_ACGATGTAGGCTAGCA	271	441	Ovarian Cancer	Cancer
sc5rJUQ024_AGTGTCATCCTATTCA	2691	7962	Breast Cancer	EC		scrEXT001_CACATAGAGAAGGTGA	1492	3637	Clorectal Cancer	Myeloid		BT1241_GACGTATGTTCAGG	1800	6137	Lung Cancer	Cancer		BT1303_ACGATGTAGGTCGGAT	2676	9160	Ovarian Cancer	Fibroblast
sc5rJUQ024_AGTGTCATCTCTGTCG	3888	14199	Breast Cancer	Fibroblast		scrEXT001_CACATAGAGTGGGCTA	1057	2708	Clorectal Cancer	T cell		BT1241_GACTGAACGTACCA	1833	38206	Lung Cancer	B cell		BT1303_ACGATGTAGTTCGATC	803	2047	Ovarian Cancer	B cell
sc5rJUQ024_AGTGTCATCTGCGTAA	1340	3301	Breast Cancer	T cell		scrEXT001_CACATAGCAGTCACTA	1622	4887	Clorectal Cancer	Myeloid		BT1241_GAGCGGCTGGGATG	1254	3531	Lung Cancer	T cell		BT1303_ACGATGTGTACCATCA	285	418	Ovarian Cancer	Cancer
sc5rJUQ024_AGTTGGTAGATGAGAG	5226	23346	Breast Cancer	Fibroblast		scrEXT001_CACATAGGTACGAAAT	549	1654	Clorectal Cancer	Fibroblast		BT1241_GAGTACACATAAGG	806	2115	Lung Cancer	T cell		BT1303_ACGATGTGTCATGCCG	268	405	Ovarian Cancer	Cancer
sc5rJUQ024_AGTTGGTAGGGAACGG	5251	26859	Breast Cancer	EC		scrEXT001_CACATAGGTTTCGCTC	299	438	Clorectal Cancer	Cancer		BT1241_GAGTACACCTATGG	211	476	Lung Cancer	Myeloid		BT1303_ACGATGTGTCCAACTA	312	470	Ovarian Cancer	Cancer
sc5rJUQ024_AGTTGGTAGGTGACCA	397	729	Breast Cancer	Cancer		scrEXT001_CACATAGTCACGACTA	5218	28174	Clorectal Cancer	Fibroblast		BT1241_GAGTACACTGCCCT	334	1514	Lung Cancer	Myeloid		BT1303_ACGATGTGTCTTTCAT	483	917	Ovarian Cancer	Myeloid
sc5rJUQ024_AGTTGGTAGTGGAGAA	4281	15296	Breast Cancer	Fibroblast		scrEXT001_CACATAGTCCGCGTTT	2722	8435	Clorectal Cancer	Myeloid		BT1241_GAGTTGTGCTGTGA	292	603	Lung Cancer	Myeloid		BT1303_ACGATGTGTGCAGACA	268	422	Ovarian Cancer	Cancer
sc5rJUQ024_AGTTGGTCACTAGTAC	2949	9107	Breast Cancer	T cell		scrEXT001_CACATTTAGCCCGAAA	1418	3775	Clorectal Cancer	T cell		BT1241_GATACTCTTCTATC	696	3078	Lung Cancer	Myeloid		BT1303_ACGATGTGTGGGTATG	710	1396	Ovarian Cancer	T cell
sc5rJUQ024_AGTTGGTGTAATTGGA	231	478	Breast Cancer	Cancer		scrEXT001_CACATTTAGGGCACTA	3306	15488	Clorectal Cancer	Myeloid		BT1241_GATATTGATGCACA	3995	24089	Lung Cancer	Cancer		BT1303_ACGATGTGTGGTCTCG	274	423	Ovarian Cancer	Cancer
sc5rJUQ024_AGTTGGTGTCTAGAGG	3815	17135	Breast Cancer	Fibroblast		scrEXT001_CACATTTAGTTAACGA	1795	4858	Clorectal Cancer	T cell		BT1241_GATGCAACTACGCA	773	2650	Lung Cancer	B cell		BT1303_ACGATGTTCGACAGCC	273	457	Ovarian Cancer	T cell
sc5rJUQ024_AGTTGGTGTGTGGTTT	1276	2795	Breast Cancer	T cell		scrEXT001_CACATTTCAATGGAGC	743	3663	Clorectal Cancer	Cancer		BT1241_GCACCACTTGTCCC	513	1096	Lung Cancer	T cell		BT1303_ACGATGTTCTACCTGC	1567	3906	Ovarian Cancer	Cancer
sc5rJUQ024_AGTTGGTTCGTTTAGG	2557	5955	Breast Cancer	Fibroblast		scrEXT001_CACATTTCACAAGACG	3553	14021	Clorectal Cancer	Fibroblast		BT1241_GCACCTACCGAACT	390	1127	Lung Cancer	Myeloid		BT1303_ACGATGTTCTGCTGCT	2304	8448	Ovarian Cancer	Myeloid
sc5rJUQ024_AGTTGGTTCTTTCCTC	242	456	Breast Cancer	Cancer		scrEXT001_CACATTTCACCAGATT	280	527	Clorectal Cancer	Myeloid		BT1241_GCACCTACTCTAGG	518	1332	Lung Cancer	Myeloid		BT1303_ACGCAGCAGAAACCTA	243	438	Ovarian Cancer	T cell
sc5rJUQ024_ATAACGCAGCTCCCAG	612	860	Breast Cancer	Fibroblast		scrEXT001_CACATTTCACCTCGTT	2409	13077	Clorectal Cancer	Myeloid		BT1241_GCCATCACTGCCTC	287	436	Lung Cancer	T cell		BT1303_ACGCAGCAGACATAAC	1432	3472	Ovarian Cancer	Fibroblast
sc5rJUQ024_ATAACGCAGGCCCGTT	3196	9035	Breast Cancer	Fibroblast		scrEXT001_CACATTTCACGACTCG	2329	7295	Clorectal Cancer	Myeloid		BT1241_GCCGGAACCTCGAA	977	2659	Lung Cancer	T cell		BT1303_ACGCAGCAGATCTGCT	1622	5207	Ovarian Cancer	Fibroblast
sc5rJUQ024_ATAACGCAGTACATGA	988	1579	Breast Cancer	T cell		scrEXT001_CACATTTCATGGTTGT	1258	3363	Clorectal Cancer	Myeloid		BT1241_GCCTAGCTGGAAAT	978	2525	Lung Cancer	T cell		BT1303_ACGCAGCAGCCACGTC	299	453	Ovarian Cancer	Cancer
sc5rJUQ024_ATAACGCAGTACCGGA	884	1201	Breast Cancer	Fibroblast		scrEXT001_CACATTTGTAGATTAG	1891	5849	Clorectal Cancer	Myeloid		BT1241_GCCTCAACGAGAGC	857	2282	Lung Cancer	T cell		BT1303_ACGCAGCAGCCACTAT	2106	6885	Ovarian Cancer	Fibroblast
sc5rJUQ024_ATAACGCCAAAGTCAA	955	1853	Breast Cancer	Myeloid		scrEXT001_CACATTTTCCTGCAGG	384	772	Clorectal Cancer	Myeloid		BT1241_GCGCACGATACTGG	1023	3293	Lung Cancer	T cell		BT1303_ACGCAGCAGGATGCGT	4879	20172	Ovarian Cancer	Fibroblast
sc5rJUQ024_ATAACGCGTTCCACTC	2830	8103	Breast Cancer	DC		scrEXT001_CACATTTTCGATAGAA	2382	7390	Clorectal Cancer	Myeloid		BT1241_GCGCGAACGTCGTA	2112	7466	Lung Cancer	T cell		BT1303_ACGCAGCAGGTAGCTG	303	485	Ovarian Cancer	Cancer
sc5rJUQ024_ATAACGCTCGGAGCAA	3229	9190	Breast Cancer	Fibroblast		scrEXT001_CACATTTTCTGCTGTC	1010	2040	Clorectal Cancer	Myeloid		BT1241_GCGCGATGAAAGCA	352	787	Lung Cancer	Cancer		BT1303_ACGCAGCAGTGCCAGA	341	453	Ovarian Cancer	Cancer
sc5rJUQ024_ATAAGAGAGGTTACCT	3545	11718	Breast Cancer	Fibroblast		scrEXT001_CACCACTAGAGCTTCT	323	441	Clorectal Cancer	Cancer		BT1241_GCGCGATGAGCAAA	838	2897	Lung Cancer	T cell		BT1303_ACGCAGCCACCGAAAG	308	530	Ovarian Cancer	Cancer
sc5rJUQ024_ATAAGAGAGTTAGCGG	3866	15992	Breast Cancer	Fibroblast		scrEXT001_CACCACTGTAGCGCAA	1388	3028	Clorectal Cancer	Cancer		BT1241_GCGGAGCTAGCAAA	379	953	Lung Cancer	Myeloid		BT1303_ACGCAGCCACGGATAG	298	448	Ovarian Cancer	Cancer
sc5rJUQ024_ATAAGAGCAAGGCTCC	1215	2522	Breast Cancer	T cell		scrEXT001_CACCACTGTGGTACAG	3488	15721	Clorectal Cancer	Cancer		BT1241_GCTATACTTGTTCT	1211	3479	Lung Cancer	T cell		BT1303_ACGCAGCCACTTAACG	5604	32378	Ovarian Cancer	Fibroblast
sc5rJUQ024_ATAAGAGGTGAGTGAC	1628	5068	Breast Cancer	T cell		scrEXT001_CACCACTTCGTTGCCT	330	509	Clorectal Cancer	Cancer		BT1241_GCTCGACTGCGAAG	257	426	Lung Cancer	T cell		BT1303_ACGCAGCCAGCTCGAC	293	429	Ovarian Cancer	Cancer
sc5rJUQ024_ATAAGAGGTTGTACAC	3262	9614	Breast Cancer	Fibroblast		scrEXT001_CACCAGGAGCGATCCC	4287	26956	Clorectal Cancer	Cancer		BT1241_GCTGATGATTCCAT	864	3395	Lung Cancer	T cell		BT1303_ACGCAGCGTCTGATCA	2969	14108	Ovarian Cancer	Cancer
sc5rJUQ024_ATAAGAGTCCACGCAG	1637	3886	Breast Cancer	T cell		scrEXT001_CACCAGGAGGCGACAT	5029	29550	Clorectal Cancer	Fibroblast		BT1241_GCTTAACTGAAGGC	791	1991	Lung Cancer	T cell		BT1303_ACGCAGCGTTTAAGCC	737	2047	Ovarian Cancer	Myeloid
sc5rJUQ024_ATAAGAGTCGGAGCAA	3496	12479	Breast Cancer	EC		scrEXT001_CACCAGGCATTCACTT	4210	23596	Clorectal Cancer	Cancer		BT1241_GGAACTACCTCATT	903	2427	Lung Cancer	T cell		BT1303_ACGCAGCTCAGTTTGG	295	438	Ovarian Cancer	Cancer
sc5rJUQ024_ATAGACCCAGTCAGAG	2050	5521	Breast Cancer	T cell		scrEXT001_CACCAGGGTGCCTGCA	2008	6264	Clorectal Cancer	Myeloid		BT1241_GGAAGGACGAGAGC	585	2069	Lung Cancer	Myeloid		BT1303_ACGCAGCTCCACGTGG	289	436	Ovarian Cancer	Cancer
sc5rJUQ024_ATAGACCTCGTGTAGT	276	482	Breast Cancer	T cell		scrEXT001_CACCAGGGTTTACTCT	631	1862	Clorectal Cancer	Myeloid		BT1241_GGACATTGCAGAGG	343	1812	Lung Cancer	B cell		BT1303_ACGCAGCTCCGTAGTA	2274	6574	Ovarian Cancer	Fibroblast
sc5rJUQ024_ATCACGAAGCGATTCT	3588	12662	Breast Cancer	Fibroblast		scrEXT001_CACCAGGTCCGAATGT	3405	14675	Clorectal Cancer	Myeloid		BT1241_GGACGCTGCAGATC	876	2953	Lung Cancer	T cell		BT1303_ACGCAGCTCTACTTAC	268	1255	Ovarian Cancer	Cancer
sc5rJUQ024_ATCACGATCCGAGCCA	1759	4311	Breast Cancer	T cell		scrEXT001_CACCTTGCATCTATGG	1374	3599	Clorectal Cancer	Myeloid		BT1241_GGAGAGACCTAGTG	1325	4011	Lung Cancer	T cell		BT1303_ACGCCAGAGGCGATAC	380	616	Ovarian Cancer	Cancer
sc5rJUQ024_ATCACGATCTGTCCGT	2490	6960	Breast Cancer	B cell		scrEXT001_CACCTTGGTAAATACG	1945	5854	Clorectal Cancer	Fibroblast		BT1241_GGAGCAGAGTTAGC	208	856	Lung Cancer	Myeloid		BT1303_ACGCCAGAGTCATCCA	357	593	Ovarian Cancer	Cancer
sc5rJUQ024_ATCATCTCATGCTAGT	1693	4478	Breast Cancer	T cell		scrEXT001_CACCTTGGTTAGGGTG	590	1373	Clorectal Cancer	Cancer		BT1241_GGAGCCACGGTAAA	1434	4769	Lung Cancer	Mast		BT1303_ACGCCAGAGTTCGCAT	289	466	Ovarian Cancer	Cancer
sc5rJUQ024_ATCATCTTCGAGGTAG	580	989	Breast Cancer	T cell		scrEXT001_CACCTTGTCAACACGT	536	1341	Clorectal Cancer	Myeloid		BT1241_GGAGTTACTACGAC	2634	13455	Lung Cancer	Myeloid		BT1303_ACGCCAGCACATCCAA	1263	8372	Ovarian Cancer	Cancer
sc5rJUQ024_ATCATCTTCTGAGTGT	5925	25532	Breast Cancer	Cancer		scrEXT001_CACCTTGTCTATGTGG	809	2906	Clorectal Cancer	Cancer		BT1241_GGATGTTGCCCTCA	608	1409	Lung Cancer	T cell		BT1303_ACGCCAGCACGGTTTA	1142	3151	Ovarian Cancer	Myeloid
sc5rJUQ024_ATCATGGAGTAAGTAC	366	579	Breast Cancer	Fibroblast		scrEXT001_CACTCCACACGTAAGG	540	1868	Clorectal Cancer	Cancer		BT1241_GGCAAGGAAAGGGC	227	538	Lung Cancer	Myeloid		BT1303_ACGCCAGCATCCGCGA	308	467	Ovarian Cancer	Cancer
sc5rJUQ024_ATCATGGGTCTAGGTT	4818	19223	Breast Cancer	EC		scrEXT001_CACTCCACAGACAAGC	5413	24159	Clorectal Cancer	EC		BT1241_GGCCGAACTCCGAA	2807	10943	Lung Cancer	Cancer		BT1303_ACGCCAGGTAGGCATG	1008	2408	Ovarian Cancer	T cell
sc5rJUQ024_ATCCACCAGAGTCGGT	2819	7924	Breast Cancer	Fibroblast		scrEXT001_CACTCCAGTAAGGGCT	438	835	Clorectal Cancer	T cell		BT1241_GGCTAATGTAACCG	695	1445	Lung Cancer	T cell		BT1303_ACGCCAGGTATCGCAT	2074	5949	Ovarian Cancer	Fibroblast
sc5rJUQ024_ATCCACCAGCGTTTAC	956	1868	Breast Cancer	T cell		scrEXT001_CACTCCAGTCCGTCAG	307	460	Clorectal Cancer	Cancer		BT1241_GGGAACGACCATAG	1953	8981	Lung Cancer	Myeloid		BT1303_ACGCCAGGTATCTGCA	1489	4783	Ovarian Cancer	Myeloid
sc5rJUQ024_ATCCACCCAAGGTTTC	1755	4508	Breast Cancer	T cell		scrEXT001_CACTCCAGTTCAGTAC	965	2731	Clorectal Cancer	T cell		BT1241_GGGATGGATTTGCT	671	2132	Lung Cancer	T cell		BT1303_ACGCCAGGTATGAAAC	984	2312	Ovarian Cancer	Fibroblast
sc5rJUQ024_ATCCACCCACAAGACG	890	1713	Breast Cancer	T cell		scrEXT001_CACTCCATCACGGTTA	371	610	Clorectal Cancer	EC		BT1241_GGTATGACACCATG	814	3201	Lung Cancer	T cell		BT1303_ACGCCAGGTGCGCTTG	325	487	Ovarian Cancer	Fibroblast
sc5rJUQ024_ATCCACCCACCGAAAG	3873	13977	Breast Cancer	Fibroblast		scrEXT001_CACTCCATCCACGACG	797	3280	Clorectal Cancer	Myeloid		BT1241_GGTTTACTCAAAGA	775	3147	Lung Cancer	T cell		BT1303_ACGCCAGGTGGTAACG	1023	2077	Ovarian Cancer	Myeloid
sc5rJUQ024_ATCCACCGTCGCGAAA	1933	6099	Breast Cancer	T cell		scrEXT001_CACTCCATCTGCCAGG	3395	16816	Clorectal Cancer	Fibroblast		BT1241_GTACGTGAGTCTGA	741	1898	Lung Cancer	T cell		BT1303_ACGCCAGGTTTAGCTG	2006	5677	Ovarian Cancer	Fibroblast
sc5rJUQ024_ATCCACCGTGAAATCA	3313	8902	Breast Cancer	Fibroblast		scrEXT001_CAGAATCAGGACAGAA	550	1073	Clorectal Cancer	Cancer		BT1241_GTAGCCCTTGCTCC	1904	6796	Lung Cancer	T cell		BT1303_ACGCCAGTCTAACCGA	1425	4452	Ovarian Cancer	Myeloid
sc5rJUQ024_ATCCACCGTTCAACCA	838	1743	Breast Cancer	T cell		scrEXT001_CAGAATCGTTGTTTGG	1205	3743	Clorectal Cancer	T cell		BT1241_GTAGTCGAACACCA	1069	2611	Lung Cancer	T cell		BT1303_ACGCCAGTCTATCCCG	1217	2325	Ovarian Cancer	EC
sc5rJUQ024_ATCCACCTCAACACTG	1826	5496	Breast Cancer	T cell		scrEXT001_CAGAATCTCGGCATCG	2388	6267	Clorectal Cancer	EC		BT1241_GTAGTCGATAGCCA	975	3045	Lung Cancer	Myeloid		BT1303_ACGCCAGTCTATCGCC	263	415	Ovarian Cancer	Cancer
sc5rJUQ024_ATCCACCTCAGCTCGG	334	1148	Breast Cancer	Cancer		scrEXT001_CAGAGAGCACAGTCGC	322	467	Clorectal Cancer	Cancer		BT1241_GTATGGTGGAGGAC	1608	53147	Lung Cancer	B cell		BT1303_ACGCCAGTCTGTTGAG	1570	3887	Ovarian Cancer	Myeloid
sc5rJUQ024_ATCCACCTCCTACAGA	1859	3884	Breast Cancer	Fibroblast		scrEXT001_CAGAGAGGTTTACTCT	873	2229	Clorectal Cancer	Cancer		BT1241_GTATTAGAGAACCT	832	3024	Lung Cancer	T cell		BT1303_ACGCCGAAGAATGTTG	300	529	Ovarian Cancer	Cancer
sc5rJUQ024_ATCCACCTCGCCAAAT	1643	4655	Breast Cancer	T cell		scrEXT001_CAGAGAGTCACAGTAC	956	2175	Clorectal Cancer	T cell		BT1241_GTCAATCTGCATCA	1287	3846	Lung Cancer	T cell		BT1303_ACGCCGAAGAGACTAT	4494	21158	Ovarian Cancer	Cancer
sc5rJUQ024_ATCCACCTCGGAATCT	288	444	Breast Cancer	Cancer		scrEXT001_CAGAGAGTCTCATTCA	3903	16181	Clorectal Cancer	Fibroblast		BT1241_GTCTAGGACCTTTA	627	2938	Lung Cancer	Myeloid		BT1303_ACGCCGAAGCTAACAA	285	463	Ovarian Cancer	Cancer
sc5rJUQ024_ATCCGAAAGACTAGAT	308	536	Breast Cancer	Cancer		scrEXT001_CAGATCAAGAAACCAT	451	830	Clorectal Cancer	Cancer		BT1241_GTGACCCTGGACTT	370	643	Lung Cancer	T cell		BT1303_ACGCCGAAGGACATTA	388	767	Ovarian Cancer	T cell
sc5rJUQ024_ATCCGAAAGTCTTGCA	748	1292	Breast Cancer	T cell		scrEXT001_CAGATCACAGATGGCA	1321	3976	Clorectal Cancer	T cell		BT1241_GTGCTAGACGCATA	1668	6681	Lung Cancer	T cell		BT1303_ACGCCGACAATAGAGT	299	469	Ovarian Cancer	Cancer
sc5rJUQ024_ATCCGAACAAGGTTCT	1441	3121	Breast Cancer	T cell		scrEXT001_CAGATCAGTAAGGATT	226	472	Clorectal Cancer	Cancer		BT1241_GTGGAGGAGTGCTA	902	2342	Lung Cancer	T cell		BT1303_ACGCCGACACATCTTT	932	2230	Ovarian Cancer	T cell
sc5rJUQ024_ATCCGAACACCGCTAG	5260	26314	Breast Cancer	Fibroblast		scrEXT001_CAGATCAGTCATATCG	5076	26944	Clorectal Cancer	Cancer		BT1241_GTGGATTGTTCTCA	958	3686	Lung Cancer	Myeloid		BT1303_ACGCCGACACGACGAA	3234	11883	Ovarian Cancer	Fibroblast
sc5rJUQ024_ATCCGAAGTCCGTTAA	3699	10129	Breast Cancer	Fibroblast		scrEXT001_CAGATCAGTGGTCTCG	3297	14102	Clorectal Cancer	Fibroblast		BT1241_GTTAGGTGAAAACG	1086	3600	Lung Cancer	T cell		BT1303_ACGCCGACAGTCGATT	1078	2456	Ovarian Cancer	Fibroblast
sc5rJUQ024_ATCCGAAGTCTCCCTA	1151	2583	Breast Cancer	T cell		scrEXT001_CAGATCATCCTTTCTC	1821	5214	Clorectal Cancer	Myeloid		BT1241_GTTCAACTCCCACT	745	1959	Lung Cancer	T cell		BT1303_ACGCCGAGTAAGGATT	318	502	Ovarian Cancer	Cancer
sc5rJUQ024_ATCCGAAGTGATAAAC	383	440	Breast Cancer	T cell		scrEXT001_CAGATCATCTACTATC	2272	7141	Clorectal Cancer	Fibroblast		BT1241_GTTGATCTCTGCAA	753	2025	Lung Cancer	T cell		BT1303_ACGCCGAGTCGCATAT	488	871	Ovarian Cancer	Myeloid
sc5rJUQ024_ATCGAGTAGCGGATCA	1738	5444	Breast Cancer	T cell		scrEXT001_CAGATCATCTCTTATG	4944	26361	Clorectal Cancer	Cancer		BT1241_GTTGTACTTAGCCA	863	3356	Lung Cancer	Cancer		BT1303_ACGCCGAGTGTAATGA	274	437	Ovarian Cancer	Cancer
sc5rJUQ024_ATCGAGTAGCTGTTCA	1631	4084	Breast Cancer	T cell		scrEXT001_CAGATCATCTTCATGT	2064	8106	Clorectal Cancer	Myeloid		BT1241_TAAACAACCATTTC	602	1719	Lung Cancer	Myeloid		BT1303_ACGCCGAGTGTATGGG	1330	3334	Ovarian Cancer	Fibroblast
sc5rJUQ024_ATCGAGTAGGAGTTGC	1626	3673	Breast Cancer	T cell		scrEXT001_CAGCAGCCATGGGAAC	3183	11637	Clorectal Cancer	Cancer		BT1241_TAAATGTGTATCGG	258	528	Lung Cancer	Cancer		BT1303_ACGCCGAGTTGAACTC	3352	13165	Ovarian Cancer	Myeloid
sc5rJUQ024_ATCGAGTCACTGCCAG	3190	8512	Breast Cancer	Cancer		scrEXT001_CAGCAGCTCCTGCAGG	4028	21040	Clorectal Cancer	Cancer		BT1241_TAAGAGGAGCTATG	734	2220	Lung Cancer	Myeloid		BT1303_ACGCCGATCAGCGATT	1904	6488	Ovarian Cancer	Myeloid
sc5rJUQ024_ATCGAGTGTCAAAGCG	2461	13944	Breast Cancer	Fibroblast		scrEXT001_CAGCATAAGACCTAGG	3325	15651	Clorectal Cancer	Fibroblast		BT1241_TAAGATACCCTTCG	3526	20048	Lung Cancer	Myeloid		BT1303_ACGCCGATCGCCCTTA	257	460	Ovarian Cancer	Fibroblast
sc5rJUQ024_ATCGAGTGTCTAGGTT	3048	9653	Breast Cancer	EC		scrEXT001_CAGCATAGTCGCTTTC	287	583	Clorectal Cancer	Cancer		BT1241_TAAGGCTGTCTACT	748	2636	Lung Cancer	Myeloid		BT1303_ACGCCGATCTCTGAGA	1094	2632	Ovarian Cancer	Myeloid
sc5rJUQ024_ATCGAGTTCACGAAGG	1268	3178	Breast Cancer	T cell		scrEXT001_CAGCATAGTCTCTTAT	803	3152	Clorectal Cancer	Cancer		BT1241_TAATCGCTTGAGCT	5651	38715	Lung Cancer	Cancer		BT1303_ACGGAGAAGCACGCCT	282	452	Ovarian Cancer	T cell
sc5rJUQ024_ATCGAGTTCAGCTCGG	3240	13399	Breast Cancer	Fibroblast		scrEXT001_CAGCATAGTGCAACGA	3397	14335	Clorectal Cancer	Fibroblast		BT1241_TAATGCCTGGAGGT	998	3801	Lung Cancer	T cell		BT1303_ACGGAGAAGCCCTAAT	514	856	Ovarian Cancer	Fibroblast
sc5rJUQ024_ATCTACTAGCACCGCT	2428	37675	Breast Cancer	B cell		scrEXT001_CAGCATAGTTGCTCCT	1877	5452	Clorectal Cancer	T cell		BT1241_TACGACGACTTGGA	254	575	Lung Cancer	Myeloid		BT1303_ACGGAGAAGCCTTGAT	429	705	Ovarian Cancer	T cell
sc5rJUQ024_ATCTACTAGGTGGGTT	1625	8746	Breast Cancer	Fibroblast		scrEXT001_CAGCATATCACCACCT	963	2123	Clorectal Cancer	Myeloid		BT1241_TACGAGACTAAGCC	753	2621	Lung Cancer	T cell		BT1303_ACGGAGAAGCTGCCCA	264	482	Ovarian Cancer	T cell
sc5rJUQ024_ATCTACTAGTTAGGTA	1734	4343	Breast Cancer	T cell		scrEXT001_CAGCATATCACTGGGC	3116	10587	Clorectal Cancer	Fibroblast		BT1241_TACGATCTGTGTAC	901	2347	Lung Cancer	T cell		BT1303_ACGGAGAAGGCATGGT	1952	5693	Ovarian Cancer	Myeloid
sc5rJUQ024_ATCTACTCAGTACACT	1568	3611	Breast Cancer	Mast		scrEXT001_CAGCATATCCCTAACC	534	932	Clorectal Cancer	Cancer		BT1241_TACTCAACAAGAAC	1221	4026	Lung Cancer	T cell		BT1303_ACGGAGAAGTCGATAA	2224	7482	Ovarian Cancer	Fibroblast
sc5rJUQ024_ATCTACTCATGCCTTC	1643	4558	Breast Cancer	T cell		scrEXT001_CAGCATATCTACTTAC	509	1416	Clorectal Cancer	Cancer		BT1241_TACTCTGACAAAGA	685	1029	Lung Cancer	Cancer		BT1303_ACGGAGAAGTGCCAGA	1278	3609	Ovarian Cancer	Cancer
sc5rJUQ024_ATCTACTCATTCTCAT	5223	18711	Breast Cancer	Fibroblast		scrEXT001_CAGCATATCTTTCCTC	3363	12203	Clorectal Cancer	EC		BT1241_TACTGTTGCCACCT	2345	11686	Lung Cancer	Myeloid		BT1303_ACGGAGAAGTGGAGTC	1635	4831	Ovarian Cancer	Myeloid
sc5rJUQ024_ATCTACTCATTGGCGC	3381	9468	Breast Cancer	Cancer		scrEXT001_CAGCCGAAGAAACGCC	4977	24137	Clorectal Cancer	Cancer		BT1241_TAGATTGAAGTTCG	2148	10570	Lung Cancer	Myeloid		BT1303_ACGGAGAAGTTTCCTT	286	472	Ovarian Cancer	Cancer
sc5rJUQ024_ATCTACTGTCTAGCGC	1325	2914	Breast Cancer	T cell		scrEXT001_CAGCCGACAGTGGGAT	801	1427	Clorectal Cancer	EC		BT1241_TAGCTACTAACCAC	772	1985	Lung Cancer	T cell		BT1303_ACGGAGACAAGTCATC	3417	13108	Ovarian Cancer	Fibroblast
sc5rJUQ024_ATCTACTGTGCGGTAA	1328	3168	Breast Cancer	T cell		scrEXT001_CAGCCGAGTAGCGATG	781	1661	Clorectal Cancer	Myeloid		BT1241_TAGCTACTAGCCAT	727	2752	Lung Cancer	T cell		BT1303_ACGGAGACAATGACCT	1123	3074	Ovarian Cancer	Myeloid
sc5rJUQ024_ATCTACTGTGGTCTCG	1709	4562	Breast Cancer	T cell		scrEXT001_CAGCCGAGTCAGTGGA	3291	14043	Clorectal Cancer	EC		BT1241_TAGGTGACTGGTCA	1318	4276	Lung Cancer	Mast		BT1303_ACGGAGACACTAGTAC	288	412	Ovarian Cancer	Cancer
sc5rJUQ024_ATCTACTTCGGCGGTT	3047	8293	Breast Cancer	Fibroblast		scrEXT001_CAGCCGAGTCTAAACC	1843	4868	Clorectal Cancer	EC		BT1241_TAGTAAACCCCTTG	1482	24374	Lung Cancer	B cell		BT1303_ACGGAGACATCAGTAC	1930	5101	Ovarian Cancer	Fibroblast
sc5rJUQ024_ATCTACTTCGGTGTTA	381	705	Breast Cancer	Fibroblast		scrEXT001_CAGCCGAGTTATGCGT	2586	8702	Clorectal Cancer	Cancer		BT1241_TAGTATGATAGAAG	447	833	Lung Cancer	T cell		BT1303_ACGGAGACATTTGCTT	2718	9302	Ovarian Cancer	Fibroblast
sc5rJUQ024_ATCTGCCAGACTGTAA	2095	5343	Breast Cancer	T cell		scrEXT001_CAGCCGATCGTAGGTT	436	1880	Clorectal Cancer	Cancer		BT1241_TAGTTGCTATGCTG	1034	2548	Lung Cancer	T cell		BT1303_ACGGAGAGTCTCCATC	2428	5964	Ovarian Cancer	Cancer
sc5rJUQ024_ATCTGCCAGCTGCAAG	1784	4618	Breast Cancer	T cell		scrEXT001_CAGCGACAGAGCTATA	575	1247	Clorectal Cancer	Cancer		BT1241_TATAGCCTGATAAG	336	1105	Lung Cancer	Myeloid		BT1303_ACGGAGAGTTGGACCC	268	429	Ovarian Cancer	T cell
sc5rJUQ024_ATCTGCCCAGGGATTG	585	1409	Breast Cancer	Cancer		scrEXT001_CAGCGACGTAGCACGA	677	1555	Clorectal Cancer	Cancer		BT1241_TATCAAGATCAAGC	774	3247	Lung Cancer	T cell		BT1303_ACGGAGATCAGTACGT	2605	8887	Ovarian Cancer	Fibroblast
sc5rJUQ024_ATCTGCCCAGTTCATG	810	1488	Breast Cancer	T cell		scrEXT001_CAGCGACGTCTCTTAT	3518	13442	Clorectal Cancer	Cancer		BT1241_TATCAGCTTCTCAT	635	2210	Lung Cancer	B cell		BT1303_ACGGAGATCCGAATGT	524	994	Ovarian Cancer	Fibroblast
sc5rJUQ024_ATCTGCCTCACGCGGT	419	1042	Breast Cancer	Cancer		scrEXT001_CAGCGACTCACCACCT	3001	11097	Clorectal Cancer	Cancer		BT1241_TATCCAACAACAGA	1385	41003	Lung Cancer	B cell		BT1303_ACGGAGATCCTAAGTG	337	585	Ovarian Cancer	Cancer
sc5rJUQ024_ATCTGCCTCAGTCCCT	1340	3446	Breast Cancer	T cell		scrEXT001_CAGCGACTCGATGAGG	3871	13199	Clorectal Cancer	Cancer		BT1241_TATCCAACGCCCTT	204	731	Lung Cancer	B cell		BT1303_ACGGAGATCGCATGAT	342	527	Ovarian Cancer	Cancer
sc5rJUQ024_ATCTGCCTCCTTGCCA	2617	18422	Breast Cancer	B cell		scrEXT001_CAGCGACTCTCAACTT	4191	15932	Clorectal Cancer	Cancer		BT1241_TCAACACTTGTAGC	272	724	Lung Cancer	Cancer		BT1303_ACGGCCAAGAACTGTA	684	1521	Ovarian Cancer	T cell
sc5rJUQ024_ATGAGGGAGCGATCCC	797	1620	Breast Cancer	T cell		scrEXT001_CAGCTAAAGCGATATA	283	483	Clorectal Cancer	Cancer		BT1241_TCATCAACGAGATA	792	2320	Lung Cancer	T cell		BT1303_ACGGCCAAGACAATAC	249	444	Ovarian Cancer	T cell
sc5rJUQ024_ATGAGGGCATCCCACT	1182	2872	Breast Cancer	T cell		scrEXT001_CAGCTAAAGTAACCCT	284	488	Clorectal Cancer	Cancer		BT1241_TCATTCGAAGTCTG	3510	16407	Lung Cancer	Cancer		BT1303_ACGGCCAAGACACGAC	283	467	Ovarian Cancer	Cancer
sc5rJUQ024_ATGAGGGCATTAGCCA	4911	21533	Breast Cancer	Fibroblast		scrEXT001_CAGCTAAAGTCCGGTC	285	661	Clorectal Cancer	Cancer		BT1241_TCCACGTGCCATAG	227	487	Lung Cancer	T cell		BT1303_ACGGCCAAGATGTGTA	407	691	Ovarian Cancer	Cancer
sc5rJUQ024_ATGAGGGGTACTCTCC	295	673	Breast Cancer	Cancer		scrEXT001_CAGCTAAGTCGGCTCA	503	955	Clorectal Cancer	Fibroblast		BT1241_TCCCGATGATCACG	4582	24100	Lung Cancer	Cancer		BT1303_ACGGCCAAGTACGCGA	289	463	Ovarian Cancer	Cancer
sc5rJUQ024_ATGAGGGGTAGAGGAA	885	1944	Breast Cancer	T cell		scrEXT001_CAGCTAAGTCTAACGT	4948	25946	Clorectal Cancer	Cancer		BT1241_TCCCGATGTAGCGT	2540	30415	Lung Cancer	B cell		BT1303_ACGGCCAAGTTCGATC	1446	3757	Ovarian Cancer	Myeloid
sc5rJUQ024_ATGAGGGTCGTCGTTC	829	2213	Breast Cancer	T cell		scrEXT001_CAGCTAAGTGTTCGAT	4520	22952	Clorectal Cancer	Cancer		BT1241_TCCTACCTGAGCTT	2739	13843	Lung Cancer	Alveolar		BT1303_ACGGCCACAAGCGCTC	2342	7304	Ovarian Cancer	Fibroblast
sc5rJUQ024_ATGCGATAGAAACCTA	1645	3928	Breast Cancer	T cell		scrEXT001_CAGCTAATCCAAACAC	1816	8593	Clorectal Cancer	Cancer		BT1241_TCGAGAACAAAGTG	505	1197	Lung Cancer	T cell		BT1303_ACGGCCACACAGACAG	338	716	Ovarian Cancer	Cancer
sc5rJUQ024_ATGCGATAGACAATAC	1064	2765	Breast Cancer	Fibroblast		scrEXT001_CAGCTAATCTACCTGC	1255	2412	Clorectal Cancer	Cancer		BT1241_TCGATACTGACAAA	622	1782	Lung Cancer	T cell		BT1303_ACGGCCACACCTCGGA	320	678	Ovarian Cancer	Fibroblast
sc5rJUQ024_ATGCGATCACGGCCAT	1665	4481	Breast Cancer	T cell		scrEXT001_CAGCTAATCTCTGAGA	429	712	Clorectal Cancer	Cancer		BT1241_TCGATTTGATCGAC	926	2323	Lung Cancer	T cell		BT1303_ACGGCCACAGGTCGTC	2515	10665	Ovarian Cancer	Myeloid
sc5rJUQ024_ATGCGATGTAGGGTAC	360	476	Breast Cancer	Cancer		scrEXT001_CAGCTAATCTGGCGTG	384	810	Clorectal Cancer	Cancer		BT1241_TCGATTTGCGTCTC	2543	11197	Lung Cancer	T cell		BT1303_ACGGCCACATACGCTA	329	552	Ovarian Cancer	Cancer
sc5rJUQ024_ATGCGATTCTTAGCCC	2873	9137	Breast Cancer	T cell		scrEXT001_CAGCTAATCTTAACCT	2254	8104	Clorectal Cancer	Myeloid		BT1241_TCGTAGGACGTCTC	758	1982	Lung Cancer	T cell		BT1303_ACGGCCACATCTGGTA	741	1169	Ovarian Cancer	T cell
sc5rJUQ024_ATGCGATTCTTCGGTC	2296	10959	Breast Cancer	B cell		scrEXT001_CAGCTGGAGCAATATG	283	465	Clorectal Cancer	Cancer		BT1241_TCTCCACTTCCTGC	614	1914	Lung Cancer	T cell		BT1303_ACGGCCACATGCAACT	209	992	Ovarian Cancer	Cancer
sc5rJUQ024_ATGGGAGAGTGTCCCG	796	1295	Breast Cancer	EC		scrEXT001_CAGCTGGAGTAAGTAC	316	757	Clorectal Cancer	Myeloid		BT1241_TCTGATACTCGCTC	591	1590	Lung Cancer	Myeloid		BT1303_ACGGCCAGTAAATGAC	4512	19692	Ovarian Cancer	Cancer
sc5rJUQ024_ATGGGAGAGTTAGGTA	1841	5399	Breast Cancer	T cell		scrEXT001_CAGCTGGCAAAGCGGT	3890	24688	Clorectal Cancer	Fibroblast		BT1241_TGAACCGACACAAC	3636	15230	Lung Cancer	Cancer		BT1303_ACGGCCAGTACAGACG	232	406	Ovarian Cancer	T cell
sc5rJUQ024_ATGGGAGCAACAACCT	4882	20610	Breast Cancer	Fibroblast		scrEXT001_CAGCTGGCAAATTGCC	4436	25294	Clorectal Cancer	Myeloid		BT1241_TGACTTACTAACCG	856	3513	Lung Cancer	T cell		BT1303_ACGGCCAGTGAAATCA	298	439	Ovarian Cancer	Cancer
sc5rJUQ024_ATGGGAGCACGGCTAC	1728	4351	Breast Cancer	T cell		scrEXT001_CAGCTGGCAAGGGTCA	738	2568	Clorectal Cancer	Cancer		BT1241_TGAGGACTAGCATC	4451	23162	Lung Cancer	Cancer		BT1303_ACGGCCAGTGACGCCT	2364	8348	Ovarian Cancer	Myeloid
sc5rJUQ024_ATGGGAGCATTAGGCT	492	776	Breast Cancer	EC		scrEXT001_CAGCTGGCAAGTTGTC	1319	4244	Clorectal Cancer	Myeloid		BT1241_TGCAAGTGATCGAC	1102	2795	Lung Cancer	T cell		BT1303_ACGGCCAGTGCAGTAG	287	407	Ovarian Cancer	Cancer
sc5rJUQ024_ATGGGAGCATTCCTGC	2038	5401	Breast Cancer	Fibroblast		scrEXT001_CAGCTGGCAGAGTGTG	3472	14658	Clorectal Cancer	Cancer		BT1241_TGCAAGTGGCCATA	808	2866	Lung Cancer	T cell		BT1303_ACGGCCAGTGGTCTCG	748	1585	Ovarian Cancer	T cell
sc5rJUQ024_ATGTGTGAGACTCGGA	1307	3322	Breast Cancer	Fibroblast		scrEXT001_CAGCTGGCAGTCACTA	3555	17781	Clorectal Cancer	Myeloid		BT1241_TGCGAAACACAGTC	709	2426	Lung Cancer	T cell		BT1303_ACGGCCAGTGTATGGG	317	486	Ovarian Cancer	Cancer
sc5rJUQ024_ATGTGTGAGGATCGCA	4805	25491	Breast Cancer	Fibroblast		scrEXT001_CAGCTGGGTAGTACCT	3386	12867	Clorectal Cancer	Fibroblast		BT1241_TGCTAGGAATTCCT	1536	28565	Lung Cancer	B cell		BT1303_ACGGCCAGTTCGGGCT	311	457	Ovarian Cancer	Cancer
sc5rJUQ024_ATGTGTGCACATGGGA	534	832	Breast Cancer	Fibroblast		scrEXT001_CAGCTGGGTGCCTTGG	1085	2167	Clorectal Cancer	Fibroblast		BT1241_TGCTTAACAGTGCT	1327	5827	Lung Cancer	Myeloid		BT1303_ACGGCCATCAACACAC	291	451	Ovarian Cancer	Fibroblast
sc5rJUQ024_ATGTGTGCAGTGGGAT	1314	2837	Breast Cancer	T cell		scrEXT001_CAGCTGGTCACTATTC	1758	5467	Clorectal Cancer	Myeloid		BT1241_TGGACCCTACCTGA	300	479	Lung Cancer	Myeloid		BT1303_ACGGCCATCACTGGGC	1697	4812	Ovarian Cancer	Myeloid
sc5rJUQ024_ATGTGTGCATTGGTAC	1751	4889	Breast Cancer	T cell		scrEXT001_CAGGTGCAGACCCACC	1311	3415	Clorectal Cancer	T cell		BT1241_TGGACCCTACGGGA	1167	3940	Lung Cancer	Myeloid		BT1303_ACGGCCATCAGCAACT	1123	2790	Ovarian Cancer	Myeloid
sc5rJUQ024_ATGTGTGGTAGCTTGT	1584	3422	Breast Cancer	T cell		scrEXT001_CAGGTGCAGGGAACGG	4251	23151	Clorectal Cancer	Fibroblast		BT1241_TGGACCCTTGTGGT	465	1275	Lung Cancer	T cell		BT1303_ACGGGCTAGAACAATC	2845	10330	Ovarian Cancer	Myeloid
sc5rJUQ024_ATGTGTGGTGCTTCTC	1793	5870	Breast Cancer	T cell		scrEXT001_CAGGTGCCACACGCTG	2148	6302	Clorectal Cancer	Fibroblast		BT1241_TGGAGACTGGATTC	612	1451	Lung Cancer	Myeloid		BT1303_ACGGGCTAGACCTTTG	2037	6640	Ovarian Cancer	Fibroblast
sc5rJUQ024_ATGTGTGTCAGGATCT	1182	2185	Breast Cancer	T cell		scrEXT001_CAGTAACAGCGGCTTC	5628	36220	Clorectal Cancer	Cancer		BT1241_TGGATCGAGTATGC	639	1131	Lung Cancer	Cancer		BT1303_ACGGGCTAGAGTGAGA	3581	13061	Ovarian Cancer	Fibroblast
sc5rJUQ024_ATGTGTGTCCTGCCAT	4882	23281	Breast Cancer	Fibroblast		scrEXT001_CAGTAACAGGCGATAC	4558	23065	Clorectal Cancer	Cancer		BT1241_TGGATTCTGTGCTA	660	2432	Lung Cancer	T cell		BT1303_ACGGGCTAGGATGGAA	432	729	Ovarian Cancer	Fibroblast
sc5rJUQ024_ATTACTCCAAAGGAAG	1367	2451	Breast Cancer	T cell		scrEXT001_CAGTAACCAATGTAAG	1869	5252	Clorectal Cancer	Myeloid		BT1241_TGGATTCTTGTCTT	416	574	Lung Cancer	Cancer		BT1303_ACGGGCTAGGGTCGAT	979	2459	Ovarian Cancer	Myeloid
sc5rJUQ024_ATTACTCGTCTCTCTG	1676	3710	Breast Cancer	T cell		scrEXT001_CAGTAACCATTCACTT	1340	3998	Clorectal Cancer	Myeloid		BT1241_TGGTACGAACTAGC	990	2438	Lung Cancer	T cell		BT1303_ACGGGCTAGTAATCCC	2926	12061	Ovarian Cancer	Myeloid
sc5rJUQ024_ATTACTCTCTTCAACT	3899	12334	Breast Cancer	EC		scrEXT001_CAGTAACTCTGGCGAC	5601	36620	Clorectal Cancer	Fibroblast		BT1241_TGTACTTGAGCAAA	503	1163	Lung Cancer	T cell		BT1303_ACGGGCTCAAAGAATC	1955	8120	Ovarian Cancer	Myeloid
sc5rJUQ024_ATTATCCAGCAGGTCA	1682	4480	Breast Cancer	T cell		scrEXT001_CAGTCCTAGCGTTCCG	1875	4798	Clorectal Cancer	Myeloid		BT1241_TGTAGGTGTTCCGC	567	2118	Lung Cancer	Myeloid		BT1303_ACGGGCTCAAATCCGT	744	1964	Ovarian Cancer	Fibroblast
sc5rJUQ024_ATTATCCAGGATATAC	1981	4910	Breast Cancer	T cell		scrEXT001_CAGTCCTAGGACCACA	2373	7078	Clorectal Cancer	EC		BT1241_TGTAGTCTCAGGAG	697	1794	Lung Cancer	T cell		BT1303_ACGGGCTCAATGGACG	1415	3144	Ovarian Cancer	Fibroblast
sc5rJUQ024_ATTATCCAGTGAAGAG	604	1020	Breast Cancer	T cell		scrEXT001_CAGTCCTCACTTAACG	2099	7948	Clorectal Cancer	Myeloid		BT1241_TGTATCTGACCACA	751	1738	Lung Cancer	T cell		BT1303_ACGGGCTCAGTTCCCT	2863	9643	Ovarian Cancer	Fibroblast
sc5rJUQ024_ATTATCCCACGAAAGC	1407	4401	Breast Cancer	B cell		scrEXT001_CAGTCCTCATTACGAC	3642	13706	Clorectal Cancer	EC		BT1241_TGTATGCTGAGAGC	913	3298	Lung Cancer	T cell		BT1303_ACGGGCTCATCACAAC	857	1756	Ovarian Cancer	Fibroblast
sc5rJUQ024_ATTATCCCATGACGGA	1867	6232	Breast Cancer	DC		scrEXT001_CAGTCCTGTAGTGAAT	3079	9927	Clorectal Cancer	EC		BT1241_TGTATGCTGTAAAG	621	1982	Lung Cancer	T cell		BT1303_ACGGGCTCATCTCGCT	4293	22477	Ovarian Cancer	Myeloid
sc5rJUQ024_ATTATCCGTTCCACTC	1671	4039	Breast Cancer	T cell		scrEXT001_CAGTCCTGTATAGTAG	4615	20051	Clorectal Cancer	Fibroblast		BT1241_TGTCTAACTCCCAC	1630	5952	Lung Cancer	T cell		BT1303_ACGGGCTCATGACATC	606	1326	Ovarian Cancer	T cell
sc5rJUQ024_ATTATCCTCAGCATGT	4625	17255	Breast Cancer	Fibroblast		scrEXT001_CAGTCCTGTCCCTTGT	1240	3237	Clorectal Cancer	T cell		BT1241_TGTGACGATGCTGA	5156	39885	Lung Cancer	Cancer		BT1303_ACGGGCTGTAGATTAG	3355	14912	Ovarian Cancer	Myeloid
sc5rJUQ024_ATTATCCTCAGTCCCT	3247	9876	Breast Cancer	EC		scrEXT001_CAGTCCTTCAGAGGTG	2374	7563	Clorectal Cancer	Fibroblast		BT1241_TGTGGATGGTAGGG	1675	3801	Lung Cancer	Cancer		BT1303_ACGGGCTGTCCGACGT	1815	6098	Ovarian Cancer	Myeloid
sc5rJUQ024_ATTCTACAGATGTTAG	1764	5285	Breast Cancer	T cell		scrEXT001_CAGTCCTTCCCTAACC	396	776	Clorectal Cancer	Myeloid		BT1241_TGTTACACGTTACG	298	527	Lung Cancer	Cancer		BT1303_ACGGGCTGTCTGCGGT	276	432	Ovarian Cancer	Cancer
sc5rJUQ024_ATTCTACAGCTAACTC	1663	3734	Breast Cancer	T cell		scrEXT001_CAGTCCTTCTGATACG	1333	3702	Clorectal Cancer	T cell		BT1241_TTACACACATTGGC	1610	19983	Lung Cancer	B cell		BT1303_ACGGGCTGTTCCACAA	2172	6350	Ovarian Cancer	Cancer
sc5rJUQ024_ATTCTACAGGTTCCTA	5392	29159	Breast Cancer	Fibroblast		scrEXT001_CATATGGAGCCGTCGT	473	749	Clorectal Cancer	Cancer		BT1241_TTAGGTCTGATACC	321	744	Lung Cancer	T cell		BT1303_ACGGGCTTCAACCATG	2062	5084	Ovarian Cancer	Cancer
sc5rJUQ024_ATTCTACCAACGATGG	5151	20808	Breast Cancer	Fibroblast		scrEXT001_CATATGGCAACGATCT	1514	4101	Clorectal Cancer	T cell		BT1241_TTATCCGATGTCTT	3319	14765	Lung Cancer	Cancer		BT1303_ACGGGCTTCAAGCCTA	268	470	Ovarian Cancer	T cell
sc5rJUQ024_ATTCTACCACCAGCAC	2187	5589	Breast Cancer	Mast		scrEXT001_CATATGGGTCTCTTTA	2069	6925	Clorectal Cancer	Myeloid		BT1241_TTATGAGATCTCGC	309	408	Lung Cancer	Cancer		BT1303_ACGGGCTTCACTCCTG	1972	5978	Ovarian Cancer	Fibroblast
sc5rJUQ024_ATTCTACCAGGGAGAG	1187	2584	Breast Cancer	T cell		scrEXT001_CATATGGGTGTTCTTT	5635	34696	Clorectal Cancer	Cancer		BT1241_TTCAAGCTTCTACT	707	1906	Lung Cancer	T cell		BT1303_ACGGGCTTCAGCGATT	286	482	Ovarian Cancer	Fibroblast
sc5rJUQ024_ATTCTACTCCACTCCA	1347	3217	Breast Cancer	T cell		scrEXT001_CATATGGTCACGCATA	2720	10292	Clorectal Cancer	Myeloid		BT1241_TTCACAACATTTCC	910	1746	Lung Cancer	Cancer		BT1303_ACGGGCTTCAGTGTTG	259	475	Ovarian Cancer	B cell
sc5rJUQ024_ATTCTACTCGTGGGAA	4012	15227	Breast Cancer	Fibroblast		scrEXT001_CATATGGTCCGTTGTC	3664	17036	Clorectal Cancer	Cancer		BT1241_TTCATCGAGACAGG	2904	10750	Lung Cancer	Cancer		BT1303_ACGGGCTTCGAATCCA	1059	2457	Ovarian Cancer	Fibroblast
sc5rJUQ024_ATTGGACAGAAGAAGC	4304	15618	Breast Cancer	EC		scrEXT001_CATATGGTCGCCAGCA	1236	3905	Clorectal Cancer	Cancer		BT1241_TTCCATGAGAAAGT	1472	20721	Lung Cancer	B cell		BT1303_ACGGGCTTCGACCAGC	332	487	Ovarian Cancer	EC
sc5rJUQ024_ATTGGACAGAGCAATT	1510	4006	Breast Cancer	T cell		scrEXT001_CATATGGTCTTTAGTC	3640	14414	Clorectal Cancer	Cancer		BT1241_TTCGATTGAGCGTT	845	1881	Lung Cancer	T cell		BT1303_ACGGGCTTCTATCGCC	1591	5179	Ovarian Cancer	Myeloid
sc5rJUQ024_ATTGGACAGGACTGGT	1836	4627	Breast Cancer	T cell		scrEXT001_CATATTCCATTTGCCC	299	487	Clorectal Cancer	Myeloid		BT1241_TTCGTATGCTTACT	989	3429	Lung Cancer	T cell		BT1303_ACGGGCTTCTCCCTGA	276	503	Ovarian Cancer	T cell
sc5rJUQ024_ATTGGACAGTGGCACA	2980	9873	Breast Cancer	Fibroblast		scrEXT001_CATATTCGTAAATGTG	1247	3050	Clorectal Cancer	T cell		BT1241_TTGAATGATGTGAC	1947	7038	Lung Cancer	Cancer		BT1303_ACGGGCTTCTGATACG	267	409	Ovarian Cancer	Cancer
sc5rJUQ024_ATTGGACCATACTACG	1150	2453	Breast Cancer	T cell		scrEXT001_CATATTCGTCACCCAG	1556	5235	Clorectal Cancer	Myeloid		BT1241_TTGAATGATGTGCA	975	2488	Lung Cancer	T cell		BT1303_ACGGGTCAGATGTTAG	355	527	Ovarian Cancer	Cancer
sc5rJUQ024_ATTGGACCATATGGTC	1279	2851	Breast Cancer	T cell		scrEXT001_CATATTCGTTACTGAC	4893	25980	Clorectal Cancer	Cancer		BT1241_TTGAGGACAAGAAC	1050	2772	Lung Cancer	T cell		BT1303_ACGGGTCAGTCACGCC	3856	11384	Ovarian Cancer	Cancer
sc5rJUQ024_ATTGGACCATGGTAGG	1276	2779	Breast Cancer	T cell		scrEXT001_CATATTCGTTCGAATC	1557	5305	Clorectal Cancer	T cell		BT1241_TTGCATTGCAGAAA	1254	2761	Lung Cancer	Cancer		BT1303_ACGGGTCCAACTGGCC	1334	4166	Ovarian Cancer	Myeloid
sc5rJUQ024_ATTGGACCATGTTCCC	724	1163	Breast Cancer	T cell		scrEXT001_CATATTCTCTGCGGCA	2295	8264	Clorectal Cancer	Myeloid		BT1241_TTGCATTGTTCTTG	1368	4598	Lung Cancer	T cell		BT1303_ACGGGTCCAATACGCT	271	446	Ovarian Cancer	T cell
sc5rJUQ024_ATTGGACGTATCGCAT	1019	2009	Breast Cancer	T cell		scrEXT001_CATCAAGCAGGTCGTC	736	1208	Clorectal Cancer	Cancer		BT1241_TTGGAGTGTAAGGA	285	1002	Lung Cancer	Myeloid		BT1303_ACGGGTCCACATTTCT	304	469	Ovarian Cancer	Cancer
sc5rJUQ024_ATTGGACGTCTAGTGT	3842	13405	Breast Cancer	Fibroblast		scrEXT001_CATCAAGCATAAGACA	4729	23344	Clorectal Cancer	Fibroblast		BT1241_TTGGGAACTTTGCT	991	5135	Lung Cancer	Myeloid		BT1303_ACGGGTCCACCCTATC	487	985	Ovarian Cancer	EC
sc5rJUQ024_ATTGGACTCACCCGAG	1431	3145	Breast Cancer	T cell		scrEXT001_CATCAAGCATCGGAAG	705	1388	Clorectal Cancer	Cancer		BT1241_TTTAGCTGACTAGC	1054	2071	Lung Cancer	Cancer		BT1303_ACGGGTCCAGATGGGT	330	511	Ovarian Cancer	Cancer
sc5rJUQ024_ATTGGACTCACGCATA	2619	7103	Breast Cancer	Fibroblast		scrEXT001_CATCAAGTCAGGTTCA	1668	4800	Clorectal Cancer	T cell		BT1241_TTTAGGCTGCAGAG	1382	4436	Lung Cancer	T cell		BT1303_ACGGGTCCATGCTGGC	241	597	Ovarian Cancer	Cancer
sc5rJUQ024_ATTGGACTCTGATACG	5798	29229	Breast Cancer	EC		scrEXT001_CATCAGAAGATCGGGT	964	2453	Clorectal Cancer	T cell		BT1241_TTTCCAGAGCTGAT	302	1536	Lung Cancer	Myeloid		BT1303_ACGGGTCGTAAGTGGC	286	820	Ovarian Cancer	T cell
sc5rJUQ024_ATTGGTGAGCCGATTT	4267	13905	Breast Cancer	EC		scrEXT001_CATCAGACACCAGGTC	363	451	Clorectal Cancer	Cancer		BT1241_TTTCGAACTAACGC	1589	5907	Lung Cancer	T cell		BT1303_ACGGGTCGTGATGTCT	2534	8268	Ovarian Cancer	Myeloid
sc5rJUQ024_ATTGGTGAGCCGGTAA	1879	4246	Breast Cancer	T cell		scrEXT001_CATCAGAGTAAGAGGA	3581	21964	Clorectal Cancer	Cancer		BT1242_AAAGCCTGAGTCGT	387	588	Lung Cancer	Cancer		BT1303_ACGGGTCGTGTGACCC	3504	13928	Ovarian Cancer	Myeloid
sc5rJUQ024_ATTGGTGAGGTTCCTA	2629	6434	Breast Cancer	Fibroblast		scrEXT001_CATCCACAGACGACGT	5358	31543	Clorectal Cancer	Fibroblast		BT1242_AAATCCCTCTCGCT	1392	10859	Lung Cancer	T cell		BT1303_ACGGGTCGTGTGACGA	275	429	Ovarian Cancer	Cancer
sc5rJUQ024_ATTGGTGCAAAGCGGT	1099	2547	Breast Cancer	T cell		scrEXT001_CATCCACAGGATGGTC	4658	25011	Clorectal Cancer	EC		BT1242_AAATCCCTTCGTGA	748	1876	Lung Cancer	T cell		BT1303_ACGGGTCGTTCCACAA	2593	8515	Ovarian Cancer	Fibroblast
sc5rJUQ024_ATTGGTGCAACGATCT	454	878	Breast Cancer	Cancer		scrEXT001_CATCCACAGTCCAGGA	390	610	Clorectal Cancer	Cancer		BT1242_AAATTCGATCGACA	1307	4409	Lung Cancer	Myeloid		BT1303_ACGGGTCGTTCGCTAA	641	1348	Ovarian Cancer	Fibroblast
sc5rJUQ024_ATTGGTGCACCAGCAC	1889	5183	Breast Cancer	T cell		scrEXT001_CATCCACAGTGGACGT	4000	17091	Clorectal Cancer	Fibroblast		BT1242_AAATTCGATTACCT	1928	14037	Lung Cancer	Myeloid		BT1303_ACGGGTCTCAGGCGAA	282	441	Ovarian Cancer	T cell
sc5rJUQ024_ATTGGTGCATCGACGC	5260	24262	Breast Cancer	Fibroblast		scrEXT001_CATCCACAGTGTACGG	4256	21271	Clorectal Cancer	Fibroblast		BT1242_AACACGTGGTTTGG	1185	2963	Lung Cancer	Cancer		BT1303_ACGGGTCTCAGGTTCA	281	422	Ovarian Cancer	Cancer
sc5rJUQ024_ATTGGTGGTCGAGTTT	732	1398	Breast Cancer	T cell		scrEXT001_CATCCACGTCCGAACC	446	928	Clorectal Cancer	Cancer		BT1242_AACACGTGTGCGTA	542	1604	Lung Cancer	T cell		BT1303_ACGGGTCTCAGTTGAC	277	471	Ovarian Cancer	T cell
sc5rJUQ024_ATTGGTGGTCTCTTTA	383	583	Breast Cancer	Cancer		scrEXT001_CATCCACGTCGAACAG	470	1620	Clorectal Cancer	Cancer		BT1242_AACATATGAGCCAT	830	3087	Lung Cancer	T cell		BT1303_ACGGGTCTCATGTGGT	329	490	Ovarian Cancer	Cancer
sc5rJUQ024_ATTGGTGGTTAAGTAG	1562	4021	Breast Cancer	T cell		scrEXT001_CATCCACGTGTTCTTT	1839	3981	Clorectal Cancer	Cancer		BT1242_AACATATGTGAAGA	674	1785	Lung Cancer	T cell		BT1303_ACGGGTCTCCTGTACC	317	551	Ovarian Cancer	T cell
sc5rJUQ024_ATTGGTGTCAACGGGA	3838	16853	Breast Cancer	Myeloid		scrEXT001_CATCCACGTTCATGGT	4179	21485	Clorectal Cancer	Cancer		BT1242_AAGAACGATGGTTG	809	2753	Lung Cancer	B cell		BT1303_ACGGGTCTCGCGCCAA	313	516	Ovarian Cancer	T cell
sc5rJUQ024_ATTGGTGTCCGCGGTA	5740	27333	Breast Cancer	EC		scrEXT001_CATCCACGTTCCACAA	1910	7674	Clorectal Cancer	Myeloid		BT1242_AAGAGATGTGTGGT	666	1552	Lung Cancer	T cell		BT1303_ACGGGTCTCTTGCAAG	258	438	Ovarian Cancer	T cell
sc5rJUQ024_ATTTCTGAGATCCCGC	4176	12457	Breast Cancer	EC		scrEXT001_CATCGAAAGGCCCTTG	2526	9041	Clorectal Cancer	Myeloid		BT1242_AAGATGGACCTATT	2325	7218	Lung Cancer	Cancer		BT1303_ACGTCAAAGAAGGACA	534	1144	Ovarian Cancer	T cell
sc5rJUQ024_ATTTCTGCAAGCTGAG	1705	3998	Breast Cancer	T cell		scrEXT001_CATCGAAAGTTTAGGA	779	1519	Clorectal Cancer	Fibroblast		BT1242_AAGCACTGGTTCAG	761	2542	Lung Cancer	T cell		BT1303_ACGTCAAAGAATTGTG	297	472	Ovarian Cancer	Cancer
sc5rJUQ024_ATTTCTGCACCAGTTA	1497	3351	Breast Cancer	T cell		scrEXT001_CATCGAAGTATAGGGC	2459	8571	Clorectal Cancer	Cancer		BT1242_AAGCACTGTCCTGC	777	1823	Lung Cancer	T cell		BT1303_ACGTCAAAGCCCGAAA	3443	9934	Ovarian Cancer	Cancer
sc5rJUQ024_ATTTCTGCATCCGGGT	3682	11243	Breast Cancer	EC		scrEXT001_CATCGAATCACAACGT	1488	4160	Clorectal Cancer	Fibroblast		BT1242_AAGCCAACGGATTC	678	2405	Lung Cancer	Myeloid		BT1303_ACGTCAAAGCGTCAAG	238	486	Ovarian Cancer	Cancer
sc5rJUQ024_ATTTCTGGTCGGCTCA	1224	2345	Breast Cancer	T cell		scrEXT001_CATCGAATCTTGTACT	5710	38631	Clorectal Cancer	Fibroblast		BT1242_AAGGTCACAGAGGC	646	1592	Lung Cancer	B cell		BT1303_ACGTCAAAGGCAAAGA	275	458	Ovarian Cancer	T cell
sc5rJUQ024_ATTTCTGGTGCAGTAG	1599	3752	Breast Cancer	T cell		scrEXT001_CATCGGGAGGCGATAC	4931	102412	Clorectal Cancer	B cell		BT1242_AAGTGGCTACGTTG	954	2509	Lung Cancer	T cell		BT1303_ACGTCAAAGGGATACC	1541	4155	Ovarian Cancer	Myeloid
sc5rJUQ024_ATTTCTGGTTGCCTCT	407	695	Breast Cancer	Cancer		scrEXT001_CATCGGGCAATAACGA	596	1534	Clorectal Cancer	T cell		BT1242_AATCTAGATACGAC	1277	3035	Lung Cancer	Cancer		BT1303_ACGTCAAAGTGGTCCC	2077	5601	Ovarian Cancer	Fibroblast
sc5rJUQ024_ATTTCTGTCCCATTAT	2671	10299	Breast Cancer	DC		scrEXT001_CATCGGGCACCGAATT	990	2984	Clorectal Cancer	T cell		BT1242_AATGATACTGCCCT	1928	21171	Lung Cancer	B cell		BT1303_ACGTCAACAATCGGTT	276	448	Ovarian Cancer	Fibroblast
sc5rJUQ024_ATTTCTGTCGCCCTTA	1451	3562	Breast Cancer	T cell		scrEXT001_CATCGGGTCAGCTGGC	319	408	Clorectal Cancer	Myeloid		BT1242_AATGCGTGTTACTC	2209	9748	Lung Cancer	Myeloid		BT1303_ACGTCAACACCAGGTC	479	1020	Ovarian Cancer	Myeloid
sc5rJUQ024_ATTTCTGTCTTACCTA	2769	6228	Breast Cancer	EC		scrEXT001_CATGACAAGCCATCGC	327	854	Clorectal Cancer	Cancer		BT1242_AATGGCTGTGGATC	785	2182	Lung Cancer	Myeloid		BT1303_ACGTCAACACCGAAAG	328	541	Ovarian Cancer	Cancer
sc5rJUQ024_CAACCAACAATCACAC	2404	7078	Breast Cancer	T cell		scrEXT001_CATGACAAGGCTAGGT	2283	8359	Clorectal Cancer	Cancer		BT1242_AATGTAACTCACCC	959	2959	Lung Cancer	B cell		BT1303_ACGTCAACAGATCTGT	299	452	Ovarian Cancer	Cancer
sc5rJUQ024_CAACCAACAATCGAAA	1969	4923	Breast Cancer	Myeloid		scrEXT001_CATGACAAGTACGATA	309	606	Clorectal Cancer	Cancer		BT1242_AATGTCCTTTCGCC	1628	6623	Lung Cancer	T cell		BT1303_ACGTCAACATCGGTTA	1157	2817	Ovarian Cancer	B cell
sc5rJUQ024_CAACCAACACGTAAGG	1431	4102	Breast Cancer	T cell		scrEXT001_CATGACAAGTCGTACT	807	1642	Clorectal Cancer	Cancer		BT1242_ACAAGCACCATGCA	648	1943	Lung Cancer	T cell		BT1303_ACGTCAAGTACAAGTA	274	508	Ovarian Cancer	T cell
sc5rJUQ024_CAACCAACATGTCCTC	1510	3401	Breast Cancer	T cell		scrEXT001_CATGACAAGTGTACCT	4136	17465	Clorectal Cancer	Cancer		BT1242_ACAGGTACGGAGGT	645	1543	Lung Cancer	T cell		BT1303_ACGTCAAGTCCCTTGT	382	768	Ovarian Cancer	T cell
sc5rJUQ024_CAACCAAGTATCACCA	2088	5418	Breast Cancer	T cell		scrEXT001_CATGCCTAGAATTGTG	325	448	Clorectal Cancer	Cancer		BT1242_ACAGTCGAGTCGTA	901	2923	Lung Cancer	T cell		BT1303_ACGTCAAGTGTTCGAT	452	825	Ovarian Cancer	Cancer
sc5rJUQ024_CAACCAAGTCCCTACT	3453	9920	Breast Cancer	Fibroblast		scrEXT001_CATGCCTAGTTATCGC	1695	5472	Clorectal Cancer	T cell		BT1242_ACATTCTGTTGACG	660	1510	Lung Cancer	Myeloid		BT1303_ACGTCAAGTTATCCGA	281	449	Ovarian Cancer	Cancer
sc5rJUQ024_CAACCAAGTCCGTTAA	2624	8063	Breast Cancer	Myeloid		scrEXT001_CATGCCTCACGGACAA	302	609	Clorectal Cancer	Cancer		BT1242_ACCCACTGGTCTAG	877	2765	Lung Cancer	B cell		BT1303_ACGTCAATCAGCACAT	401	934	Ovarian Cancer	Fibroblast
sc5rJUQ024_CAACCAAGTCGACTGC	746	1350	Breast Cancer	T cell		scrEXT001_CATGCCTCAGGTCGTC	452	736	Clorectal Cancer	Cancer		BT1242_ACGATTCTGAGCTT	1606	35941	Lung Cancer	B cell		BT1303_ACGTCAATCCCGACTT	1408	3958	Ovarian Cancer	Myeloid
sc5rJUQ024_CAACCAAGTCTCCACT	507	914	Breast Cancer	Fibroblast		scrEXT001_CATGCCTGTATCTGCA	252	419	Clorectal Cancer	Cancer		BT1242_ACGCTCACACGCTA	788	7853	Lung Cancer	B cell		BT1303_ACGTCAATCCCTAACC	4230	17515	Ovarian Cancer	Cancer
sc5rJUQ024_CAACCAAGTGTGGCTC	261	799	Breast Cancer	Cancer		scrEXT001_CATGCCTGTTATTCTC	5951	27104	Clorectal Cancer	Cancer		BT1242_ACGCTCACAGCGTT	378	1402	Lung Cancer	Myeloid		BT1303_ACGTCAATCGCTGATA	310	483	Ovarian Cancer	Cancer
sc5rJUQ024_CAACCAATCGCGCCAA	547	934	Breast Cancer	T cell		scrEXT001_CATGGCGAGAACAACT	1919	6894	Clorectal Cancer	Myeloid		BT1242_ACGGTCCTTATCGG	1799	15925	Lung Cancer	B cell		BT1303_ACGTCAATCTCGCTTG	2458	7113	Ovarian Cancer	Fibroblast
sc5rJUQ024_CAACCAATCTAACCGA	4285	16703	Breast Cancer	Fibroblast		scrEXT001_CATGGCGCACATTAGC	612	1117	Clorectal Cancer	Cancer		BT1242_ACGTGATGATCGTG	619	1729	Lung Cancer	Myeloid		BT1303_ACGTCAATCTGTTTGT	599	1350	Ovarian Cancer	T cell
sc5rJUQ024_CAACCAATCTGTTGAG	1582	5633	Breast Cancer	T cell		scrEXT001_CATGGCGCACCATCCT	660	2677	Clorectal Cancer	Cancer		BT1242_ACTCTCCTTCTCTA	2460	31436	Lung Cancer	B cell		BT1303_ACTATCTAGAGACTTA	307	465	Ovarian Cancer	Cancer
sc5rJUQ024_CAACCTCCAAAGGTGC	440	659	Breast Cancer	Cancer		scrEXT001_CATGGCGGTCATCGGC	4879	28196	Clorectal Cancer	Fibroblast		BT1242_ACTGGCCTAGGAGC	1050	2720	Lung Cancer	T cell		BT1303_ACTATCTAGCAGCCTC	305	623	Ovarian Cancer	T cell
sc5rJUQ024_CAACCTCCAAGCCCAC	1616	4182	Breast Cancer	T cell		scrEXT001_CATGGCGTCCGTACAA	462	659	Clorectal Cancer	Fibroblast		BT1242_ACTGTTACAGATCC	938	4324	Lung Cancer	Myeloid		BT1303_ACTATCTAGGGTGTGT	266	430	Ovarian Cancer	Cancer
sc5rJUQ024_CAACCTCGTCAAAGCG	1325	3092	Breast Cancer	T cell		scrEXT001_CATTATCAGAATGTGT	406	658	Clorectal Cancer	EC		BT1242_ACTTAGCTATTCTC	758	3938	Lung Cancer	Myeloid		BT1303_ACTATCTAGTTGTAGA	1699	4892	Ovarian Cancer	Myeloid
sc5rJUQ024_CAACCTCGTCCGAGTC	1260	2433	Breast Cancer	T cell		scrEXT001_CATTATCAGTGTACTC	362	457	Clorectal Cancer	T cell		BT1242_ACTTGACTGAATGA	855	3272	Lung Cancer	T cell		BT1303_ACTATCTCAACCGCCA	2609	9226	Ovarian Cancer	Myeloid
sc5rJUQ024_CAACCTCTCATCACCC	1418	3125	Breast Cancer	T cell		scrEXT001_CATTATCCACATTAGC	1810	4925	Clorectal Cancer	Myeloid		BT1242_ACTTGGGAGCTTAG	745	2007	Lung Cancer	T cell		BT1303_ACTATCTCAATCGGTT	340	571	Ovarian Cancer	T cell
sc5rJUQ024_CAACCTCTCCCGGATG	3467	11015	Breast Cancer	EC		scrEXT001_CATTATCCAGTAAGCG	5411	28665	Clorectal Cancer	Cancer		BT1242_AGACGTACTCCCAC	563	1262	Lung Cancer	T cell		BT1303_ACTATCTCACGGCCAT	4582	24388	Ovarian Cancer	Myeloid
sc5rJUQ024_CAACTAGAGCGAAGGG	2407	5597	Breast Cancer	EC		scrEXT001_CATTCGCAGAAGGTGA	4139	20676	Clorectal Cancer	Fibroblast		BT1242_AGACTGACGTCTTT	621	2179	Lung Cancer	T cell		BT1303_ACTATCTCACGTTGGC	202	1234	Ovarian Cancer	Cancer
sc5rJUQ024_CAACTAGAGGCTAGGT	612	1780	Breast Cancer	Cancer		scrEXT001_CATTCGCAGTCAAGCG	2050	6054	Clorectal Cancer	T cell		BT1242_AGAGGTCTGCATCA	810	2090	Lung Cancer	T cell		BT1303_ACTATCTGTACACCGC	260	770	Ovarian Cancer	Cancer
sc5rJUQ024_CAACTAGCAAGAGGCT	2142	5829	Breast Cancer	Fibroblast		scrEXT001_CATTCGCCAAGCTGGA	3433	13141	Clorectal Cancer	Fibroblast		BT1242_AGATATACTGAGCT	661	1749	Lung Cancer	T cell		BT1303_ACTATCTGTAGCGATG	264	405	Ovarian Cancer	Cancer
sc5rJUQ024_CAACTAGCACGGATAG	2469	7368	Breast Cancer	T cell		scrEXT001_CATTCGCCAGCTGCTG	4207	23211	Clorectal Cancer	Fibroblast		BT1242_AGATATTGCCGTTC	663	1849	Lung Cancer	T cell		BT1303_ACTATCTGTATTCTCT	1481	4431	Ovarian Cancer	Fibroblast
sc5rJUQ024_CAACTAGCACTCGACG	5205	22531	Breast Cancer	Fibroblast		scrEXT001_CATTCGCCAGGTCCAC	1058	2915	Clorectal Cancer	T cell		BT1242_AGCAAAGATCACGA	218	791	Lung Cancer	Myeloid		BT1303_ACTATCTGTCTAGGTT	1865	6026	Ovarian Cancer	Fibroblast
sc5rJUQ024_CAACTAGCAGACAAAT	3547	11839	Breast Cancer	Fibroblast		scrEXT001_CCAATCCAGACAGACC	1645	4644	Clorectal Cancer	T cell		BT1242_AGCAACACAAGCCT	2372	10482	Lung Cancer	Alveolar		BT1303_ACTATCTGTTCCCGAG	3008	10887	Ovarian Cancer	Fibroblast
sc5rJUQ024_CAACTAGCAGTCAGCC	4393	16777	Breast Cancer	Fibroblast		scrEXT001_CCAATCCAGCTGCCCA	323	741	Clorectal Cancer	Cancer		BT1242_AGCCTCACGTTGTG	675	2302	Lung Cancer	B cell		BT1303_ACTATCTTCACTGGGC	257	408	Ovarian Cancer	Cancer
sc5rJUQ024_CAACTAGGTCAGGACA	2189	6668	Breast Cancer	T cell		scrEXT001_CCAATCCAGTGCCAGA	5639	31113	Clorectal Cancer	Cancer		BT1242_AGCGCTCTCCTGAA	1677	4933	Lung Cancer	Cancer		BT1303_ACTATCTTCCGCAGTG	293	443	Ovarian Cancer	Myeloid
sc5rJUQ024_CAACTAGGTCATATCG	1736	4205	Breast Cancer	T cell		scrEXT001_CCAATCCGTGGAAAGA	5009	35584	Clorectal Cancer	Fibroblast		BT1242_AGCTTTACTAACCG	724	3307	Lung Cancer	T cell		BT1303_ACTATCTTCGTGACAT	272	423	Ovarian Cancer	Cancer
sc5rJUQ024_CAACTAGGTCGGGTCT	4244	15078	Breast Cancer	Fibroblast		scrEXT001_CCACCTAAGACTGTAA	1274	4104	Clorectal Cancer	Myeloid		BT1242_AGGATAGAGGGCAA	1214	3820	Lung Cancer	Myeloid		BT1303_ACTATCTTCTCACATT	342	526	Ovarian Cancer	Cancer
sc5rJUQ024_CAACTAGGTGACAAAT	1345	2981	Breast Cancer	T cell		scrEXT001_CCACCTAAGCGTAATA	916	1562	Clorectal Cancer	Cancer		BT1242_AGGATGCTGCATAC	495	1736	Lung Cancer	Myeloid		BT1303_ACTATCTTCTTGAGAC	5995	33764	Ovarian Cancer	Cancer
sc5rJUQ024_CAACTAGTCCGCGGTA	1619	4298	Breast Cancer	T cell		scrEXT001_CCACCTAGTCACAAGG	1452	4453	Clorectal Cancer	T cell		BT1242_AGGCCTCTGGATCT	545	1305	Lung Cancer	T cell		BT1303_ACTGAACAGACGCTTT	296	477	Ovarian Cancer	Cancer
sc5rJUQ024_CAACTAGTCGCGATCG	435	727	Breast Cancer	Cancer		scrEXT001_CCACCTAGTTGGTAAA	2802	9841	Clorectal Cancer	EC		BT1242_AGGGAGTGCTATGG	1107	3983	Lung Cancer	Myeloid		BT1303_ACTGAACAGCCTATGT	267	454	Ovarian Cancer	Cancer
sc5rJUQ024_CAACTAGTCTTAGAGC	2179	4942	Breast Cancer	EC		scrEXT001_CCACGGAAGACTGGGT	604	1069	Clorectal Cancer	Fibroblast		BT1242_AGGGCCTGTTGGCA	231	824	Lung Cancer	Myeloid		BT1303_ACTGAACAGGAATCGC	457	858	Ovarian Cancer	B cell
sc5rJUQ024_CAAGAAAAGAGTCTGG	278	580	Breast Cancer	Cancer		scrEXT001_CCACGGAAGGCCCGTT	1211	3393	Clorectal Cancer	T cell		BT1242_AGGTACTGCCCTTG	905	3875	Lung Cancer	Myeloid		BT1303_ACTGAACCAACACCTA	347	526	Ovarian Cancer	Cancer
sc5rJUQ024_CAAGAAAAGAGTGACC	940	1797	Breast Cancer	T cell		scrEXT001_CCACGGACAGCTGCTG	1201	3121	Clorectal Cancer	T cell		BT1242_AGGTACTGGATGAA	1970	8438	Lung Cancer	Myeloid		BT1303_ACTGAACCAAGCCCAC	2122	6082	Ovarian Cancer	Fibroblast
sc5rJUQ024_CAAGAAACAATGGTCT	1036	2203	Breast Cancer	T cell		scrEXT001_CCACGGACATATGCTG	3256	11572	Clorectal Cancer	Cancer		BT1242_AGGTGGGATGGTCA	794	3618	Lung Cancer	Myeloid		BT1303_ACTGAACCACGCTTTC	714	1582	Ovarian Cancer	T cell
sc5rJUQ024_CAAGAAACAGACGCCT	386	509	Breast Cancer	EC		scrEXT001_CCACGGAGTAGAGGAA	886	1694	Clorectal Cancer	T cell		BT1242_AGTAATTGGTAAAG	832	2909	Lung Cancer	T cell		BT1303_ACTGAACCAGACACTT	1141	2701	Ovarian Cancer	Fibroblast
sc5rJUQ024_CAAGAAAGTACAAGTA	902	1857	Breast Cancer	T cell		scrEXT001_CCACGGAGTGGAAAGA	605	1012	Clorectal Cancer	Cancer		BT1242_AGTACGTGAGAGAT	438	1601	Lung Cancer	Myeloid		BT1303_ACTGAACCAGACGCAA	274	419	Ovarian Cancer	Cancer
sc5rJUQ024_CAAGAAAGTTTAGGAA	5606	27286	Breast Cancer	EC		scrEXT001_CCACGGAGTTCAGTAC	957	2581	Clorectal Cancer	T cell		BT1242_AGTACGTGTTCTGT	844	2274	Lung Cancer	T cell		BT1303_ACTGAACCAGCAGTTT	667	1401	Ovarian Cancer	T cell
sc5rJUQ024_CAAGAAATCAAACGGG	433	554	Breast Cancer	T cell		scrEXT001_CCACGGATCACCACCT	402	676	Clorectal Cancer	Fibroblast		BT1242_AGTGACACCGAGAG	596	1218	Lung Cancer	T cell		BT1303_ACTGAACCAGGCTCAC	304	486	Ovarian Cancer	Cancer
sc5rJUQ024_CAAGAAATCTCCTATA	1202	3324	Breast Cancer	T cell		scrEXT001_CCACGGATCGTCACGG	306	435	Clorectal Cancer	Cancer		BT1242_AGTGCAACGAGATA	707	1860	Lung Cancer	T cell		BT1303_ACTGAACCATATGCTG	1787	5887	Ovarian Cancer	Myeloid
sc5rJUQ024_CAAGATCAGATGTCGG	406	706	Breast Cancer	Cancer		scrEXT001_CCACGGATCTGGTATG	297	438	Clorectal Cancer	Myeloid		BT1242_AGTTAAACTATGGC	655	1892	Lung Cancer	T cell		BT1303_ACTGAACCATCACCCT	3019	16337	Ovarian Cancer	Myeloid
sc5rJUQ024_CAAGATCAGCCTCGTG	3018	9695	Breast Cancer	Fibroblast		scrEXT001_CCACTACAGACGACGT	739	1312	Clorectal Cancer	Cancer		BT1242_ATACAATGGGACTT	495	1411	Lung Cancer	T cell		BT1303_ACTGAACCATCCCATC	294	419	Ovarian Cancer	Cancer
sc5rJUQ024_CAAGATCAGTAGCGGT	1379	3231	Breast Cancer	B cell		scrEXT001_CCACTACAGCCATCGC	292	776	Clorectal Cancer	Cancer		BT1242_ATACCACTCTCGCT	681	1896	Lung Cancer	B cell		BT1303_ACTGAACCATGCTAGT	204	706	Ovarian Cancer	Cancer
sc5rJUQ024_CAAGATCCAGATGGCA	1416	3428	Breast Cancer	T cell		scrEXT001_CCACTACAGCGCCTCA	2919	11469	Clorectal Cancer	Cancer		BT1242_ATACCGGATAACCG	557	1401	Lung Cancer	T cell		BT1303_ACTGAACCATTCGACA	343	537	Ovarian Cancer	Cancer
sc5rJUQ024_CAAGATCCATGCCTAA	711	1302	Breast Cancer	T cell		scrEXT001_CCACTACGTAAGGATT	4752	24194	Clorectal Cancer	Fibroblast		BT1242_ATAGGAGAATCTCT	812	1946	Lung Cancer	T cell		BT1303_ACTGAACGTACGCTGC	394	684	Ovarian Cancer	EC
sc5rJUQ024_CAAGATCGTCACAAGG	257	424	Breast Cancer	Cancer		scrEXT001_CCACTACGTATGAAAC	5030	29522	Clorectal Cancer	Cancer		BT1242_ATATACGAGGCGAA	860	2167	Lung Cancer	T cell		BT1303_ACTGAACGTAGCGATG	262	443	Ovarian Cancer	T cell
sc5rJUQ024_CAAGATCTCCACGTGG	1233	2583	Breast Cancer	T cell		scrEXT001_CCACTACTCAGCCTAA	320	497	Clorectal Cancer	Cancer		BT1242_ATCACACTAGATGA	793	2598	Lung Cancer	T cell		BT1303_ACTGAACGTATCACCA	1656	4851	Ovarian Cancer	Myeloid
sc5rJUQ024_CAAGATCTCTATGTGG	1193	2396	Breast Cancer	T cell		scrEXT001_CCACTACTCGTCACGG	1627	4792	Clorectal Cancer	Cancer		BT1242_ATCACACTCGAATC	1106	3860	Lung Cancer	Myeloid		BT1303_ACTGAACGTCTCCATC	578	1366	Ovarian Cancer	Myeloid
sc5rJUQ024_CAAGGCCAGAGGGCTT	1431	2962	Breast Cancer	T cell		scrEXT001_CCAGCGAAGAAGCCCA	1079	2168	Clorectal Cancer	Cancer		BT1242_ATCACACTCTGCAA	753	2636	Lung Cancer	T cell		BT1303_ACTGAACGTGCAACTT	266	402	Ovarian Cancer	Myeloid
sc5rJUQ024_CAAGGCCAGGTAAACT	1359	2905	Breast Cancer	T cell		scrEXT001_CCAGCGAGTAGCCTCG	3747	14757	Clorectal Cancer	Cancer		BT1242_ATCACTACCGATAC	602	1604	Lung Cancer	Myeloid		BT1303_ACTGAACGTGGGTATG	1474	2833	Ovarian Cancer	Cancer
sc5rJUQ024_CAAGGCCAGTTCCACA	3775	18175	Breast Cancer	Fibroblast		scrEXT001_CCAGCGAGTCCAGTTA	435	824	Clorectal Cancer	Cancer		BT1242_ATCATGCTGCTTCC	279	1225	Lung Cancer	Myeloid		BT1303_ACTGAACGTGTTTGGT	2250	6772	Ovarian Cancer	Fibroblast
sc5rJUQ024_CAAGGCCCACGGTAGA	1664	3815	Breast Cancer	Fibroblast		scrEXT001_CCATGTCAGCTTCGCG	378	614	Clorectal Cancer	Cancer		BT1242_ATCCAGGAACCAGT	617	1556	Lung Cancer	Myeloid		BT1303_ACTGAACGTTACGACT	1419	3491	Ovarian Cancer	Fibroblast
sc5rJUQ024_CAAGGCCGTACTTGAC	4691	19377	Breast Cancer	Fibroblast		scrEXT001_CCATGTCCAGGAATGC	1904	5545	Clorectal Cancer	Mast		BT1242_ATCTACTGTCCCAC	410	918	Lung Cancer	Myeloid		BT1303_ACTGAACGTTGTACAC	248	485	Ovarian Cancer	Cancer
sc5rJUQ024_CAAGGCCGTTACCAGT	3078	10802	Breast Cancer	Fibroblast		scrEXT001_CCATGTCCATTCTTAC	395	616	Clorectal Cancer	Cancer		BT1242_ATCTGGGACTCAGA	813	3530	Lung Cancer	Myeloid		BT1303_ACTGAACGTTGTGGAG	3143	10988	Ovarian Cancer	Fibroblast
sc5rJUQ024_CAAGGCCTCATATCGG	1345	3012	Breast Cancer	T cell		scrEXT001_CCATGTCTCGGTCCGA	3286	14566	Clorectal Cancer	Cancer		BT1242_ATCTGTTGGTTACG	771	2121	Lung Cancer	T cell		BT1303_ACTGAACGTTTAAGCC	1343	4017	Ovarian Cancer	Myeloid
sc5rJUQ024_CAAGGCCTCGCATGAT	273	436	Breast Cancer	Cancer		scrEXT001_CCATTCGAGCTAACTC	1008	5854	Clorectal Cancer	Cancer		BT1242_ATCTTGACTTCAGG	346	977	Lung Cancer	Myeloid		BT1303_ACTGAACTCACAACGT	259	432	Ovarian Cancer	T cell
sc5rJUQ024_CAAGGCCTCGTCTGAA	1272	3406	Breast Cancer	T cell		scrEXT001_CCATTCGCACCGATAT	4958	26379	Clorectal Cancer	Cancer		BT1242_ATTAAGACACGGAG	2784	27299	Lung Cancer	B cell		BT1303_ACTGAACTCAGATAAG	5452	22250	Ovarian Cancer	Cancer
sc5rJUQ024_CAAGGCCTCTTACCGC	1668	3865	Breast Cancer	T cell		scrEXT001_CCATTCGGTTCATGGT	339	462	Clorectal Cancer	Cancer		BT1242_ATTCAGCTGCGTAT	544	2185	Lung Cancer	Myeloid		BT1303_ACTGAACTCATTTGGG	296	428	Ovarian Cancer	Cancer
sc5rJUQ024_CAAGTTGAGCGTTCCG	907	1882	Breast Cancer	T cell		scrEXT001_CCATTCGTCACTGGGC	1351	3289	Clorectal Cancer	Cancer		BT1242_ATTGCTTGGGTTCA	2472	7261	Lung Cancer	Cancer		BT1303_ACTGAACTCCAGTAGT	2171	8062	Ovarian Cancer	Cancer
sc5rJUQ024_CAAGTTGGTAGCGTAG	2485	28880	Breast Cancer	B cell		scrEXT001_CCATTCGTCTCAACTT	1202	3112	Clorectal Cancer	Myeloid		BT1242_ATTTCGTGAAGAAC	2092	8666	Lung Cancer	Myeloid		BT1303_ACTGAACTCCAGTATG	259	429	Ovarian Cancer	T cell
sc5rJUQ024_CAAGTTGGTAGGGACT	1540	3854	Breast Cancer	T cell		scrEXT001_CCCAATCAGCGTAATA	391	841	Clorectal Cancer	Myeloid		BT1242_CAACGAACGTGCTA	1110	3219	Lung Cancer	T cell		BT1303_ACTGAACTCCATGAAC	350	599	Ovarian Cancer	Cancer
sc5rJUQ024_CAAGTTGGTCACACGC	681	1208	Breast Cancer	Fibroblast		scrEXT001_CCCAATCGTAATCACC	948	2631	Clorectal Cancer	Fibroblast		BT1242_CAAGAAGATTGGTG	307	756	Lung Cancer	Myeloid		BT1303_ACTGAACTCCCAACGG	3035	11001	Ovarian Cancer	Myeloid
sc5rJUQ024_CAAGTTGTCAGCCTAA	438	739	Breast Cancer	Cancer		scrEXT001_CCCAATCGTCGCGTGT	1659	4604	Clorectal Cancer	Fibroblast		BT1242_CAAGCCCTCGAACT	356	948	Lung Cancer	Myeloid		BT1303_ACTGAACTCCCTTGCA	834	2020	Ovarian Cancer	Myeloid
sc5rJUQ024_CAAGTTGTCCACGCAG	1283	3080	Breast Cancer	T cell		scrEXT001_CCCAATCTCATGGTCA	300	424	Clorectal Cancer	Cancer		BT1242_CAATAAACGCTCCT	3693	21887	Lung Cancer	T cell		BT1303_ACTGAACTCGCCTGTT	310	502	Ovarian Cancer	Cancer
sc5rJUQ024_CACAAACAGGCCCGTT	1326	2746	Breast Cancer	EC		scrEXT001_CCCAGTTAGAATAGGG	1130	3187	Clorectal Cancer	Cancer		BT1242_CAATGGACATTCGG	585	1387	Lung Cancer	T cell		BT1303_ACTGAACTCTTCATGT	1958	7704	Ovarian Cancer	Myeloid
sc5rJUQ024_CACAAACCAGCCTTTC	1669	3928	Breast Cancer	T cell		scrEXT001_CCCAGTTAGCTAGTCT	1058	3119	Clorectal Cancer	Cancer		BT1242_CACATACTGCGTTA	499	1205	Lung Cancer	Fibroblast		BT1303_ACTGAACTCTTGTACT	1641	4479	Ovarian Cancer	EC
sc5rJUQ024_CACAAACGTAGTAGTA	1716	4399	Breast Cancer	T cell		scrEXT001_CCCAGTTCAGAGCCAA	2292	6601	Clorectal Cancer	Fibroblast		BT1242_CACATGGAGGACGA	620	1508	Lung Cancer	T cell		BT1303_ACTGAGTAGACTTTCG	219	585	Ovarian Cancer	Cancer
sc5rJUQ024_CACAAACGTCAATACC	644	1016	Breast Cancer	Fibroblast		scrEXT001_CCCAGTTGTCCGTCAG	4486	18877	Clorectal Cancer	Cancer		BT1242_CACTATACGAATAG	585	1514	Lung Cancer	T cell		BT1303_ACTGAGTAGCATGGCA	2657	8159	Ovarian Cancer	Cancer
sc5rJUQ024_CACAAACGTCATGCAT	310	933	Breast Cancer	Cancer		scrEXT001_CCCAGTTTCCTAGAAC	350	541	Clorectal Cancer	Cancer		BT1242_CACTGCTGGACGGA	504	1012	Lung Cancer	T cell		BT1303_ACTGAGTAGTACGCGA	2155	6954	Ovarian Cancer	Myeloid
sc5rJUQ024_CACAAACGTCGCGAAA	1764	4448	Breast Cancer	T cell		scrEXT001_CCCATACCAACACGCC	4994	26460	Clorectal Cancer	Fibroblast		BT1242_CAGAGGGACGAGTT	711	2015	Lung Cancer	T cell		BT1303_ACTGAGTCAAGTTGTC	3056	11756	Ovarian Cancer	Fibroblast
sc5rJUQ024_CACAAACGTGCACTTA	1819	4874	Breast Cancer	T cell		scrEXT001_CCCATACCAGACGCAA	576	968	Clorectal Cancer	Cancer		BT1242_CAGATGACGCATCA	876	2173	Lung Cancer	T cell		BT1303_ACTGAGTCACAGGCCT	298	439	Ovarian Cancer	Cancer
sc5rJUQ024_CACAAACGTGCCTGGT	1108	2120	Breast Cancer	T cell		scrEXT001_CCCATACCATACGCTA	312	499	Clorectal Cancer	Cancer		BT1242_CAGTGATGGTTCGA	822	2578	Lung Cancer	T cell		BT1303_ACTGAGTCACATGTGT	2771	10063	Ovarian Cancer	Fibroblast
sc5rJUQ024_CACAAACTCAAGCCTA	733	1187	Breast Cancer	T cell		scrEXT001_CCCATACTCCGCGTTT	2020	7901	Clorectal Cancer	Myeloid		BT1242_CAGTTTACGGTAAA	5164	26418	Lung Cancer	Cancer		BT1303_ACTGAGTCACGAAGCA	224	1322	Ovarian Cancer	Cancer
sc5rJUQ024_CACAAACTCCAAACTG	1527	3511	Breast Cancer	T cell		scrEXT001_CCCATACTCCTTGGTC	1842	5218	Clorectal Cancer	Myeloid		BT1242_CATAAAACCCTAAG	737	1951	Lung Cancer	T cell		BT1303_ACTGAGTCAGACGCTC	4263	17355	Ovarian Cancer	Cancer
sc5rJUQ024_CACAAACTCTTCGGTC	1230	3008	Breast Cancer	B cell		scrEXT001_CCCATACTCGTCGTTC	3881	17982	Clorectal Cancer	Fibroblast		BT1242_CATAAATGTATGCG	318	944	Lung Cancer	Myeloid		BT1303_ACTGAGTCAGCAGTTT	253	428	Ovarian Cancer	Cancer
sc5rJUQ024_CACACAAAGCAATCTC	1203	2465	Breast Cancer	T cell		scrEXT001_CCCATACTCTCACATT	5484	34871	Clorectal Cancer	Cancer		BT1242_CATAAATGTCGCCT	570	1232	Lung Cancer	T cell		BT1303_ACTGAGTGTAGCTTGT	2120	6350	Ovarian Cancer	Myeloid
sc5rJUQ024_CACACAAAGCCCAATT	1418	3604	Breast Cancer	B cell		scrEXT001_CCCTCCTAGGCTAGGT	4008	22779	Clorectal Cancer	Cancer		BT1242_CATGAGACACAGCT	927	2366	Lung Cancer	T cell		BT1303_ACTGAGTGTAGGAGTC	307	457	Ovarian Cancer	Cancer
sc5rJUQ024_CACACAAAGCTTTGGT	260	439	Breast Cancer	Cancer		scrEXT001_CCCTCCTTCCTAAGTG	295	622	Clorectal Cancer	Cancer		BT1242_CATTACACCCTCGT	376	1046	Lung Cancer	T cell		BT1303_ACTGAGTGTATCTGCA	278	449	Ovarian Cancer	Cancer
sc5rJUQ024_CACACAAAGGCCCTCA	330	658	Breast Cancer	Fibroblast		scrEXT001_CCCTCCTTCTTGTTTG	5545	26266	Clorectal Cancer	Cancer		BT1242_CATTGACTTTCACT	317	947	Lung Cancer	Myeloid		BT1303_ACTGAGTGTCGAATCT	2056	5847	Ovarian Cancer	Cancer
sc5rJUQ024_CACACAACACGAAACG	220	1311	Breast Cancer	B cell		scrEXT001_CCGGGATAGGTGCACA	282	802	Clorectal Cancer	Myeloid		BT1242_CCAATGGATGCTTT	668	2296	Lung Cancer	T cell		BT1303_ACTGAGTGTCGCCATG	291	440	Ovarian Cancer	Cancer
sc5rJUQ024_CACACAACATGATCCA	1695	4356	Breast Cancer	T cell		scrEXT001_CCGGGATAGTGATCGG	4323	20718	Clorectal Cancer	Cancer		BT1242_CCAGTGCTGCAAGG	670	1358	Lung Cancer	Cancer		BT1303_ACTGAGTGTCGTCTTC	1456	5074	Ovarian Cancer	Myeloid
sc5rJUQ024_CACACAAGTCTAGCCG	2766	10748	Breast Cancer	DC		scrEXT001_CCGGGATAGTTTCCTT	5933	33047	Clorectal Cancer	Cancer		BT1242_CCATGCTGGAACTC	248	846	Lung Cancer	B cell		BT1303_ACTGAGTGTCTGATTG	311	541	Ovarian Cancer	T cell
sc5rJUQ024_CACACAATCACTATTC	1398	3017	Breast Cancer	T cell		scrEXT001_CCGGGATCAGATGGGT	1168	2799	Clorectal Cancer	T cell		BT1242_CCCAACACTGAGCT	1588	5591	Lung Cancer	T cell		BT1303_ACTGAGTGTCTGCGGT	256	409	Ovarian Cancer	Cancer
sc5rJUQ024_CACACAATCAGCTCGG	2965	8311	Breast Cancer	Fibroblast		scrEXT001_CCGGGATGTCTAAAGA	3223	39349	Clorectal Cancer	B cell		BT1242_CCCAGTTGCCCAAA	715	1625	Lung Cancer	B cell		BT1303_ACTGAGTGTCTGGTCG	3840	13448	Ovarian Cancer	Cancer
sc5rJUQ024_CACACAATCAGCTGGC	626	1216	Breast Cancer	Fibroblast		scrEXT001_CCGGGATTCGTCCGTT	5303	29480	Clorectal Cancer	EC		BT1242_CCCATGTGTGGGAG	678	1366	Lung Cancer	T cell		BT1303_ACTGAGTGTGTTAAGA	561	1209	Ovarian Cancer	T cell
sc5rJUQ024_CACACAATCAGGTAAA	257	460	Breast Cancer	Cancer		scrEXT001_CCGGGATTCTCACATT	1484	3668	Clorectal Cancer	EC		BT1242_CCCTGATGTAGACC	715	1427	Lung Cancer	T cell		BT1303_ACTGAGTGTTTGCATG	1224	3184	Ovarian Cancer	Myeloid
sc5rJUQ024_CACACAATCCTGCAGG	2941	7188	Breast Cancer	EC		scrEXT001_CCGGGATTCTTGCAAG	695	1533	Clorectal Cancer	Myeloid		BT1242_CCGAAAACGACGTT	685	2921	Lung Cancer	Myeloid		BT1303_ACTGAGTTCAGTTGAC	206	1322	Ovarian Cancer	Cancer
sc5rJUQ024_CACACAATCTTCAACT	1503	3248	Breast Cancer	T cell		scrEXT001_CCGGTAGAGCAGATCG	238	415	Clorectal Cancer	Cancer		BT1242_CCGCGAGACAGTCA	3156	10309	Lung Cancer	Cancer		BT1303_ACTGAGTTCCTGCAGG	289	445	Ovarian Cancer	Cancer
sc5rJUQ024_CACACCTAGAAGCCCA	1457	3418	Breast Cancer	T cell		scrEXT001_CCGGTAGCATGGGAAC	749	2781	Clorectal Cancer	Cancer		BT1242_CCTAGAGATGTTCT	613	1380	Lung Cancer	T cell		BT1303_ACTGAGTTCGTGACAT	324	567	Ovarian Cancer	B cell
sc5rJUQ024_CACACCTAGATGGCGT	1458	3540	Breast Cancer	Fibroblast		scrEXT001_CCGGTAGTCAATAAGG	434	894	Clorectal Cancer	Cancer		BT1242_CCTATTGAACCAAC	393	918	Lung Cancer	T cell		BT1303_ACTGAGTTCTATGTGG	427	798	Ovarian Cancer	T cell
sc5rJUQ024_CACACCTCATACTCTT	5227	21888	Breast Cancer	Fibroblast		scrEXT001_CCGGTAGTCCACGAAT	604	1373	Clorectal Cancer	Cancer		BT1242_CCTCATCTAGAAGT	694	2496	Lung Cancer	T cell		BT1303_ACTGAGTTCTCCAACC	1412	3043	Ovarian Cancer	Fibroblast
sc5rJUQ024_CACACCTTCATGTCTT	2355	5777	Breast Cancer	T cell		scrEXT001_CCGTACTAGAGCAATT	2957	17359	Clorectal Cancer	Myeloid		BT1242_CCTCGAACTGGTTG	1614	5242	Lung Cancer	T cell		BT1303_ACTGATGAGACAAAGG	815	1676	Ovarian Cancer	Fibroblast
sc5rJUQ024_CACACTCAGTAATCCC	1335	3080	Breast Cancer	T cell		scrEXT001_CCGTACTCACATCCGG	1239	4877	Clorectal Cancer	Cancer		BT1242_CGAAGACTAGTAGA	564	1619	Lung Cancer	B cell		BT1303_ACTGATGAGACTAGGC	291	499	Ovarian Cancer	T cell
sc5rJUQ024_CACACTCCAAGTCATC	1357	3033	Breast Cancer	T cell		scrEXT001_CCGTACTGTTAAGACA	5099	32112	Clorectal Cancer	Fibroblast		BT1242_CGAAGGGAAGAGGC	280	550	Lung Cancer	T cell		BT1303_ACTGATGAGGAATGGA	310	541	Ovarian Cancer	Fibroblast
sc5rJUQ024_CACACTCCAGCCTGTG	547	1590	Breast Cancer	Cancer		scrEXT001_CCGTACTTCTCTTATG	4870	27635	Clorectal Cancer	Fibroblast		BT1242_CGAAGTACTCGACA	572	1570	Lung Cancer	T cell		BT1303_ACTGATGAGGTCATCT	629	1247	Ovarian Cancer	Cancer
sc5rJUQ024_CACACTCGTAAGGGAA	299	529	Breast Cancer	Fibroblast		scrEXT001_CCGTACTTCTGATTCT	928	2709	Clorectal Cancer	Myeloid		BT1242_CGACCTTGGCGTAT	856	2629	Lung Cancer	Myeloid		BT1303_ACTGATGAGTGCCAGA	1105	19765	Ovarian Cancer	Cancer
sc5rJUQ024_CACACTCGTCTCAACA	3350	14620	Breast Cancer	DC		scrEXT001_CCGTGGAAGCGCTCCA	2033	10060	Clorectal Cancer	Cancer		BT1242_CGACTCACACAGCT	2709	10462	Lung Cancer	Alveolar		BT1303_ACTGATGAGTTAACGA	990	2354	Ovarian Cancer	Myeloid
sc5rJUQ024_CACACTCGTTCAGCGC	5918	28035	Breast Cancer	EC		scrEXT001_CCGTGGAAGGAGTTGC	221	425	Clorectal Cancer	Cancer		BT1242_CGCAACCTACACGT	787	2437	Lung Cancer	T cell		BT1303_ACTGATGCAAGAGTCG	3120	12781	Ovarian Cancer	Cancer
sc5rJUQ024_CACACTCTCAGCTCGG	1745	3823	Breast Cancer	T cell		scrEXT001_CCGTGGAAGGATATAC	1200	3104	Clorectal Cancer	T cell		BT1242_CGCATAGACACTGA	1225	5882	Lung Cancer	Myeloid		BT1303_ACTGATGCATAGAAAC	317	586	Ovarian Cancer	Cancer
sc5rJUQ024_CACACTCTCATCTGCC	3222	12202	Breast Cancer	Myeloid		scrEXT001_CCGTGGACATGGTCTA	1891	7398	Clorectal Cancer	T cell		BT1242_CGCATAGACCACCT	445	864	Lung Cancer	EC		BT1303_ACTGATGCATCAGTAC	1011	2210	Ovarian Cancer	Fibroblast
sc5rJUQ024_CACAGGCAGAAGGGTA	1359	3117	Breast Cancer	T cell		scrEXT001_CCGTGGAGTCCTCTTG	1070	2683	Clorectal Cancer	T cell		BT1242_CGCCATTGGGTGGA	677	2185	Lung Cancer	T cell		BT1303_ACTGATGGTGTTTGGT	284	416	Ovarian Cancer	Cancer
sc5rJUQ024_CACAGGCAGCAATATG	594	1506	Breast Cancer	EC		scrEXT001_CCGTGGAGTGCTGTAT	5473	36923	Clorectal Cancer	T cell		BT1242_CGCCTAACGCTATG	1150	4146	Lung Cancer	T cell		BT1303_ACTGATGTCACAAACC	2541	8367	Ovarian Cancer	Myeloid
sc5rJUQ024_CACAGGCAGCCATCGC	370	513	Breast Cancer	Fibroblast		scrEXT001_CCGTTCAAGAGGACGG	4734	19640	Clorectal Cancer	Cancer		BT1242_CGCGATCTCCACAA	1308	4114	Lung Cancer	T cell		BT1303_ACTGATGTCACAGGCC	296	708	Ovarian Cancer	Cancer
sc5rJUQ024_CACAGGCAGTTGAGTA	326	522	Breast Cancer	Cancer		scrEXT001_CCGTTCAAGGGCTTGA	833	1731	Clorectal Cancer	T cell		BT1242_CGCTACTGCGACTA	695	3042	Lung Cancer	Myeloid		BT1303_ACTGATGTCACATAGC	333	533	Ovarian Cancer	Fibroblast
sc5rJUQ024_CACAGGCCAAGCTGAG	4766	18975	Breast Cancer	Fibroblast		scrEXT001_CCGTTCAGTAAGTAGT	3681	17035	Clorectal Cancer	Fibroblast		BT1242_CGGACTCTACACCA	310	518	Lung Cancer	T cell		BT1303_ACTGATGTCATTCACT	303	538	Ovarian Cancer	T cell
sc5rJUQ024_CACAGGCCAAGCTGGA	2389	5843	Breast Cancer	EC		scrEXT001_CCGTTCAGTCTCTCGT	3212	20998	Clorectal Cancer	Myeloid		BT1242_CGGGACTGCTTGTT	1422	31838	Lung Cancer	B cell		BT1303_ACTGATGTCCCTTGCA	1552	7084	Ovarian Cancer	Cancer
sc5rJUQ024_CACAGGCCATCCTTGC	851	1588	Breast Cancer	T cell		scrEXT001_CCGTTCAGTGCTAGCC	1300	3267	Clorectal Cancer	Myeloid		BT1242_CGGTACCTGTAGGG	470	1050	Lung Cancer	Myeloid		BT1303_ACTGATGTCGGTTCGG	2889	9055	Ovarian Cancer	Fibroblast
sc5rJUQ024_CACAGGCCATGGTTGT	3999	14422	Breast Cancer	Fibroblast		scrEXT001_CCTAAAGAGAGACTAT	1423	3553	Clorectal Cancer	T cell		BT1242_CGTCAAGAGACGAG	663	1883	Lung Cancer	T cell		BT1303_ACTGATGTCTGGGCCA	1815	4987	Ovarian Cancer	Myeloid
sc5rJUQ024_CACAGGCGTGACGGTA	1638	4027	Breast Cancer	T cell		scrEXT001_CCTAAAGAGGGATCTG	2578	8987	Clorectal Cancer	Fibroblast		BT1242_CGTCCATGAGAGAT	305	673	Lung Cancer	Myeloid		BT1303_ACTGCTCAGACGCTTT	340	545	Ovarian Cancer	Cancer
sc5rJUQ024_CACAGGCGTGTCTGAT	1055	2730	Breast Cancer	T cell		scrEXT001_CCTAAAGAGGTGCAAC	351	448	Clorectal Cancer	Cancer		BT1242_CGTCGACTTCACGA	717	2226	Lung Cancer	T cell		BT1303_ACTGCTCAGAGACGAA	356	572	Ovarian Cancer	Cancer
sc5rJUQ024_CACAGGCGTTGGAGGT	1959	3776	Breast Cancer	T cell		scrEXT001_CCTAAAGGTCGACTGC	4315	18779	Clorectal Cancer	Cancer		BT1242_CGTTAACTGTGTAC	1761	47648	Lung Cancer	B cell		BT1303_ACTGCTCAGCTAGCCC	304	469	Ovarian Cancer	Cancer
sc5rJUQ024_CACAGGCGTTTGGCGC	1503	3950	Breast Cancer	T cell		scrEXT001_CCTAAAGGTTCGTGAT	1292	6437	Clorectal Cancer	Cancer		BT1242_CGTTATACTCTAGG	706	1884	Lung Cancer	T cell		BT1303_ACTGCTCCAACTTGAC	2527	5551	Ovarian Cancer	Cancer
sc5rJUQ024_CACAGGCTCGCCGTGA	2018	4854	Breast Cancer	Fibroblast		scrEXT001_CCTAAAGTCGTCACGG	1535	4042	Clorectal Cancer	Myeloid		BT1242_CGTTTAACACTCAG	3185	11756	Lung Cancer	Cancer		BT1303_ACTGCTCGTAAGGATT	1231	2968	Ovarian Cancer	Fibroblast
sc5rJUQ024_CACAGTAAGAGAGCTC	1811	4837	Breast Cancer	T cell		scrEXT001_CCTAAAGTCTTAACCT	4240	21706	Clorectal Cancer	Cancer		BT1242_CTAACGGAGGTACT	422	1449	Lung Cancer	Myeloid		BT1303_ACTGCTCGTACGCTGC	222	637	Ovarian Cancer	Cancer
sc5rJUQ024_CACAGTAAGATCTGAA	3970	15648	Breast Cancer	Fibroblast		scrEXT001_CCTAAAGTCTTGACGA	1298	4706	Clorectal Cancer	T cell		BT1242_CTAAGGTGCGTGAT	975	2483	Lung Cancer	T cell		BT1303_ACTGCTCGTATGGTTC	390	672	Ovarian Cancer	T cell
sc5rJUQ024_CACAGTAAGCTGAAAT	2826	8324	Breast Cancer	EC		scrEXT001_CCTACACAGCAATCTC	256	404	Clorectal Cancer	Cancer		BT1242_CTAATGCTTGCCTC	683	2025	Lung Cancer	T cell		BT1303_ACTGCTCGTCAGAAGC	3737	13723	Ovarian Cancer	Cancer
sc5rJUQ024_CACAGTAAGGCCCTCA	1709	4146	Breast Cancer	T cell		scrEXT001_CCTACACAGGACCACA	2097	6482	Clorectal Cancer	Myeloid		BT1242_CTAGGCCTGAACTC	557	1250	Lung Cancer	T cell		BT1303_ACTGCTCGTCGAACAG	294	437	Ovarian Cancer	Cancer
sc5rJUQ024_CACAGTAAGTACGACG	3200	9230	Breast Cancer	Fibroblast		scrEXT001_CCTACACCATCGGGTC	901	2103	Clorectal Cancer	Cancer		BT1242_CTCAGCACGATACC	1041	10296	Lung Cancer	B cell		BT1303_ACTGCTCTCAATACCG	404	809	Ovarian Cancer	Myeloid
sc5rJUQ024_CACAGTACAAGCCGTC	1033	2752	Breast Cancer	T cell		scrEXT001_CCTACACCATGAACCT	2125	5653	Clorectal Cancer	Fibroblast		BT1242_CTCGAGCTAGTGTC	625	2847	Lung Cancer	T cell		BT1303_ACTGTCCAGCTCCTCT	1730	5990	Ovarian Cancer	Myeloid
sc5rJUQ024_CACAGTACACTTACGA	3450	12443	Breast Cancer	Myeloid		scrEXT001_CCTACACTCTGTGCAA	1585	4186	Clorectal Cancer	Myeloid		BT1242_CTCTAAACAGTCTG	764	1992	Lung Cancer	T cell		BT1303_ACTGTCCCACCAGTTA	2224	6335	Ovarian Cancer	Fibroblast
sc5rJUQ024_CACAGTAGTACTTGAC	1935	6804	Breast Cancer	T cell		scrEXT001_CCTACCAAGACTTGAA	1692	4523	Clorectal Cancer	T cell		BT1242_CTGAATCTTGGTGT	372	4240	Lung Cancer	B cell		BT1303_ACTGTCCCAGCTGTAT	1788	4653	Ovarian Cancer	Fibroblast
sc5rJUQ024_CACAGTAGTAGAAAGG	1699	5326	Breast Cancer	T cell		scrEXT001_CCTACCAAGCATGGCA	339	776	Clorectal Cancer	Cancer		BT1242_CTGAGCCTTTTCTG	1855	7868	Lung Cancer	Fibroblast		BT1303_ACTGTCCCAGCTTCGG	351	578	Ovarian Cancer	Cancer
sc5rJUQ024_CACAGTAGTAGCGCTC	1225	2813	Breast Cancer	T cell		scrEXT001_CCTACCAAGTGACTCT	4354	23030	Clorectal Cancer	Fibroblast		BT1242_CTTAAAGATGTAGC	2080	8032	Lung Cancer	Myeloid		BT1303_ACTGTCCCAGGTTTCA	315	485	Ovarian Cancer	Cancer
sc5rJUQ024_CACAGTAGTGTGACCC	1540	4118	Breast Cancer	T cell		scrEXT001_CCTACCACAAGTCTAC	407	1637	Clorectal Cancer	Cancer		BT1242_CTTACAACCGTGTA	1006	3052	Lung Cancer	Mast		BT1303_ACTGTCCCATGCATGT	3553	15132	Ovarian Cancer	Myeloid
sc5rJUQ024_CACAGTAGTTCTGTTT	889	9275	Breast Cancer	B cell		scrEXT001_CCTACCAGTCGGCTCA	4067	19163	Clorectal Cancer	Cancer		BT1242_CTTAGGGACTTATC	637	1496	Lung Cancer	T cell		BT1303_ACTGTCCGTATATCCG	363	673	Ovarian Cancer	T cell
sc5rJUQ024_CACAGTATCAGGATCT	1846	4032	Breast Cancer	T cell		scrEXT001_CCTACCAGTTCAGACT	2017	11812	Clorectal Cancer	Cancer		BT1242_CTTCTAGAATTCTC	1341	14196	Lung Cancer	B cell		BT1303_ACTGTCCGTCATATCG	602	1122	Ovarian Cancer	B cell
sc5rJUQ024_CACATAGAGCTGATAA	2803	9262	Breast Cancer	T cell		scrEXT001_CCTACCATCAGGCAAG	4434	25321	Clorectal Cancer	Fibroblast		BT1242_GAAACCTGACGTGT	2011	7805	Lung Cancer	T cell		BT1303_ACTGTCCGTCTAGCGC	317	466	Ovarian Cancer	Cancer
sc5rJUQ024_CACATAGCAAAGTCAA	3349	9419	Breast Cancer	EC		scrEXT001_CCTAGCTAGTGAATTG	5886	30987	Clorectal Cancer	Cancer		BT1242_GAAACCTGTCTATC	1050	4377	Lung Cancer	Myeloid		BT1303_ACTGTCCGTCTCACCT	228	405	Ovarian Cancer	Cancer
sc5rJUQ024_CACATAGCACAGACTT	515	950	Breast Cancer	T cell		scrEXT001_CCTAGCTAGTGTACTC	3760	16953	Clorectal Cancer	Cancer		BT1242_GAACGGGACTTGAG	722	1759	Lung Cancer	T cell		BT1303_ACTGTCCGTGATAAAC	268	426	Ovarian Cancer	T cell
sc5rJUQ024_CACATAGCACAGGTTT	508	1075	Breast Cancer	Fibroblast		scrEXT001_CCTAGCTCAGATCGGA	3495	15642	Clorectal Cancer	Fibroblast		BT1242_GAAGAATGATGGTC	1084	4827	Lung Cancer	Myeloid		BT1303_ACTGTCCTCAACTCTT	2245	5664	Ovarian Cancer	Cancer
sc5rJUQ024_CACATAGCACATAACC	2245	7601	Breast Cancer	T cell		scrEXT001_CCTAGCTGTATATCCG	863	1846	Clorectal Cancer	Cancer		BT1242_GAAGGTCTCGACAT	634	1554	Lung Cancer	T cell		BT1303_ACTGTCCTCCGCATAA	311	489	Ovarian Cancer	Cancer
sc5rJUQ024_CACATAGGTAGCCTAT	947	1998	Breast Cancer	T cell		scrEXT001_CCTAGCTTCATAGCAC	3010	11369	Clorectal Cancer	Cancer		BT1242_GAAGTCTGCTACGA	1157	7866	Lung Cancer	B cell		BT1303_ACTGTCCTCGGCATCG	570	1219	Ovarian Cancer	EC
sc5rJUQ024_CACATAGTCTATCCCG	1391	2745	Breast Cancer	Fibroblast		scrEXT001_CCTATTAAGAAACGAG	3224	11699	Clorectal Cancer	EC		BT1242_GACAGTTGACTACG	584	1284	Lung Cancer	T cell		BT1303_ACTGTCCTCTAGCACA	298	605	Ovarian Cancer	Cancer
sc5rJUQ024_CACATTTAGCCACTAT	3163	11916	Breast Cancer	DC		scrEXT001_CCTATTAAGAATTGTG	284	594	Clorectal Cancer	Cancer		BT1242_GACATTCTTGTAGC	1403	4177	Lung Cancer	T cell		BT1303_ACTGTCCTCTCTGAGA	259	466	Ovarian Cancer	T cell
sc5rJUQ024_CACATTTAGCGATGAC	1453	4366	Breast Cancer	B cell		scrEXT001_CCTATTACATAACCTG	347	465	Clorectal Cancer	Cancer		BT1242_GACCTCACTCCAGA	572	2951	Lung Cancer	Myeloid		BT1303_ACTTACTAGCCCAACC	313	507	Ovarian Cancer	Cancer
sc5rJUQ024_CACATTTAGGGCATGT	3278	9188	Breast Cancer	Fibroblast		scrEXT001_CCTATTAGTCTCTCTG	538	837	Clorectal Cancer	Cancer		BT1242_GACCTCTGAGCCAT	965	2658	Lung Cancer	T cell		BT1303_ACTTACTAGCGTAGTG	1052	2303	Ovarian Cancer	Fibroblast
sc5rJUQ024_CACATTTAGTGTTGAA	3414	9332	Breast Cancer	Fibroblast		scrEXT001_CCTATTAGTTAGATGA	1759	4306	Clorectal Cancer	Cancer		BT1242_GACGATTGCAGATC	2057	13082	Lung Cancer	Myeloid		BT1303_ACTTACTAGCTAAGAT	272	431	Ovarian Cancer	T cell
sc5rJUQ024_CACATTTCAAGCCATT	4118	15296	Breast Cancer	EC		scrEXT001_CCTATTATCCGCGCAA	2598	9224	Clorectal Cancer	T cell		BT1242_GACGTATGTGCCCT	1501	5323	Lung Cancer	T cell		BT1303_ACTTACTCAGCCTTGG	1814	6622	Ovarian Cancer	Fibroblast
sc5rJUQ024_CACATTTGTACAGTTC	2698	7761	Breast Cancer	T cell		scrEXT001_CCTCAGTCAAGTCTGT	268	449	Clorectal Cancer	Fibroblast		BT1242_GACTCCTGTAGACC	1505	4668	Lung Cancer	T cell		BT1303_ACTTACTCATCAGTCA	837	1808	Ovarian Cancer	Fibroblast
sc5rJUQ024_CACATTTTCCAGGGCT	1594	3843	Breast Cancer	T cell		scrEXT001_CCTCAGTCAGATAATG	1319	3753	Clorectal Cancer	Cancer		BT1242_GAGATAGAACTGGT	643	2337	Lung Cancer	T cell		BT1303_ACTTACTCATTGGGCC	255	493	Ovarian Cancer	T cell
sc5rJUQ024_CACCACTAGGTACTCT	4695	23450	Breast Cancer	Fibroblast		scrEXT001_CCTCAGTCATTTGCCC	2208	5781	Clorectal Cancer	EC		BT1242_GAGCATACGGGTGA	819	1809	Lung Cancer	T cell		BT1303_ACTTACTGTATTAGCC	326	482	Ovarian Cancer	Cancer
sc5rJUQ024_CACCACTAGTGTACTC	3729	11893	Breast Cancer	EC		scrEXT001_CCTCAGTGTGCCTGGT	2076	6460	Clorectal Cancer	Fibroblast		BT1242_GAGGATCTTTTCGT	297	1499	Lung Cancer	Myeloid		BT1303_ACTTACTGTCACTGGC	241	615	Ovarian Cancer	T cell
sc5rJUQ024_CACCACTCAGCTCCGA	4883	22382	Breast Cancer	Fibroblast		scrEXT001_CCTCTGAAGAGTTGGC	345	1100	Clorectal Cancer	Cancer		BT1242_GAGGCCACATCTCT	749	1809	Lung Cancer	T cell		BT1303_ACTTACTGTCCAGTTA	698	1595	Ovarian Cancer	T cell
sc5rJUQ024_CACCACTTCATAACCG	1175	2097	Breast Cancer	B cell		scrEXT001_CCTCTGAAGATAGTCA	358	665	Clorectal Cancer	Mast		BT1242_GAGGGCCTTTCGCC	650	1537	Lung Cancer	T cell		BT1303_ACTTACTGTGTAAGTA	278	442	Ovarian Cancer	Cancer
sc5rJUQ024_CACCAGGAGAGTTGGC	4072	14746	Breast Cancer	Fibroblast		scrEXT001_CCTCTGAAGTACTTGC	1068	2484	Clorectal Cancer	T cell		BT1242_GAGGGCCTTTCGTT	4589	20643	Lung Cancer	Cancer		BT1303_ACTTACTGTTCGTTGA	860	1915	Ovarian Cancer	Myeloid
sc5rJUQ024_CACCAGGAGCTAGTTC	1628	3789	Breast Cancer	T cell		scrEXT001_CCTCTGACATCGGGTC	343	752	Clorectal Cancer	Myeloid		BT1242_GAGTGACTAGCCTA	484	1063	Lung Cancer	T cell		BT1303_ACTTACTTCAACTCTT	325	559	Ovarian Cancer	Fibroblast
sc5rJUQ024_CACCAGGAGCTGCCCA	1620	4225	Breast Cancer	T cell		scrEXT001_CCTCTGAGTTTGTTGG	518	935	Clorectal Cancer	Cancer		BT1242_GATAAGGATGGCAT	2348	10772	Lung Cancer	Myeloid		BT1303_ACTTACTTCATGCTCC	773	1579	Ovarian Cancer	T cell
sc5rJUQ024_CACCAGGAGGTGCTTT	1946	5003	Breast Cancer	DC		scrEXT001_CCTCTGATCCTAGAAC	1329	2969	Clorectal Cancer	Cancer		BT1242_GATCTACTTGACTG	720	2345	Lung Cancer	B cell		BT1303_ACTTACTTCCAAAGTC	301	590	Ovarian Cancer	Cancer
sc5rJUQ024_CACCAGGCAGAAGCAC	659	1325	Breast Cancer	T cell		scrEXT001_CCTTACGAGAGCTGCA	1752	4023	Clorectal Cancer	Fibroblast		BT1242_GATCTTTGGAGACG	307	815	Lung Cancer	Myeloid		BT1303_ACTTACTTCCATGAAC	1247	3264	Ovarian Cancer	Myeloid
sc5rJUQ024_CACCAGGGTAAGTGGC	446	743	Breast Cancer	T cell		scrEXT001_CCTTACGAGCAGGCTA	3065	9607	Clorectal Cancer	EC		BT1242_GATGCAACCTCTAT	389	763	Lung Cancer	T cell		BT1303_ACTTACTTCCGGGTGT	1765	5124	Ovarian Cancer	Fibroblast
sc5rJUQ024_CACCAGGGTAGAGGAA	1632	3675	Breast Cancer	T cell		scrEXT001_CCTTACGCACGAAGCA	349	603	Clorectal Cancer	Cancer		BT1242_GATTGGTGGGAGGT	609	1481	Lung Cancer	Myeloid		BT1303_ACTTACTTCCTTGGTC	239	433	Ovarian Cancer	Cancer
sc5rJUQ024_CACCAGGGTCCGTGAC	724	1272	Breast Cancer	T cell		scrEXT001_CCTTACGCAGGGTATG	4074	17706	Clorectal Cancer	Cancer		BT1242_GCAAGACTTATCGG	748	2317	Lung Cancer	T cell		BT1303_ACTTACTTCGGCGCAT	508	1262	Ovarian Cancer	Cancer
sc5rJUQ024_CACCAGGGTCGTCTTC	866	2327	Breast Cancer	Cancer		scrEXT001_CCTTACGCATACTACG	982	2255	Clorectal Cancer	Cancer		BT1242_GCACCTACGTTACG	834	2558	Lung Cancer	Myeloid		BT1303_ACTTACTTCTAAGCCA	237	574	Ovarian Cancer	Cancer
sc5rJUQ024_CACCAGGTCATGTCCC	1418	3904	Breast Cancer	T cell		scrEXT001_CCTTACGCATGACGGA	1593	5236	Clorectal Cancer	T cell		BT1242_GCACTAGACTAAGC	1372	5451	Lung Cancer	T cell		BT1303_ACTTGTTAGACAAGCC	248	413	Ovarian Cancer	Cancer
sc5rJUQ024_CACCAGGTCCGAGCCA	614	17501	Breast Cancer	B cell		scrEXT001_CCTTACGGTAGAAGGA	1573	3163	Clorectal Cancer	Cancer		BT1242_GCAGCCGAACACAC	1693	37482	Lung Cancer	B cell		BT1303_ACTTGTTAGACAGGCT	306	497	Ovarian Cancer	Cancer
sc5rJUQ024_CACCAGGTCGTCCGTT	1297	3683	Breast Cancer	T cell		scrEXT001_CCTTACGTCATGTCTT	324	760	Clorectal Cancer	Cancer		BT1242_GCATTGGATCTTTG	704	2056	Lung Cancer	T cell		BT1303_ACTTGTTAGAGACTTA	327	524	Ovarian Cancer	Cancer
sc5rJUQ024_CACCAGGTCTACGAGT	243	2833	Breast Cancer	B cell		scrEXT001_CCTTACGTCGGCCGAT	2245	10578	Clorectal Cancer	Cancer		BT1242_GCCAAAACCGAACT	251	716	Lung Cancer	Myeloid		BT1303_ACTTGTTAGATGCCAG	290	457	Ovarian Cancer	Cancer
sc5rJUQ024_CACCTTGAGAGGTACC	1292	2521	Breast Cancer	B cell		scrEXT001_CCTTACGTCTCGCATC	371	816	Clorectal Cancer	Cancer		BT1242_GCCACGGACGAACT	280	558	Lung Cancer	T cell		BT1303_ACTTGTTAGATGTCGG	324	523	Ovarian Cancer	Cancer
sc5rJUQ024_CACCTTGCAAAGGAAG	3655	10449	Breast Cancer	EC		scrEXT001_CCTTCCCAGAATGTGT	2521	9499	Clorectal Cancer	Myeloid		BT1242_GCCACGGAGAACTC	663	1692	Lung Cancer	T cell		BT1303_ACTTGTTAGCCTCGTG	610	1539	Ovarian Cancer	T cell
sc5rJUQ024_CACCTTGCACCGAAAG	560	921	Breast Cancer	Fibroblast		scrEXT001_CCTTCCCCAATACGCT	2762	10718	Clorectal Cancer	Fibroblast		BT1242_GCCACGGAGGTGAG	923	2222	Lung Cancer	T cell		BT1303_ACTTGTTAGCTGCAAG	826	2108	Ovarian Cancer	Myeloid
sc5rJUQ024_CACCTTGGTAGAAGGA	2920	9779	Breast Cancer	B cell		scrEXT001_CCTTCCCGTGCGAAAC	1007	2455	Clorectal Cancer	Fibroblast		BT1242_GCCCAGGACTCTCG	409	837	Lung Cancer	Myeloid		BT1303_ACTTGTTAGGCCCTCA	1649	5014	Ovarian Cancer	Myeloid
sc5rJUQ024_CACCTTGGTTCCACGG	1712	3826	Breast Cancer	T cell		scrEXT001_CCTTCCCGTTTAAGCC	626	4975	Clorectal Cancer	B cell		BT1242_GCCGAGTGGGGCAA	696	1665	Lung Cancer	T cell		BT1303_ACTTGTTAGTACTTGC	909	1882	Ovarian Cancer	Fibroblast
sc5rJUQ024_CACCTTGTCATCTGCC	2387	7271	Breast Cancer	Fibroblast		scrEXT001_CCTTCCCTCCTAGAAC	4966	24247	Clorectal Cancer	Fibroblast		BT1242_GCCGTACTCGATAC	309	657	Lung Cancer	T cell		BT1303_ACTTGTTAGTGGGCTA	325	519	Ovarian Cancer	T cell
sc5rJUQ024_CACCTTGTCGCGATCG	1671	4306	Breast Cancer	T cell		scrEXT001_CCTTCCCTCTAACTCT	3860	14879	Clorectal Cancer	Cancer		BT1242_GCCTACACAACCTG	379	1207	Lung Cancer	Myeloid		BT1303_ACTTGTTCAGCATACT	809	1710	Ovarian Cancer	B cell
sc5rJUQ024_CACCTTGTCTCAACTT	1483	3216	Breast Cancer	T cell		scrEXT001_CCTTCCCTCTGCAGTA	260	434	Clorectal Cancer	Cancer		BT1242_GCGATATGTGTGAC	470	788	Lung Cancer	EC		BT1303_ACTTGTTCAGCTGCTG	1563	4534	Ovarian Cancer	Myeloid
sc5rJUQ024_CACTCCAAGAATTCCC	3898	15562	Breast Cancer	Fibroblast		scrEXT001_CCTTCGAAGGACTGGT	5397	27097	Clorectal Cancer	Cancer		BT1242_GCGCGAACGGACTT	905	3103	Lung Cancer	Mast		BT1303_ACTTGTTGTACAGCAG	317	459	Ovarian Cancer	Cancer
sc5rJUQ024_CACTCCACATTGCGGC	1837	4905	Breast Cancer	T cell		scrEXT001_CCTTCGAGTGAGTATA	559	1421	Clorectal Cancer	Cancer		BT1242_GCGGACTGTAGCGT	2520	7467	Lung Cancer	Cancer		BT1303_ACTTGTTTCAGAGCTT	267	956	Ovarian Cancer	T cell
sc5rJUQ024_CACTCCAGTGCCTTGG	1579	3966	Breast Cancer	T cell		scrEXT001_CCTTCGAGTGCTCTTC	1141	3052	Clorectal Cancer	T cell		BT1242_GCGGACTGTGTGGT	1216	3387	Lung Cancer	T cell		BT1303_ACTTGTTTCAGGTAAA	1924	4441	Ovarian Cancer	Fibroblast
sc5rJUQ024_CACTCCATCATAGCAC	1002	2309	Breast Cancer	T cell		scrEXT001_CCTTCGAGTTCGAATC	453	1006	Clorectal Cancer	Cancer		BT1242_GCGTATGACATGAC	1241	4350	Lung Cancer	T cell		BT1303_ACTTGTTTCAGGTTCA	4071	18415	Ovarian Cancer	Fibroblast
sc5rJUQ024_CACTCCATCCGCGTTT	2271	4473	Breast Cancer	EC		scrEXT001_CCTTTCTAGTTGAGAT	5642	32938	Clorectal Cancer	Fibroblast		BT1242_GCGTATGATGCATG	1231	4791	Lung Cancer	Myeloid		BT1303_ACTTGTTTCCAGTAGT	414	1015	Ovarian Cancer	Cancer
sc5rJUQ024_CACTCCATCCTATTCA	3183	8484	Breast Cancer	Fibroblast		scrEXT001_CCTTTCTCAGCGTCCA	3750	15901	Clorectal Cancer	Cancer		BT1242_GCTACGCTTAAAGG	2219	8344	Lung Cancer	Alveolar		BT1303_ACTTGTTTCCTTGACC	307	486	Ovarian Cancer	Cancer
sc5rJUQ024_CACTCCATCGCACTCT	929	1590	Breast Cancer	T cell		scrEXT001_CCTTTCTCAGGCAGTA	250	402	Clorectal Cancer	Cancer		BT1242_GCTCAAGAAGTACC	2023	10921	Lung Cancer	Alveolar		BT1303_ACTTGTTTCTCAAACG	446	808	Ovarian Cancer	Fibroblast
sc5rJUQ024_CACTCCATCTGACCTC	1332	2649	Breast Cancer	T cell		scrEXT001_CCTTTCTGTCCGAAGA	4416	24508	Clorectal Cancer	Cancer		BT1242_GCTCAAGACTGTCC	900	2417	Lung Cancer	T cell		BT1303_ACTTGTTTCTTGAGGT	612	2340	Ovarian Cancer	Fibroblast
sc5rJUQ024_CAGAATCAGCTGCCCA	4699	21462	Breast Cancer	Fibroblast		scrEXT001_CCTTTCTGTGTGGCTC	5253	29583	Clorectal Cancer	Cancer		BT1242_GCTCACTGGGTACT	694	1884	Lung Cancer	T cell		BT1303_ACTTGTTTCTTGGGTA	752	1887	Ovarian Cancer	Fibroblast
sc5rJUQ024_CAGAATCAGGTAGCCA	337	502	Breast Cancer	Cancer		scrEXT001_CCTTTCTTCAAGCCTA	5619	26678	Clorectal Cancer	EC		BT1242_GCTCCATGAACTGC	356	1279	Lung Cancer	Myeloid		BT1303_ACTTTCAAGATCCCAT	325	571	Ovarian Cancer	Fibroblast
sc5rJUQ024_CAGAATCCAGTCAGAG	1415	4417	Breast Cancer	B cell		scrEXT001_CCTTTCTTCTCTGAGA	4908	26250	Clorectal Cancer	Fibroblast		BT1242_GCTTGAGATCGCAA	806	9139	Lung Cancer	B cell		BT1303_ACTTTCAAGGAGTTTA	267	410	Ovarian Cancer	Cancer
sc5rJUQ024_CAGAATCCATGCATGT	527	641	Breast Cancer	T cell		scrEXT001_CGAACATAGGCCCTTG	698	1769	Clorectal Cancer	Fibroblast		BT1242_GGAACACTTGCCCT	537	1229	Lung Cancer	T cell		BT1303_ACTTTCAAGGATATAC	452	779	Ovarian Cancer	T cell
sc5rJUQ024_CAGAATCGTTACTGAC	3845	12802	Breast Cancer	Fibroblast		scrEXT001_CGAACATAGGTGTTAA	3876	18079	Clorectal Cancer	Fibroblast		BT1242_GGAGGATGGTCAAC	954	2718	Lung Cancer	T cell		BT1303_ACTTTCAAGTACTTGC	1912	4846	Ovarian Cancer	Myeloid
sc5rJUQ024_CAGAATCTCAGTCAGT	1657	4329	Breast Cancer	T cell		scrEXT001_CGAACATAGTCAAGCG	687	1729	Clorectal Cancer	Cancer		BT1242_GGAGGTGACCAGTA	997	3553	Lung Cancer	T cell		BT1303_ACTTTCACAAACCTAC	3190	10377	Ovarian Cancer	Cancer
sc5rJUQ024_CAGAGAGAGCCACTAT	351	817	Breast Cancer	Cancer		scrEXT001_CGAACATGTGCATCTA	838	2238	Clorectal Cancer	Cancer		BT1242_GGAGTTACGGAAAT	2423	7359	Lung Cancer	Cancer		BT1303_ACTTTCACAACGATCT	2125	6403	Ovarian Cancer	Fibroblast
sc5rJUQ024_CAGAGAGAGCGCCTCA	1628	3911	Breast Cancer	T cell		scrEXT001_CGAATGTAGCACGCCT	2451	8095	Clorectal Cancer	Myeloid		BT1242_GGATACTGGAGCAG	805	2262	Lung Cancer	T cell		BT1303_ACTTTCACAACTGCTA	304	480	Ovarian Cancer	Cancer
sc5rJUQ024_CAGAGAGCACAGGCCT	1046	2728	Breast Cancer	T cell		scrEXT001_CGAATGTCAATACGCT	3898	18715	Clorectal Cancer	Cancer		BT1242_GGATAGCTGTGAGG	1559	31170	Lung Cancer	B cell		BT1303_ACTTTCACAAGCTGAG	296	760	Ovarian Cancer	Cancer
sc5rJUQ024_CAGAGAGGTGCAACTT	3395	9900	Breast Cancer	Fibroblast		scrEXT001_CGAATGTCATGGGAAC	1488	3159	Clorectal Cancer	Fibroblast		BT1242_GGATGTTGCTAGAC	1056	4803	Lung Cancer	Myeloid		BT1303_ACTTTCACACCATCCT	2043	6770	Ovarian Cancer	Myeloid
sc5rJUQ024_CAGAGAGGTTCTGAAC	5516	22932	Breast Cancer	Fibroblast		scrEXT001_CGAATGTGTAGAAAGG	1615	4341	Clorectal Cancer	T cell		BT1242_GGATGTTGGAAACA	354	1409	Lung Cancer	Myeloid		BT1303_ACTTTCACACCTCGGA	520	2655	Ovarian Cancer	Cancer
sc5rJUQ024_CAGAGAGTCAATAAGG	1205	2550	Breast Cancer	T cell		scrEXT001_CGAATGTGTAGCTGCC	1984	6298	Clorectal Cancer	Myeloid		BT1242_GGATTTCTCGAACT	1027	3305	Lung Cancer	Myeloid		BT1303_ACTTTCACATGGTCAT	626	1432	Ovarian Cancer	T cell
sc5rJUQ024_CAGATCAAGGTAGCCA	5357	27971	Breast Cancer	Fibroblast		scrEXT001_CGACCTTAGATGGGTC	1047	2762	Clorectal Cancer	T cell		BT1242_GGCAATACCTCGCT	567	1304	Lung Cancer	T cell		BT1303_ACTTTCAGTACAAGTA	574	1218	Ovarian Cancer	T cell
sc5rJUQ024_CAGATCACACCTCGGA	3904	14699	Breast Cancer	Fibroblast		scrEXT001_CGACCTTAGTGGCACA	2230	8909	Clorectal Cancer	Myeloid		BT1242_GGCACGTGTGGTCA	697	1799	Lung Cancer	Cancer		BT1303_ACTTTCAGTACACCGC	278	489	Ovarian Cancer	T cell
sc5rJUQ024_CAGATCACAGCTTCGG	1656	3620	Breast Cancer	T cell		scrEXT001_CGACCTTCATGTTCCC	1593	5119	Clorectal Cancer	Myeloid		BT1242_GGCTAATGGGGTGA	775	1780	Lung Cancer	T cell		BT1303_ACTTTCAGTACATCCA	295	705	Ovarian Cancer	T cell
sc5rJUQ024_CAGATCAGTAAATGTG	1755	4535	Breast Cancer	T cell		scrEXT001_CGACCTTTCGTTTGCC	328	939	Clorectal Cancer	Cancer		BT1242_GGCTACCTAGCTAC	612	1446	Lung Cancer	T cell		BT1303_ACTTTCAGTGCGATAG	293	475	Ovarian Cancer	Cancer
sc5rJUQ024_CAGATCAGTACATGTC	2002	5226	Breast Cancer	T cell		scrEXT001_CGACCTTTCTTGCAAG	4467	21260	Clorectal Cancer	Fibroblast		BT1242_GGGAACGACTTCCG	736	1905	Lung Cancer	T cell		BT1303_ACTTTCATCACTGGGC	288	450	Ovarian Cancer	Cancer
sc5rJUQ024_CAGATCATCACGCGGT	238	745	Breast Cancer	Cancer		scrEXT001_CGACTTCAGATATGCA	412	1178	Clorectal Cancer	Cancer		BT1242_GGGACCTGCTGAGT	573	1167	Lung Cancer	T cell		BT1303_ACTTTCATCAGGCGAA	280	410	Ovarian Cancer	Myeloid
sc5rJUQ024_CAGATCATCGGTGTTA	1459	3801	Breast Cancer	T cell		scrEXT001_CGACTTCAGCGCCTTG	486	725	Clorectal Cancer	Cancer		BT1242_GGGCAAGATGACCA	623	1305	Lung Cancer	Myeloid		BT1303_ACTTTCATCCGTCAAA	300	473	Ovarian Cancer	Cancer
sc5rJUQ024_CAGCAGCAGAATAGGG	589	1127	Breast Cancer	EC		scrEXT001_CGACTTCAGCTGCGAA	773	1606	Clorectal Cancer	Fibroblast		BT1242_GGGTTAACTGTGAC	795	3257	Lung Cancer	T cell		BT1303_AGAATAGAGAGAGCTC	1277	3118	Ovarian Cancer	Myeloid
sc5rJUQ024_CAGCAGCAGGCGCTCT	3281	12169	Breast Cancer	Fibroblast		scrEXT001_CGACTTCAGGCTAGAC	3660	12676	Clorectal Cancer	Cancer		BT1242_GGTAAAGACAAGCT	615	1725	Lung Cancer	B cell		BT1303_AGAATAGAGCGTAGTG	213	414	Ovarian Cancer	T cell
sc5rJUQ024_CAGCAGCAGGTTCCTA	1233	2178	Breast Cancer	Fibroblast		scrEXT001_CGACTTCCAGCATACT	1033	2967	Clorectal Cancer	T cell		BT1242_GTACGTGACCATGA	860	1626	Lung Cancer	Cancer		BT1303_AGAATAGAGCTTATCG	1739	4090	Ovarian Cancer	Fibroblast
sc5rJUQ024_CAGCAGCCACATGGGA	1225	2496	Breast Cancer	T cell		scrEXT001_CGACTTCTCAACGGGA	1468	4182	Clorectal Cancer	T cell		BT1242_GTACTACTGTCACA	2739	13536	Lung Cancer	Myeloid		BT1303_AGAATAGAGGATCGCA	289	636	Ovarian Cancer	Cancer
sc5rJUQ024_CAGCAGCCATAGTAAG	780	1187	Breast Cancer	T cell		scrEXT001_CGACTTCTCACGATGT	280	689	Clorectal Cancer	Cancer		BT1242_GTCATACTTCGATG	891	2468	Lung Cancer	T cell		BT1303_AGAATAGCAACTGGCC	284	474	Ovarian Cancer	T cell
sc5rJUQ024_CAGCAGCGTCATGCCG	1222	2507	Breast Cancer	T cell		scrEXT001_CGACTTCTCCGAGCCA	635	2113	Clorectal Cancer	Cancer		BT1242_GTCCAAGACTCGAA	474	1081	Lung Cancer	T cell		BT1303_AGAATAGCAAGCCGTC	811	2043	Ovarian Cancer	T cell
sc5rJUQ024_CAGCAGCGTTAAGTAG	1507	3768	Breast Cancer	T cell		scrEXT001_CGACTTCTCTATGTGG	5947	38966	Clorectal Cancer	Cancer		BT1242_GTCTAACTCCTCGT	414	1785	Lung Cancer	Myeloid		BT1303_AGAATAGCACCAGGTC	3707	13623	Ovarian Cancer	Fibroblast
sc5rJUQ024_CAGCAGCTCCCTGACT	854	1661	Breast Cancer	T cell		scrEXT001_CGAGAAGAGGGTCTCC	1341	2792	Clorectal Cancer	EC		BT1242_GTTTAAGATCTCCG	708	2142	Lung Cancer	T cell		BT1303_AGAATAGCAGCTGTAT	1657	4010	Ovarian Cancer	EC
sc5rJUQ024_CAGCAGCTCTGCCCTA	3301	8377	Breast Cancer	Fibroblast		scrEXT001_CGAGAAGAGTGTACTC	1295	3078	Clorectal Cancer	Fibroblast		BT1242_TAAAGACTCCACAA	1440	6535	Lung Cancer	Myeloid		BT1303_AGAATAGCAGTGACAG	1295	3270	Ovarian Cancer	Fibroblast
sc5rJUQ024_CAGCAGCTCTTTAGTC	2132	5723	Breast Cancer	T cell		scrEXT001_CGAGAAGCAAGCCGCT	507	781	Clorectal Cancer	Cancer		BT1242_TAAATCGACACTCC	523	1410	Lung Cancer	T cell		BT1303_AGAATAGCATGAAGTA	308	472	Ovarian Cancer	Cancer
sc5rJUQ024_CAGCATAAGACCCACC	4427	17619	Breast Cancer	Fibroblast		scrEXT001_CGAGAAGCAGGAATCG	3192	12288	Clorectal Cancer	Cancer		BT1242_TAACATGAGGTAGG	670	1719	Lung Cancer	T cell		BT1303_AGAATAGGTAGTAGTA	915	2029	Ovarian Cancer	Myeloid
sc5rJUQ024_CAGCATAAGGCCCTCA	2922	9876	Breast Cancer	Fibroblast		scrEXT001_CGAGAAGGTACTTGAC	1820	5193	Clorectal Cancer	Myeloid		BT1242_TAACTAGACGACAT	948	5353	Lung Cancer	T cell		BT1303_AGAATAGGTCCATGAT	278	421	Ovarian Cancer	T cell
sc5rJUQ024_CAGCATAAGTTATCGC	1743	4383	Breast Cancer	T cell		scrEXT001_CGAGAAGGTCTGGAGA	2466	7575	Clorectal Cancer	Myeloid		BT1242_TAATGTGATGTCTT	360	835	Lung Cancer	T cell		BT1303_AGAATAGGTGACTCAT	3637	14631	Ovarian Cancer	Myeloid
sc5rJUQ024_CAGCATACAAGGTGTG	1527	3656	Breast Cancer	T cell		scrEXT001_CGAGAAGGTGCAACTT	249	586	Clorectal Cancer	Cancer		BT1242_TACACACTGTTCGA	1585	6500	Lung Cancer	Myeloid		BT1303_AGAATAGGTGTAAGTA	1707	4846	Ovarian Cancer	Myeloid
sc5rJUQ024_CAGCATACAGGGAGAG	403	572	Breast Cancer	T cell		scrEXT001_CGAGAAGTCACTCTTA	1558	3997	Clorectal Cancer	Myeloid		BT1242_TACATCACGAATCC	557	1264	Lung Cancer	T cell		BT1303_AGAATAGGTTACCGAT	260	403	Ovarian Cancer	Cancer
sc5rJUQ024_CAGCATAGTAAGTGGC	1803	4049	Breast Cancer	T cell		scrEXT001_CGAGCACAGCCACGCT	3491	12170	Clorectal Cancer	Cancer		BT1242_TACGCCACAAACAG	576	1106	Lung Cancer	T cell		BT1303_AGAATAGTCATAAAGG	215	410	Ovarian Cancer	Cancer
sc5rJUQ024_CAGCATATCCGTTGTC	1791	4477	Breast Cancer	Fibroblast		scrEXT001_CGAGCACAGCCACTAT	2346	7219	Clorectal Cancer	T cell		BT1242_TACGCCACGTGCAT	2925	15537	Lung Cancer	Myeloid		BT1303_AGAATAGTCTTGAGAC	979	2226	Ovarian Cancer	Fibroblast
sc5rJUQ024_CAGCCGAAGACATAAC	1674	3559	Breast Cancer	T cell		scrEXT001_CGAGCACGTCTGATTG	373	792	Clorectal Cancer	Cancer		BT1242_TACTACTGTGGAGG	623	1464	Lung Cancer	T cell		BT1303_AGACGTTAGAAACGAG	299	468	Ovarian Cancer	Cancer
sc5rJUQ024_CAGCCGACAAGCCCAC	355	448	Breast Cancer	Cancer		scrEXT001_CGAGCACGTGCTAGCC	1224	2793	Clorectal Cancer	T cell		BT1242_TACTTTCTAGTGCT	790	2539	Lung Cancer	T cell		BT1303_AGACGTTAGATGTTAG	3949	12277	Ovarian Cancer	Cancer
sc5rJUQ024_CAGCCGACACCGTTGG	2061	5275	Breast Cancer	T cell		scrEXT001_CGAGCACTCGTTTAGG	428	1116	Clorectal Cancer	Cancer		BT1242_TACTTTCTGGGATG	750	2044	Lung Cancer	T cell		BT1303_AGACGTTAGGGTGTTG	958	2044	Ovarian Cancer	Myeloid
sc5rJUQ024_CAGCCGACACTGCCAG	527	1387	Breast Cancer	Fibroblast		scrEXT001_CGAGCCACACGCTTTC	344	640	Clorectal Cancer	T cell		BT1242_TAGGCAACCGTACA	659	1661	Lung Cancer	T cell		BT1303_AGACGTTAGGTTACCT	354	533	Ovarian Cancer	EC
sc5rJUQ024_CAGCCGAGTCTCTCGT	1874	4525	Breast Cancer	T cell		scrEXT001_CGAGCCACAGCAGTTT	4671	22567	Clorectal Cancer	Cancer		BT1242_TAGGCAACGTTGTG	886	2473	Lung Cancer	Myeloid		BT1303_AGACGTTAGTGGAGTC	3640	16861	Ovarian Cancer	Myeloid
sc5rJUQ024_CAGCCGAGTTAAGATG	240	505	Breast Cancer	Cancer		scrEXT001_CGAGCCACAGTATGCT	632	1088	Clorectal Cancer	Cancer		BT1242_TAGGCATGAGGTTC	1004	3587	Lung Cancer	T cell		BT1303_AGACGTTAGTTGAGAT	3760	10468	Ovarian Cancer	Cancer
sc5rJUQ024_CAGCCGATCAAACCAC	1155	3065	Breast Cancer	T cell		scrEXT001_CGAGCCATCGACAGCC	5991	47197	Clorectal Cancer	Cancer		BT1242_TAGGCATGGGCAAG	720	1643	Lung Cancer	T cell		BT1303_AGACGTTCACAGACTT	714	1704	Ovarian Cancer	Fibroblast
sc5rJUQ024_CAGCCGATCCTAGAAC	1806	4607	Breast Cancer	T cell		scrEXT001_CGATCGGCAATCAGAA	718	1288	Clorectal Cancer	Cancer		BT1242_TAGGCTGACTGATG	516	1152	Lung Cancer	T cell		BT1303_AGACGTTCAGATCCAT	251	459	Ovarian Cancer	Fibroblast
sc5rJUQ024_CAGCCGATCTAGAGTC	1661	4717	Breast Cancer	T cell		scrEXT001_CGATCGGGTATCAGTC	372	562	Clorectal Cancer	Cancer		BT1242_TAGGTTCTCGTGAT	693	2152	Lung Cancer	T cell		BT1303_AGACGTTCATCAGTCA	268	471	Ovarian Cancer	Cancer
sc5rJUQ024_CAGCGACAGAGACGAA	4149	19971	Breast Cancer	Myeloid		scrEXT001_CGATCGGGTCCGAAGA	301	595	Clorectal Cancer	Cancer		BT1242_TAGTAATGAACCTG	1485	30519	Lung Cancer	B cell		BT1303_AGACGTTCATCTCGCT	656	1594	Ovarian Cancer	Fibroblast
sc5rJUQ024_CAGCGACCACTCAGGC	488	748	Breast Cancer	Fibroblast		scrEXT001_CGATCGGTCCTTGCCA	712	1511	Clorectal Cancer	Cancer		BT1242_TAGTAATGGTTCGA	1296	5539	Lung Cancer	Myeloid		BT1303_AGACGTTCATTTCACT	303	497	Ovarian Cancer	Cancer
sc5rJUQ024_CAGCGACCATTGAGCT	2667	6406	Breast Cancer	Fibroblast		scrEXT001_CGATCGGTCGTAGGAG	360	1547	Clorectal Cancer	Cancer		BT1242_TAGTACCTCTGCTC	735	1874	Lung Cancer	T cell		BT1303_AGACGTTGTCGTCTTC	1958	5745	Ovarian Cancer	Myeloid
sc5rJUQ024_CAGCGACGTGTTTGGT	637	1209	Breast Cancer	B cell		scrEXT001_CGATGGCAGATCCGAG	2082	8712	Clorectal Cancer	Myeloid		BT1242_TAGTCGGACCAAGT	1604	14414	Lung Cancer	B cell		BT1303_AGACGTTTCCCTAATT	529	973	Ovarian Cancer	Fibroblast
sc5rJUQ024_CAGCGACGTTTACTCT	1277	3193	Breast Cancer	T cell		scrEXT001_CGATGGCAGATCGGGT	754	1931	Clorectal Cancer	Cancer		BT1242_TAGTCGGAGAGGGT	579	1440	Lung Cancer	T cell		BT1303_AGAGCGAAGAAGAAGC	249	415	Ovarian Cancer	Myeloid
sc5rJUQ024_CAGCGACTCAGTGCAT	2959	9351	Breast Cancer	Fibroblast		scrEXT001_CGATGGCAGGCCCTCA	1382	3835	Clorectal Cancer	T cell		BT1242_TAGTGGTGATGACC	786	2856	Lung Cancer	T cell		BT1303_AGAGCGAAGATACACA	310	461	Ovarian Cancer	Cancer
sc5rJUQ024_CAGCTAAAGCGCCTTG	1727	3864	Breast Cancer	Fibroblast		scrEXT001_CGATGGCAGGCTCAGA	242	819	Clorectal Cancer	Myeloid		BT1242_TATACAGATGCCCT	1085	4042	Lung Cancer	Myeloid		BT1303_AGAGCGAAGCAAATCA	2273	8046	Ovarian Cancer	Fibroblast
sc5rJUQ024_CAGCTAACAGTTCCCT	1439	4177	Breast Cancer	T cell		scrEXT001_CGATGGCCACGGTTTA	391	1286	Clorectal Cancer	Myeloid		BT1242_TATCCTGACATTTC	519	3159	Lung Cancer	B cell		BT1303_AGAGCGAAGCAATCTC	278	406	Ovarian Cancer	Cancer
sc5rJUQ024_CAGCTAAGTTACGCGC	1524	4111	Breast Cancer	T cell		scrEXT001_CGATGTACATGCAATC	1850	6239	Clorectal Cancer	T cell		BT1242_TATCCTGAGTGTTG	852	2062	Lung Cancer	T cell		BT1303_AGAGCGAAGGCTCAGA	3018	11516	Ovarian Cancer	Myeloid
sc5rJUQ024_CAGCTAAGTTGTGGCC	280	474	Breast Cancer	Cancer		scrEXT001_CGATGTATCCTTTCGG	300	487	Clorectal Cancer	Fibroblast		BT1242_TATCTCGAGGTCTA	710	1521	Lung Cancer	T cell		BT1303_AGAGCGAAGTCGAGTG	260	411	Ovarian Cancer	T cell
sc5rJUQ024_CAGCTAATCATGCTCC	2433	5934	Breast Cancer	T cell		scrEXT001_CGATTGAAGCTCCCAG	4065	18229	Clorectal Cancer	Cancer		BT1242_TATCTTCTAGCTAC	1285	3839	Lung Cancer	T cell		BT1303_AGAGCGACACCCATTC	5666	30987	Ovarian Cancer	Cancer
sc5rJUQ024_CAGCTAATCTCCAGGG	571	1331	Breast Cancer	Cancer		scrEXT001_CGATTGAGTTCCACTC	2118	7303	Clorectal Cancer	Myeloid		BT1242_TCAATAGAGTTCAG	783	1938	Lung Cancer	T cell		BT1303_AGAGCGACAGTAACGG	713	1415	Ovarian Cancer	Fibroblast
sc5rJUQ024_CAGCTGGAGAGGGCTT	648	1535	Breast Cancer	Cancer		scrEXT001_CGATTGATCCACGAAT	569	1033	Clorectal Cancer	Cancer		BT1242_TCAGGATGTTGGTG	892	8615	Lung Cancer	B cell		BT1303_AGAGCGACATGGGAAC	333	462	Ovarian Cancer	Cancer
sc5rJUQ024_CAGCTGGAGGGTGTGT	5355	24006	Breast Cancer	Fibroblast		scrEXT001_CGATTGATCTGGCGAC	1011	5200	Clorectal Cancer	Cancer		BT1242_TCCACTCTCCTCCA	442	1358	Lung Cancer	Myeloid		BT1303_AGAGCGAGTCTAACGT	2252	7253	Ovarian Cancer	Fibroblast
sc5rJUQ024_CAGCTGGCAAAGGCGT	1752	4327	Breast Cancer	T cell		scrEXT001_CGCCAAGAGTCCTCCT	5449	27438	Clorectal Cancer	Cancer		BT1242_TCCCAGACATCGAC	1351	4379	Lung Cancer	Myeloid		BT1303_AGAGCGAGTCTCTCGT	1121	3307	Ovarian Cancer	Fibroblast
sc5rJUQ024_CAGCTGGCACCCATGG	2938	9264	Breast Cancer	T cell		scrEXT001_CGCCAAGCAAGGTTCT	1046	2657	Clorectal Cancer	Fibroblast		BT1242_TCCTATGAATCACG	751	2652	Lung Cancer	T cell		BT1303_AGAGCGAGTTACTGAC	745	1994	Ovarian Cancer	Myeloid
sc5rJUQ024_CAGCTGGCAGCTGCAC	1308	2570	Breast Cancer	T cell		scrEXT001_CGCCAAGCACATGGGA	312	420	Clorectal Cancer	Cancer		BT1242_TCGACGCTCGGTAT	748	2693	Lung Cancer	T cell		BT1303_AGAGCGAGTTCAGGCC	1505	4655	Ovarian Cancer	Myeloid
sc5rJUQ024_CAGCTGGCATAAGACA	2945	12375	Breast Cancer	DC		scrEXT001_CGCCAAGCACGACTCG	2108	6461	Clorectal Cancer	Myeloid		BT1242_TCGACGCTCTCTCG	531	1187	Lung Cancer	T cell		BT1303_AGAGCGAGTTCCCTTG	327	524	Ovarian Cancer	Cancer
sc5rJUQ024_CAGCTGGGTAACGACG	2627	18062	Breast Cancer	B cell		scrEXT001_CGCCAAGCATCCAACA	2247	7158	Clorectal Cancer	Fibroblast		BT1242_TCGATTTGGTCTGA	454	1009	Lung Cancer	T cell		BT1303_AGAGCGATCCGCAAGC	476	807	Ovarian Cancer	Fibroblast
sc5rJUQ024_CAGCTGGGTGGAAAGA	2638	7926	Breast Cancer	T cell		scrEXT001_CGCCAAGGTGATGTCT	1942	5862	Clorectal Cancer	Myeloid		BT1242_TCGCAAGAGAAGGC	1171	6879	Lung Cancer	Myeloid		BT1303_AGAGCTTAGAAGGGTA	3147	12168	Ovarian Cancer	Fibroblast
sc5rJUQ024_CAGCTGGGTTAGAACA	2526	7984	Breast Cancer	T cell		scrEXT001_CGCCAAGTCATCATTC	4385	21866	Clorectal Cancer	Fibroblast		BT1242_TCGGTAGATTTCGT	440	1020	Lung Cancer	Myeloid		BT1303_AGAGCTTAGTGAAGAG	1322	3263	Ovarian Cancer	Fibroblast
sc5rJUQ024_CAGCTGGGTTCAGCGC	2178	5598	Breast Cancer	T cell		scrEXT001_CGCCAAGTCCATGAAC	1598	3935	Clorectal Cancer	T cell		BT1242_TCGTGAGAACTTTC	307	793	Lung Cancer	T cell		BT1303_AGAGCTTAGTGAATTG	678	1040	Ovarian Cancer	EC
sc5rJUQ024_CAGCTGGTCCCGACTT	1098	2867	Breast Cancer	B cell		scrEXT001_CGCGGTAGTAAGTTCC	1548	6441	Clorectal Cancer	Myeloid		BT1242_TCTACAACTCCAAG	837	2087	Lung Cancer	T cell		BT1303_AGAGCTTAGTGTACTC	2546	7454	Ovarian Cancer	Fibroblast
sc5rJUQ024_CAGCTGGTCCTTTCTC	1599	4952	Breast Cancer	T cell		scrEXT001_CGCGGTAGTTCGCGAC	4552	19003	Clorectal Cancer	EC		BT1242_TCTCCACTGAAACA	333	1176	Lung Cancer	Myeloid		BT1303_AGAGCTTCAAGCCGCT	1138	2863	Ovarian Cancer	Fibroblast
sc5rJUQ024_CAGCTGGTCGGAATCT	1104	2788	Breast Cancer	T cell		scrEXT001_CGCGGTATCAACTCTT	3095	8598	Clorectal Cancer	Cancer		BT1242_TGAAATTGTGACTG	2069	8044	Lung Cancer	T cell		BT1303_AGAGCTTCACCCTATC	2506	8276	Ovarian Cancer	Fibroblast
sc5rJUQ024_CAGCTGGTCTTTACAC	1409	2925	Breast Cancer	T cell		scrEXT001_CGCGTTTAGCGCTTAT	5273	27642	Clorectal Cancer	Cancer		BT1242_TGAACCGAGCTTCC	706	1607	Lung Cancer	T cell		BT1303_AGAGCTTCACGGTAGA	242	407	Ovarian Cancer	T cell
sc5rJUQ024_CAGGTGCAGATGTAAC	716	1182	Breast Cancer	Fibroblast		scrEXT001_CGCGTTTGTCCTCTTG	5587	38985	Clorectal Cancer	Fibroblast		BT1242_TGCAAGACACTGGT	543	1768	Lung Cancer	Myeloid		BT1303_AGAGCTTCACGTCTCT	371	630	Ovarian Cancer	Cancer
sc5rJUQ024_CAGGTGCAGCGATATA	3466	9869	Breast Cancer	Fibroblast		scrEXT001_CGCGTTTGTGCCTGCA	3389	14049	Clorectal Cancer	Fibroblast		BT1242_TGCAAGACCACAAC	2938	15954	Lung Cancer	Fibroblast		BT1303_AGAGCTTCAGATGGGT	350	682	Ovarian Cancer	T cell
sc5rJUQ024_CAGGTGCAGTGACTCT	4377	15876	Breast Cancer	Fibroblast		scrEXT001_CGCGTTTTCCCTTGTG	386	505	Clorectal Cancer	Cancer		BT1242_TGCAAGACTGTCGA	772	2371	Lung Cancer	Myeloid		BT1303_AGAGCTTCAGATTGCT	209	799	Ovarian Cancer	Cancer
sc5rJUQ024_CAGGTGCCAGGCTCAC	341	576	Breast Cancer	Cancer		scrEXT001_CGCTATCCAGGGTTAG	723	1661	Clorectal Cancer	Cancer		BT1242_TGCACAGAGTTCGA	583	1312	Lung Cancer	T cell		BT1303_AGAGCTTCATTATCTC	362	597	Ovarian Cancer	Myeloid
sc5rJUQ024_CAGGTGCCATAACCTG	447	692	Breast Cancer	T cell		scrEXT001_CGCTATCCATAAAGGT	416	1122	Clorectal Cancer	T cell		BT1242_TGCCACTGGATGAA	677	2241	Lung Cancer	T cell		BT1303_AGAGCTTGTAAATGTG	1228	2206	Ovarian Cancer	Cancer
sc5rJUQ024_CAGGTGCGTACATCCA	4878	20071	Breast Cancer	Fibroblast		scrEXT001_CGCTATCCATGTCGAT	526	938	Clorectal Cancer	EC		BT1242_TGCGTAGATCAAGC	1249	5106	Lung Cancer	Myeloid		BT1303_AGAGCTTGTCTAGGTT	262	431	Ovarian Cancer	Cancer
sc5rJUQ024_CAGTAACAGGCATTGG	3113	10817	Breast Cancer	Fibroblast		scrEXT001_CGCTATCGTGATGATA	303	935	Clorectal Cancer	Cancer		BT1242_TGGAACTGTCCTGC	2038	11615	Lung Cancer	Myeloid		BT1303_AGAGCTTGTGTTTGGT	3626	12815	Ovarian Cancer	Cancer
sc5rJUQ024_CAGTAACAGTGAACGC	2009	5368	Breast Cancer	Fibroblast		scrEXT001_CGCTATCTCACCCTCA	2371	8675	Clorectal Cancer	Cancer		BT1242_TGGAGACTCAGTTG	3455	14064	Lung Cancer	Cancer		BT1303_AGAGCTTGTTCCACGG	205	1118	Ovarian Cancer	Cancer
sc5rJUQ024_CAGTAACCAAGTAGTA	1112	2381	Breast Cancer	T cell		scrEXT001_CGCTGGACACCCATGG	1032	2276	Clorectal Cancer	Myeloid		BT1242_TGGAGGGAACACGT	821	2727	Lung Cancer	B cell		BT1303_AGAGCTTTCAACGCTA	265	841	Ovarian Cancer	Cancer
sc5rJUQ024_CAGTAACGTACAGTTC	1536	3441	Breast Cancer	T cell		scrEXT001_CGCTGGACATAGTAAG	2078	5713	Clorectal Cancer	Cancer		BT1242_TGGCAATGCCCGTT	773	2389	Lung Cancer	T cell		BT1303_AGAGCTTTCGCTAGCG	1106	3129	Ovarian Cancer	Fibroblast
sc5rJUQ024_CAGTAACTCCTTGGTC	1069	2154	Breast Cancer	T cell		scrEXT001_CGCTGGAGTCTCTTTA	426	696	Clorectal Cancer	Cancer		BT1242_TGGCACCTGCCCTT	1041	3683	Lung Cancer	Myeloid		BT1303_AGAGCTTTCGTCACGG	1671	5045	Ovarian Cancer	EC
sc5rJUQ024_CAGTCCTAGCTAGTTC	2875	6891	Breast Cancer	EC		scrEXT001_CGCTGGAGTGGTCTCG	4178	17720	Clorectal Cancer	Cancer		BT1242_TGGTTACTATCGAC	442	2734	Lung Cancer	Myeloid		BT1303_AGAGTGGAGAATAGGG	3371	10323	Ovarian Cancer	Cancer
sc5rJUQ024_CAGTCCTAGCTCCTCT	1217	3006	Breast Cancer	T cell		scrEXT001_CGCTGGAGTTTAGGAA	2123	6129	Clorectal Cancer	T cell		BT1242_TGTCTAACCTGTAG	1138	3474	Lung Cancer	T cell		BT1303_AGAGTGGAGAGGACGG	292	453	Ovarian Cancer	Cancer
sc5rJUQ024_CAGTCCTAGCTGCCCA	203	449	Breast Cancer	Cancer		scrEXT001_CGCTGGATCAGCCTAA	3859	17225	Clorectal Cancer	Cancer		BT1242_TGTGACGACTCGCT	567	1505	Lung Cancer	T cell		BT1303_AGAGTGGAGCTCTCGG	704	1420	Ovarian Cancer	T cell
sc5rJUQ024_CAGTCCTAGTGGTCCC	1263	2406	Breast Cancer	Myeloid		scrEXT001_CGCTTCAAGTGGTCCC	472	854	Clorectal Cancer	Cancer		BT1242_TGTGGATGGGGATG	898	2047	Lung Cancer	T cell		BT1303_AGAGTGGAGTCTCGGC	1484	4086	Ovarian Cancer	Myeloid
sc5rJUQ024_CAGTCCTCACAGCGTC	1717	3799	Breast Cancer	Myeloid		scrEXT001_CGCTTCACAAGCTGAG	496	721	Clorectal Cancer	Cancer		BT1242_TTAACCACGTCAAC	227	545	Lung Cancer	Myeloid		BT1303_AGAGTGGAGTTCGCAT	310	482	Ovarian Cancer	Cancer
sc5rJUQ024_CAGTCCTCAGGAATGC	3346	10580	Breast Cancer	Fibroblast		scrEXT001_CGCTTCAGTCGAGTTT	3843	15519	Clorectal Cancer	Cancer		BT1242_TTAGTCTGCCAAGT	3371	26491	Lung Cancer	B cell		BT1303_AGAGTGGAGTTCGCGC	1351	2403	Ovarian Cancer	Cancer
sc5rJUQ024_CAGTCCTGTCTTCTCG	4563	17148	Breast Cancer	Fibroblast		scrEXT001_CGCTTCATCACCACCT	1845	6144	Clorectal Cancer	Myeloid		BT1242_TTAGTCTGTTACTC	1098	3588	Lung Cancer	Mast		BT1303_AGAGTGGCACAGGAGT	1777	5293	Ovarian Cancer	Fibroblast
sc5rJUQ024_CAGTCCTGTGAACCTT	306	933	Breast Cancer	Cancer		scrEXT001_CGGACACAGATCTGAA	715	3032	Clorectal Cancer	Myeloid		BT1242_TTATGAGATCGCTC	4198	19844	Lung Cancer	Cancer		BT1303_AGAGTGGCAGTAAGCG	293	482	Ovarian Cancer	Cancer
sc5rJUQ024_CAGTCCTGTGCTAGCC	1841	4890	Breast Cancer	T cell		scrEXT001_CGGACACCAAGGACAC	1053	2718	Clorectal Cancer	Cancer		BT1242_TTCAACACTAGAAG	934	3006	Lung Cancer	T cell		BT1303_AGAGTGGCATCACCCT	270	424	Ovarian Cancer	B cell
sc5rJUQ024_CAGTCCTGTTATTCTC	1508	3376	Breast Cancer	T cell		scrEXT001_CGGACACGTCTCCCTA	2164	9030	Clorectal Cancer	Myeloid		BT1242_TTCACAACATTTCC	298	428	Lung Cancer	Cancer		BT1303_AGAGTGGCATGCCCGA	295	449	Ovarian Cancer	Cancer
sc5rJUQ024_CAGTCCTGTTGCGTTA	1432	3383	Breast Cancer	T cell		scrEXT001_CGGACACGTTATGCGT	2430	7743	Clorectal Cancer	Cancer		BT1242_TTCCATGAGCTGTA	763	2623	Lung Cancer	Myeloid		BT1303_AGAGTGGCATGTCGAT	2614	7760	Ovarian Cancer	Fibroblast
sc5rJUQ024_CATATGGAGGAGCGAG	1226	2561	Breast Cancer	T cell		scrEXT001_CGGACACGTTCCACAA	984	2577	Clorectal Cancer	EC		BT1242_TTCCTAGACAAGCT	291	658	Lung Cancer	Mast		BT1303_AGAGTGGGTCAGAGGT	275	439	Ovarian Cancer	Fibroblast
sc5rJUQ024_CATATGGCAAGCCGCT	1157	2155	Breast Cancer	T cell		scrEXT001_CGGACACTCAGCAACT	1328	3409	Clorectal Cancer	Cancer		BT1242_TTCGGAGAGTCAAC	389	2374	Lung Cancer	Myeloid		BT1303_AGAGTGGGTCCTCTTG	805	1576	Ovarian Cancer	Fibroblast
sc5rJUQ024_CATATGGCAATGGATA	1370	3340	Breast Cancer	Fibroblast		scrEXT001_CGGACACTCAGGCCCA	1224	3468	Clorectal Cancer	T cell		BT1242_TTGAGGTGATCACG	661	1687	Lung Cancer	T cell		BT1303_AGAGTGGGTGTTGGGA	401	1649	Ovarian Cancer	Cancer
sc5rJUQ024_CATATGGGTACTTGAC	683	1429	Breast Cancer	T cell		scrEXT001_CGGACGTAGATAGTCA	467	1253	Clorectal Cancer	Myeloid		BT1242_TTGGGAACGTCGTA	2641	11779	Lung Cancer	T cell		BT1303_AGAGTGGGTTAAGGGC	309	571	Ovarian Cancer	T cell
sc5rJUQ024_CATATGGGTCCATGAT	3331	10549	Breast Cancer	Fibroblast		scrEXT001_CGGACGTAGCGCCTCA	733	1757	Clorectal Cancer	Fibroblast		BT1242_TTGGTACTAAGGTA	1733	5512	Lung Cancer	T cell		BT1303_AGAGTGGGTTGGTAAA	911	1726	Ovarian Cancer	Fibroblast
sc5rJUQ024_CATATGGGTGCAGGTA	1204	2516	Breast Cancer	T cell		scrEXT001_CGGACGTAGTGACTCT	5906	34717	Clorectal Cancer	Cancer		BT1242_TTTGACTGATGTCG	1053	4473	Lung Cancer	Myeloid		BT1303_AGAGTGGTCAACGAAA	339	527	Ovarian Cancer	Myeloid
sc5rJUQ024_CATATGGGTTAAGACA	314	452	Breast Cancer	Cancer		scrEXT001_CGGACGTCAAAGTCAA	1692	4323	Clorectal Cancer	Myeloid		BT1243_AAACCGTGATGCTG	1001	13572	Lung Cancer	B cell		BT1303_AGAGTGGTCGAATGGG	294	503	Ovarian Cancer	Cancer
sc5rJUQ024_CATATGGTCAACCAAC	707	1211	Breast Cancer	T cell		scrEXT001_CGGACGTCAGTACACT	1258	5950	Clorectal Cancer	Cancer		BT1243_AAAGATCTGTGTAC	881	3322	Lung Cancer	T cell		BT1303_AGAGTGGTCGGATGTT	550	1003	Ovarian Cancer	Myeloid
sc5rJUQ024_CATATGGTCGACCAGC	1082	2599	Breast Cancer	T cell		scrEXT001_CGGACGTGTTGCGTTA	1400	3358	Clorectal Cancer	T cell		BT1243_AAAGCAGACAGTCA	953	2447	Lung Cancer	T cell		BT1303_AGAGTGGTCGGCATCG	1991	6836	Ovarian Cancer	Myeloid
sc5rJUQ024_CATATGGTCTCCGGTT	1052	3526	Breast Cancer	B cell		scrEXT001_CGGACGTTCGCTTAGA	3124	9820	Clorectal Cancer	Cancer		BT1243_AAATGGGATAAAGG	856	2130	Lung Cancer	T cell		BT1303_AGAGTGGTCTCGAGTA	282	469	Ovarian Cancer	T cell
sc5rJUQ024_CATATTCAGCACCGCT	1562	3006	Breast Cancer	Fibroblast		scrEXT001_CGGACTGCAAAGTGCG	2927	11050	Clorectal Cancer	Fibroblast		BT1243_AACAAACTGTGTCA	593	1812	Lung Cancer	Myeloid		BT1303_AGATCTGAGAGCTGGT	1635	3141	Ovarian Cancer	Cancer
sc5rJUQ024_CATATTCAGGTGCACA	588	5653	Breast Cancer	B cell		scrEXT001_CGGACTGCACTAAGTC	1980	5627	Clorectal Cancer	T cell		BT1243_AACAATACGCGAAG	2668	13129	Lung Cancer	T cell		BT1303_AGATCTGAGCACGCCT	1240	3446	Ovarian Cancer	Myeloid
sc5rJUQ024_CATATTCCAGCCTGTG	799	1489	Breast Cancer	T cell		scrEXT001_CGGACTGCAGACACTT	314	900	Clorectal Cancer	Cancer		BT1243_AACCCAGACTGGTA	736	1893	Lung Cancer	T cell		BT1303_AGATCTGAGCCCAATT	342	495	Ovarian Cancer	Cancer
sc5rJUQ024_CATATTCCAGTAACGG	1256	2591	Breast Cancer	B cell		scrEXT001_CGGAGCTAGCAATCTC	1158	3835	Clorectal Cancer	T cell		BT1243_AACCTTACACGGGA	776	2594	Lung Cancer	Myeloid		BT1303_AGATCTGAGGTGCTTT	274	439	Ovarian Cancer	Cancer
sc5rJUQ024_CATATTCTCAACGCTA	1087	2144	Breast Cancer	T cell		scrEXT001_CGGAGCTAGGATGCGT	1596	4287	Clorectal Cancer	T cell		BT1243_AACGGTACACACTG	732	1820	Lung Cancer	T cell		BT1303_AGATCTGCAATGGTCT	960	2105	Ovarian Cancer	Fibroblast
sc5rJUQ024_CATATTCTCATTGCGA	1100	2156	Breast Cancer	T cell		scrEXT001_CGGAGCTCAATGCCAT	1006	4178	Clorectal Cancer	Cancer		BT1243_AACGTGTGCTATTC	1574	5727	Lung Cancer	T cell		BT1303_AGATCTGGTTACCAGT	3081	10258	Ovarian Cancer	Cancer
sc5rJUQ024_CATATTCTCTAACTTC	1420	3454	Breast Cancer	T cell		scrEXT001_CGGAGCTGTAATCGTC	4262	23490	Clorectal Cancer	Cancer		BT1243_AACTACCTGCTATG	1125	2958	Lung Cancer	T cell		BT1303_AGATCTGGTTGACGTT	250	442	Ovarian Cancer	Cancer
sc5rJUQ024_CATATTCTCTCGTATT	1502	4148	Breast Cancer	T cell		scrEXT001_CGGAGCTGTTGGGACA	5479	27891	Clorectal Cancer	Cancer		BT1243_AAGAAGACTAACGC	715	2143	Lung Cancer	T cell		BT1303_AGATCTGGTTTGGCGC	3988	13659	Ovarian Cancer	Cancer
sc5rJUQ024_CATCAAGGTATGGTTC	1627	4069	Breast Cancer	T cell		scrEXT001_CGGAGCTTCGCCATAA	631	1206	Clorectal Cancer	Cancer		BT1243_AAGAAGACTGCACA	635	1563	Lung Cancer	T cell		BT1303_AGATCTGTCACAATGC	213	430	Ovarian Cancer	Fibroblast
sc5rJUQ024_CATCAAGGTCGATTGT	1719	4399	Breast Cancer	T cell		scrEXT001_CGGAGTCCATGCGCAC	370	1428	Clorectal Cancer	Cancer		BT1243_AAGACAGAGGACGA	672	2258	Lung Cancer	T cell		BT1303_AGATCTGTCAGCCTAA	2003	5299	Ovarian Cancer	Fibroblast
sc5rJUQ024_CATCAAGGTGAGCGAT	856	1973	Breast Cancer	B cell		scrEXT001_CGGAGTCGTAATCGTC	2873	8228	Clorectal Cancer	Cancer		BT1243_AAGATTACGAACTC	486	1030	Lung Cancer	T cell		BT1303_AGATCTGTCATTGCCC	493	909	Ovarian Cancer	Cancer
sc5rJUQ024_CATCAAGGTTTGGCGC	1429	3421	Breast Cancer	T cell		scrEXT001_CGGAGTCGTCAAAGAT	289	833	Clorectal Cancer	B cell		BT1243_AAGCAAGATCACGA	651	3226	Lung Cancer	B cell		BT1303_AGATCTGTCCGCTGTT	718	1546	Ovarian Cancer	Fibroblast
sc5rJUQ024_CATCAAGTCTCGAGTA	325	515	Breast Cancer	Cancer		scrEXT001_CGGAGTCGTCGACTAT	506	844	Clorectal Cancer	Cancer		BT1243_AAGCGTACTGCCTC	741	1643	Lung Cancer	T cell		BT1303_AGATCTGTCTCGTATT	309	562	Ovarian Cancer	Cancer
sc5rJUQ024_CATCAGAAGACAGACC	2138	6852	Breast Cancer	Fibroblast		scrEXT001_CGGAGTCTCCTATGTT	2184	7564	Clorectal Cancer	T cell		BT1243_AAGGTCTGGACGTT	680	2015	Lung Cancer	B cell		BT1303_AGATTGCAGAGCCTAG	247	402	Ovarian Cancer	T cell
sc5rJUQ024_CATCAGAAGCTGCAAG	1163	2581	Breast Cancer	T cell		scrEXT001_CGGAGTCTCCTTGACC	2186	6950	Clorectal Cancer	Myeloid		BT1243_AATCTAGAGGGATG	2459	11901	Lung Cancer	T cell		BT1303_AGATTGCAGCCCGAAA	4995	26006	Ovarian Cancer	Cancer
sc5rJUQ024_CATCAGACAAACCTAC	4224	16073	Breast Cancer	Fibroblast		scrEXT001_CGGAGTCTCGTACCGG	250	414	Clorectal Cancer	Cancer		BT1243_AATGTCCTAAGTAG	2772	13969	Lung Cancer	Myeloid		BT1303_AGATTGCAGGAGTTTA	975	1814	Ovarian Cancer	Cancer
sc5rJUQ024_CATCAGAGTAAGTGTA	1084	1710	Breast Cancer	EC		scrEXT001_CGGCTAGTCCTATTCA	216	643	Clorectal Cancer	B cell		BT1243_AATGTTGATAACGC	2716	8453	Lung Cancer	Cancer		BT1303_AGATTGCAGTATGACA	298	469	Ovarian Cancer	Cancer
sc5rJUQ024_CATCAGATCACAACGT	803	3160	Breast Cancer	B cell		scrEXT001_CGGCTAGTCCTCATTA	1408	3510	Clorectal Cancer	Cancer		BT1243_AATTGATGCGAATC	675	1667	Lung Cancer	T cell		BT1303_AGATTGCAGTGACTCT	717	1497	Ovarian Cancer	Fibroblast
sc5rJUQ024_CATCAGATCAGTTAGC	1025	2017	Breast Cancer	T cell		scrEXT001_CGGGTCAAGCCAGTAG	1147	3359	Clorectal Cancer	T cell		BT1243_AATTGTGAATGCCA	375	874	Lung Cancer	Myeloid		BT1303_AGATTGCCACATTTCT	327	498	Ovarian Cancer	Cancer
sc5rJUQ024_CATCCACAGGCTAGAC	308	402	Breast Cancer	T cell		scrEXT001_CGGGTCAAGGGTTTCT	440	626	Clorectal Cancer	Cancer		BT1243_ACAATCCTATTGGC	726	2007	Lung Cancer	T cell		BT1303_AGATTGCCACCATCCT	2502	8479	Ovarian Cancer	Fibroblast
sc5rJUQ024_CATCCACAGTGACTCT	3326	11809	Breast Cancer	Fibroblast		scrEXT001_CGGGTCACAAGAAAGG	2603	19614	Clorectal Cancer	Cancer		BT1243_ACACCAGAAACGAA	1672	5478	Lung Cancer	T cell		BT1303_AGATTGCCACTGTCGG	323	554	Ovarian Cancer	Fibroblast
sc5rJUQ024_CATCCACGTCTCCCTA	2264	20694	Breast Cancer	B cell		scrEXT001_CGGGTCACAGCGATCC	479	958	Clorectal Cancer	Cancer		BT1243_ACACGATGGAGCTT	244	618	Lung Cancer	Myeloid		BT1303_AGATTGCCAGTCCTTC	442	863	Ovarian Cancer	Cancer
sc5rJUQ024_CATCCACGTGTAAGTA	1131	2575	Breast Cancer	T cell		scrEXT001_CGGGTCACATGCCTAA	2215	8019	Clorectal Cancer	T cell		BT1243_ACCAACGATAACCG	2756	14345	Lung Cancer	Myeloid		BT1303_AGATTGCCATGCTGGC	1461	3655	Ovarian Cancer	EC
sc5rJUQ024_CATCCACTCAGCACAT	1468	2962	Breast Cancer	T cell		scrEXT001_CGGGTCATCACCACCT	1902	5828	Clorectal Cancer	T cell		BT1243_ACCAGTGACCTTTA	772	2705	Lung Cancer	T cell		BT1303_AGATTGCGTGATGCCC	215	797	Ovarian Cancer	Cancer
sc5rJUQ024_CATCCACTCCTTTACA	1875	4168	Breast Cancer	T cell		scrEXT001_CGGGTCATCATGCATG	3319	11751	Clorectal Cancer	Fibroblast		BT1243_ACCATTACGTTCAG	1063	3118	Lung Cancer	Myeloid		BT1303_AGATTGCGTTCACCTC	1139	2874	Ovarian Cancer	Fibroblast
sc5rJUQ024_CATCGAAAGCCACGTC	1321	2290	Breast Cancer	Fibroblast		scrEXT001_CGGGTCATCGGTCCGA	593	1039	Clorectal Cancer	Cancer		BT1243_ACCCAAGACTTCGC	1140	3209	Lung Cancer	T cell		BT1303_AGATTGCGTTCCGGCA	256	459	Ovarian Cancer	Cancer
sc5rJUQ024_CATCGAAAGTGTACTC	1159	2494	Breast Cancer	T cell		scrEXT001_CGGGTCATCGTTTATC	313	572	Clorectal Cancer	T cell		BT1243_ACCCGTACCCTTGC	670	2688	Lung Cancer	B cell		BT1303_AGATTGCTCAAGGCTT	302	472	Ovarian Cancer	Cancer
sc5rJUQ024_CATCGAACAGCTTCGG	581	10300	Breast Cancer	B cell		scrEXT001_CGGGTCATCTACTCAT	1010	2783	Clorectal Cancer	T cell		BT1243_ACCTCCGACTAGCA	632	2441	Lung Cancer	Myeloid		BT1303_AGATTGCTCCCGACTT	279	441	Ovarian Cancer	Cancer
sc5rJUQ024_CATCGAAGTACGACCC	1819	4638	Breast Cancer	T cell		scrEXT001_CGGTTAAAGAGACTTA	231	416	Clorectal Cancer	Cancer		BT1243_ACCTCGTGGTCGAT	1035	3738	Lung Cancer	Myeloid		BT1303_AGATTGCTCCCTTGTG	425	866	Ovarian Cancer	Cancer
sc5rJUQ024_CATCGAATCGCCAGCA	502	679	Breast Cancer	Fibroblast		scrEXT001_CGGTTAAAGATGTAAC	4460	27870	Clorectal Cancer	Cancer		BT1243_ACGAACACGCATCA	702	1925	Lung Cancer	T cell		BT1303_AGATTGCTCGACAGCC	323	538	Ovarian Cancer	T cell
sc5rJUQ024_CATCGAATCGTACGGC	1267	2789	Breast Cancer	T cell		scrEXT001_CGGTTAATCTGACCTC	1504	3432	Clorectal Cancer	Cancer		BT1243_ACGATGACTGGTGT	367	686	Lung Cancer	Cancer		BT1303_AGCAGCCAGACTAAGT	417	1173	Ovarian Cancer	Myeloid
sc5rJUQ024_CATCGAATCTACTCAT	1463	2994	Breast Cancer	T cell		scrEXT001_CGTAGCGAGAGTTGGC	388	712	Clorectal Cancer	Cancer		BT1243_ACGCACCTCGTACA	1206	3959	Lung Cancer	T cell		BT1303_AGCAGCCAGCCAGTTT	336	550	Ovarian Cancer	Cancer
sc5rJUQ024_CATCGGGAGGCTCATT	3319	12271	Breast Cancer	Fibroblast		scrEXT001_CGTAGCGGTAGCGATG	3840	17943	Clorectal Cancer	Cancer		BT1243_ACGCCACTACGCAT	690	1903	Lung Cancer	T cell		BT1303_AGCAGCCAGGCGCTCT	664	1479	Ovarian Cancer	Fibroblast
sc5rJUQ024_CATCGGGAGTGAACAT	3859	16483	Breast Cancer	Fibroblast		scrEXT001_CGTAGCGTCAGGCCCA	4178	21677	Clorectal Cancer	Cancer		BT1243_ACGGCGTGACTCTT	915	5066	Lung Cancer	Myeloid		BT1303_AGCAGCCAGGTGACCA	296	445	Ovarian Cancer	Cancer
sc5rJUQ024_CATCGGGCACAACGCC	5266	25379	Breast Cancer	Fibroblast		scrEXT001_CGTAGGCGTCGACTAT	3259	11760	Clorectal Cancer	Cancer		BT1243_ACGGTATGTTGACG	596	1489	Lung Cancer	T cell		BT1303_AGCAGCCAGTGTACTC	3400	11972	Ovarian Cancer	Fibroblast
sc5rJUQ024_CATCGGGCATGGATGG	1427	2916	Breast Cancer	T cell		scrEXT001_CGTAGGCGTCGACTGC	768	3101	Clorectal Cancer	Cancer		BT1243_ACGGTCCTTAGAGA	324	679	Lung Cancer	T cell		BT1303_AGCAGCCCAACGATGG	244	401	Ovarian Cancer	Cancer
sc5rJUQ024_CATCGGGCATTTGCCC	1330	3220	Breast Cancer	T cell		scrEXT001_CGTAGGCTCAGTTTGG	1949	5579	Clorectal Cancer	Cancer		BT1243_ACGTAGACCCACAA	769	2020	Lung Cancer	T cell		BT1303_AGCAGCCGTATGAATG	282	439	Ovarian Cancer	Cancer
sc5rJUQ024_CATCGGGTCCAAGCCG	929	2393	Breast Cancer	Fibroblast		scrEXT001_CGTAGGCTCTAACTTC	370	969	Clorectal Cancer	T cell		BT1243_ACGTTGGAGGAAGC	756	1799	Lung Cancer	T cell		BT1303_AGCAGCCGTCATACTG	252	401	Ovarian Cancer	Cancer
sc5rJUQ024_CATCGGGTCGTAGGAG	1590	3880	Breast Cancer	T cell		scrEXT001_CGTAGGCTCTAGCACA	3353	16760	Clorectal Cancer	Myeloid		BT1243_ACTCGAGAGCTATG	242	1231	Lung Cancer	B cell		BT1303_AGCAGCCGTGTGAATA	293	467	Ovarian Cancer	Cancer
sc5rJUQ024_CATGACAAGTACGACG	398	618	Breast Cancer	Cancer		scrEXT001_CGTAGGCTCTGCGTAA	2429	6483	Clorectal Cancer	Cancer		BT1243_ACTCGAGATATGCG	1394	3707	Lung Cancer	T cell		BT1303_AGCAGCCGTTCGTGAT	238	414	Ovarian Cancer	T cell
sc5rJUQ024_CATGACAAGTAGATGT	4815	20506	Breast Cancer	Fibroblast		scrEXT001_CGTCACTAGTCATCCA	4803	23568	Clorectal Cancer	Fibroblast		BT1243_ACTTAGCTATGTGC	731	1707	Lung Cancer	T cell		BT1303_AGCAGCCTCACAGTAC	2938	10886	Ovarian Cancer	Fibroblast
sc5rJUQ024_CATGACACACCATGTA	3653	12448	Breast Cancer	Fibroblast		scrEXT001_CGTCACTAGTGCTGCC	917	3390	Clorectal Cancer	T cell		BT1243_ACTTAGCTGTTCAG	756	1984	Lung Cancer	T cell		BT1303_AGCAGCCTCCCATTTA	887	2115	Ovarian Cancer	Fibroblast
sc5rJUQ024_CATGACACACTCGACG	3144	10273	Breast Cancer	Fibroblast		scrEXT001_CGTCACTCAAGTAATG	1940	5730	Clorectal Cancer	Myeloid		BT1243_ACTTTGTGTGCAGT	831	3438	Lung Cancer	B cell		BT1303_AGCAGCCTCGGCTACG	4569	22078	Ovarian Cancer	Fibroblast
sc5rJUQ024_CATGACAGTAAACGCG	2623	7437	Breast Cancer	EC		scrEXT001_CGTCACTCACGTAAGG	502	1590	Clorectal Cancer	B cell		BT1243_AGACCTGAGTTCGA	1078	5069	Lung Cancer	Myeloid		BT1303_AGCATACAGATAGGAG	270	405	Ovarian Cancer	Cancer
sc5rJUQ024_CATGACAGTACTCTCC	1488	3339	Breast Cancer	Fibroblast		scrEXT001_CGTCACTCAGTCCTTC	2551	9985	Clorectal Cancer	Fibroblast		BT1243_AGATTAACCGGTAT	1143	3352	Lung Cancer	T cell		BT1303_AGCATACAGATGTCGG	785	1768	Ovarian Cancer	Myeloid
sc5rJUQ024_CATGACAGTAGCACGA	2326	7188	Breast Cancer	Myeloid		scrEXT001_CGTCACTCATCCTTGC	738	2017	Clorectal Cancer	Cancer		BT1243_AGCACAACTTCTAC	717	1634	Lung Cancer	T cell		BT1303_AGCATACAGCTCCTTC	1355	3549	Ovarian Cancer	EC
sc5rJUQ024_CATGACAGTGTTGGGA	4562	23476	Breast Cancer	Myeloid		scrEXT001_CGTCACTGTCATATCG	1362	3699	Clorectal Cancer	T cell		BT1243_AGCCAATGGTCACA	797	2485	Lung Cancer	T cell		BT1303_AGCATACAGGGAGTAA	540	1130	Ovarian Cancer	Fibroblast
sc5rJUQ024_CATGACAGTTGCGTTA	1727	4230	Breast Cancer	T cell		scrEXT001_CGTCACTGTCTCACCT	859	1908	Clorectal Cancer	T cell		BT1243_AGCGAACTGCTACA	697	1733	Lung Cancer	T cell		BT1303_AGCATACAGGGTCGAT	5821	32692	Ovarian Cancer	Cancer
sc5rJUQ024_CATGACATCAATACCG	451	619	Breast Cancer	Cancer		scrEXT001_CGTCACTGTTAAGAAC	2003	6910	Clorectal Cancer	Myeloid		BT1243_AGCGGCACCCTGAA	1229	3332	Lung Cancer	T cell		BT1303_AGCATACCACCAGGTC	269	424	Ovarian Cancer	Cancer
sc5rJUQ024_CATGACATCCAGAGGA	1535	3509	Breast Cancer	T cell		scrEXT001_CGTCACTTCTGGTATG	4664	21611	Clorectal Cancer	EC		BT1243_AGCTGAACTCTCAT	813	1770	Lung Cancer	T cell		BT1303_AGCATACCAGTATCTG	530	887	Ovarian Cancer	Fibroblast
sc5rJUQ024_CATGCCTAGAATTCCC	336	477	Breast Cancer	Cancer		scrEXT001_CGTCAGGAGAGTAATC	1889	5507	Clorectal Cancer	T cell		BT1243_AGCTGCCTAACTGC	1909	10744	Lung Cancer	Myeloid		BT1303_AGCATACGTCCGAAGA	233	405	Ovarian Cancer	Myeloid
sc5rJUQ024_CATGCCTAGCACCGTC	1429	3711	Breast Cancer	B cell		scrEXT001_CGTCAGGGTCAGCTAT	3822	16874	Clorectal Cancer	Fibroblast		BT1243_AGCTGCCTGGCAAG	779	2121	Lung Cancer	T cell		BT1303_AGCATACGTGCATCTA	319	500	Ovarian Cancer	Cancer
sc5rJUQ024_CATGCCTAGGATTCGG	1883	4686	Breast Cancer	T cell		scrEXT001_CGTCAGGGTCCAGTGC	1383	3417	Clorectal Cancer	T cell		BT1243_AGGAAATGGTCGAT	1460	9455	Lung Cancer	B cell		BT1303_AGCATACGTTAAAGAC	2204	5162	Ovarian Cancer	Cancer
sc5rJUQ024_CATGCCTAGTCAAGGC	3868	12795	Breast Cancer	Fibroblast		scrEXT001_CGTCAGGTCTCTGAGA	5134	32644	Clorectal Cancer	Fibroblast		BT1243_AGGACACTCTGAAC	505	2207	Lung Cancer	Myeloid		BT1303_AGCATACGTTGCGTTA	328	501	Ovarian Cancer	Cancer
sc5rJUQ024_CATGCCTTCCCAAGAT	1334	2406	Breast Cancer	T cell		scrEXT001_CGTCCATAGAGTGACC	5723	37707	Clorectal Cancer	Fibroblast		BT1243_AGGTGTTGCATTTC	1900	48264	Lung Cancer	B cell		BT1303_AGCATACTCTAACTTC	2773	11046	Ovarian Cancer	Myeloid
sc5rJUQ024_CATGCCTTCGTGGACC	531	976	Breast Cancer	EC		scrEXT001_CGTCCATAGGACATTA	960	3291	Clorectal Cancer	T cell		BT1243_AGTACTCTCCGCTT	913	2242	Lung Cancer	T cell		BT1303_AGCATACTCTCGCTTG	2378	7285	Ovarian Cancer	EC
sc5rJUQ024_CATGCCTTCGTTTGCC	1767	3793	Breast Cancer	T cell		scrEXT001_CGTCCATAGGCGCTCT	1459	4360	Clorectal Cancer	Myeloid		BT1243_AGTCCAGACCTCGT	1455	8868	Lung Cancer	Myeloid		BT1303_AGCATACTCTGGCGAC	271	445	Ovarian Cancer	Cancer
sc5rJUQ024_CATGGCGAGATGGGTC	514	841	Breast Cancer	EC		scrEXT001_CGTCCATAGGGAACGG	3977	16912	Clorectal Cancer	EC		BT1243_AGTCTACTTCACCC	976	3280	Lung Cancer	T cell		BT1303_AGCCTAAAGAAGGTGA	879	1867	Ovarian Cancer	EC
sc5rJUQ024_CATGGCGAGCTGTCTA	1420	3279	Breast Cancer	B cell		scrEXT001_CGTCCATAGGGTATCG	2505	8531	Clorectal Cancer	Myeloid		BT1243_AGTGCAACGCCCTT	1171	3563	Lung Cancer	T cell		BT1303_AGCCTAAAGGTTACCT	313	523	Ovarian Cancer	T cell
sc5rJUQ024_CATGGCGGTCCAGTGC	1485	4055	Breast Cancer	B cell		scrEXT001_CGTCCATCACAGCGTC	207	421	Clorectal Cancer	Myeloid		BT1243_AGTTCTACCTCCCA	1147	3737	Lung Cancer	T cell		BT1303_AGCCTAAAGTAGGCCA	318	899	Ovarian Cancer	Cancer
sc5rJUQ024_CATGGCGGTCGCATAT	659	1172	Breast Cancer	T cell		scrEXT001_CGTCCATCAGCCACCA	1627	4568	Clorectal Cancer	T cell		BT1243_AGTTTAGACTTTAC	970	2347	Lung Cancer	T cell		BT1303_AGCCTAACAACGATCT	290	484	Ovarian Cancer	Cancer
sc5rJUQ024_CATTATCAGCTGAAAT	1734	3924	Breast Cancer	T cell		scrEXT001_CGTCCATCATAGGATA	2203	7750	Clorectal Cancer	Myeloid		BT1243_AGTTTAGATCTTAC	523	1364	Lung Cancer	T cell		BT1303_AGCCTAACACACCGCA	1376	4075	Ovarian Cancer	Myeloid
sc5rJUQ024_CATTATCCAATAGCAA	1345	2571	Breast Cancer	T cell		scrEXT001_CGTCCATTCTTACCTA	1565	4342	Clorectal Cancer	T cell		BT1243_AGTTTCACTATGGC	1308	5549	Lung Cancer	Myeloid		BT1303_AGCCTAACAGACAAAT	288	472	Ovarian Cancer	Cancer
sc5rJUQ024_CATTATCGTAACGTTC	5593	24151	Breast Cancer	EC		scrEXT001_CGTCTACAGAACAACT	2618	8755	Clorectal Cancer	Fibroblast		BT1243_AGTTTGCTAACCGT	370	744	Lung Cancer	T cell		BT1303_AGCCTAACAGTCGATT	283	440	Ovarian Cancer	Cancer
sc5rJUQ024_CATTATCGTCATACTG	3489	12295	Breast Cancer	T cell		scrEXT001_CGTCTACAGACGCAAC	494	886	Clorectal Cancer	Cancer		BT1243_ATAAGTACCTTCCG	1154	3402	Lung Cancer	T cell		BT1303_AGCCTAACATCACAAC	299	503	Ovarian Cancer	Cancer
sc5rJUQ024_CATTATCGTCGACTGC	1486	3619	Breast Cancer	T cell		scrEXT001_CGTCTACAGATGAGAG	4158	19032	Clorectal Cancer	Cancer		BT1243_ATACAATGAGTCAC	733	2476	Lung Cancer	B cell		BT1303_AGCCTAAGTATGCTTG	308	466	Ovarian Cancer	Cancer
sc5rJUQ024_CATTATCGTCTAGTCA	762	1334	Breast Cancer	T cell		scrEXT001_CGTCTACCACCATCCT	1702	4672	Clorectal Cancer	T cell		BT1243_ATACAATGGAATCC	1026	3121	Lung Cancer	T cell		BT1303_AGCCTAAGTCATATGC	538	1032	Ovarian Cancer	Fibroblast
sc5rJUQ024_CATTATCTCAAGCCTA	1413	3331	Breast Cancer	T cell		scrEXT001_CGTCTACCATGACGGA	1611	4024	Clorectal Cancer	T cell		BT1243_ATACCTTGTCACCC	658	1760	Lung Cancer	T cell		BT1303_AGCCTAAGTCCCGACA	307	610	Ovarian Cancer	Fibroblast
sc5rJUQ024_CATTATCTCCTCCTAG	1462	3056	Breast Cancer	T cell		scrEXT001_CGTCTACTCCCAAGAT	4300	19990	Clorectal Cancer	Fibroblast		BT1243_ATACTCTGGGCATT	941	4432	Lung Cancer	T cell		BT1303_AGCCTAAGTCTCGTTC	644	2194	Ovarian Cancer	T cell
sc5rJUQ024_CATTCGCAGAAGGCCT	1475	2863	Breast Cancer	T cell		scrEXT001_CGTGAGCAGACCGGAT	5423	33611	Clorectal Cancer	Cancer		BT1243_ATAGTCCTCTCTCG	400	869	Lung Cancer	Myeloid		BT1303_AGCCTAAGTGTATGGG	848	1678	Ovarian Cancer	Fibroblast
sc5rJUQ024_CATTCGCCACATCCGG	1452	3770	Breast Cancer	T cell		scrEXT001_CGTGAGCAGGACTGGT	4040	19752	Clorectal Cancer	Fibroblast		BT1243_ATATGAACCCTTAT	985	2499	Lung Cancer	T cell		BT1303_AGCCTAAGTGTGCCTG	1866	4611	Ovarian Cancer	EC
sc5rJUQ024_CATTCGCCACCCATTC	4032	18320	Breast Cancer	Fibroblast		scrEXT001_CGTGAGCCAAGGACTG	591	1375	Clorectal Cancer	Fibroblast		BT1243_ATCAAATGGAAAGT	2080	11491	Lung Cancer	Myeloid		BT1303_AGCCTAAGTTCACGGC	1392	3078	Ovarian Cancer	EC
sc5rJUQ024_CATTCGCCATATGGTC	4234	16094	Breast Cancer	EC		scrEXT001_CGTGAGCGTTGATTCG	795	1953	Clorectal Cancer	Myeloid		BT1243_ATCAAATGTTGCTT	461	1092	Lung Cancer	Myeloid		BT1303_AGCCTAAGTTCCACGG	343	588	Ovarian Cancer	Cancer
sc5rJUQ024_CATTCGCGTAGCTGCC	1555	3733	Breast Cancer	T cell		scrEXT001_CGTGTAAAGCGAAGGG	4988	29296	Clorectal Cancer	Cancer		BT1243_ATCACTTGCTCGCT	755	2214	Lung Cancer	T cell		BT1303_AGCCTAATCGGAGGTA	272	451	Ovarian Cancer	Cancer
sc5rJUQ024_CATTCGCGTCTAAACC	1394	2847	Breast Cancer	T cell		scrEXT001_CGTGTAAGTAGGGACT	1462	4833	Clorectal Cancer	T cell		BT1243_ATCCATACTCACGA	764	2401	Lung Cancer	T cell		BT1303_AGCCTAATCGGTCCGA	1643	5685	Ovarian Cancer	Myeloid
sc5rJUQ024_CATTCGCGTGAGTATA	2482	7845	Breast Cancer	Fibroblast		scrEXT001_CGTGTAATCAGCAACT	1272	3197	Clorectal Cancer	Myeloid		BT1243_ATCGGAACTTCAGG	1609	5832	Lung Cancer	T cell		BT1303_AGCCTAATCGTACCGG	696	1448	Ovarian Cancer	T cell
sc5rJUQ024_CATTCGCGTTACTGAC	703	1456	Breast Cancer	Fibroblast		scrEXT001_CGTGTAATCCAAACTG	3939	17322	Clorectal Cancer	Fibroblast		BT1243_ATGAAACTCTTCTA	2225	28447	Lung Cancer	B cell		BT1303_AGCGGTCAGAAGGACA	722	1543	Ovarian Cancer	Fibroblast
sc5rJUQ024_CATTCGCGTTGGGACA	1338	3809	Breast Cancer	T cell		scrEXT001_CGTGTCTAGGTAAACT	5304	35286	Clorectal Cancer	Fibroblast		BT1243_ATGAAACTGTCACA	742	2154	Lung Cancer	T cell		BT1303_AGCGGTCAGCTAAGAT	1442	3780	Ovarian Cancer	Fibroblast
sc5rJUQ024_CATTCGCTCAACACAC	776	1288	Breast Cancer	T cell		scrEXT001_CGTGTCTCACGGACAA	4719	20171	Clorectal Cancer	Cancer		BT1243_ATGTAAACTCCCGT	719	1570	Lung Cancer	T cell		BT1303_AGCGGTCAGCTCCTTC	2748	9160	Ovarian Cancer	Myeloid
sc5rJUQ024_CATTCGCTCCACTGGG	261	543	Breast Cancer	Cancer		scrEXT001_CGTGTCTGTTAAAGAC	2000	8439	Clorectal Cancer	Myeloid		BT1243_ATGTCGGAGCGGAA	957	2692	Lung Cancer	Myeloid		BT1303_AGCGGTCAGGATGGTC	767	1287	Ovarian Cancer	EC
sc5rJUQ024_CCAATCCAGCAGATCG	337	607	Breast Cancer	Mast		scrEXT001_CGTGTCTGTTCAGACT	4369	25205	Clorectal Cancer	Fibroblast		BT1243_ATGTTCACCGTACA	912	2085	Lung Cancer	T cell		BT1303_AGCGGTCAGTTATCGC	201	448	Ovarian Cancer	Cancer
sc5rJUQ024_CCAATCCAGCTTTGGT	1240	2550	Breast Cancer	T cell		scrEXT001_CGTGTCTTCTCAAGTG	377	591	Clorectal Cancer	Cancer		BT1243_ATTAACGAGTACAC	1898	10263	Lung Cancer	T cell		BT1303_AGCGGTCAGTTGAGAT	5750	33358	Ovarian Cancer	Cancer
sc5rJUQ024_CCAATCCAGTCGTACT	793	1661	Breast Cancer	Cancer		scrEXT001_CGTGTCTTCTGCTGCT	1563	3650	Clorectal Cancer	T cell		BT1243_ATTACCACTGTGGT	769	2779	Lung Cancer	T cell		BT1303_AGCGGTCCAAAGTGCG	294	453	Ovarian Cancer	Cancer
sc5rJUQ024_CCAATCCCACTTCGAA	1335	2744	Breast Cancer	T cell		scrEXT001_CGTTAGACATCACAAC	4288	17960	Clorectal Cancer	T cell		BT1243_ATTATGGAATTTCC	796	1960	Lung Cancer	T cell		BT1303_AGCGGTCCAAGCCTAT	651	3911	Ovarian Cancer	Cancer
sc5rJUQ024_CCAATCCCATCGGAAG	3107	11430	Breast Cancer	Myeloid		scrEXT001_CGTTAGAGTACCGTTA	3341	13534	Clorectal Cancer	Fibroblast		BT1243_ATTGAATGTTATCC	867	2660	Lung Cancer	T cell		BT1303_AGCGGTCCAAGGACAC	1530	4854	Ovarian Cancer	Myeloid
sc5rJUQ024_CCAATCCGTATATGAG	3656	12040	Breast Cancer	Fibroblast		scrEXT001_CGTTAGAGTGTGACCC	1466	5274	Clorectal Cancer	T cell		BT1243_ATTTAGGAAGAAGT	608	1373	Lung Cancer	T cell		BT1303_AGCGGTCCACTGTCGG	277	433	Ovarian Cancer	Cancer
sc5rJUQ024_CCAATCCGTCACACGC	1897	4145	Breast Cancer	T cell		scrEXT001_CGTTAGATCAAGATCC	633	1277	Clorectal Cancer	Cancer		BT1243_CAAACTCTTTGAGC	696	2098	Lung Cancer	T cell		BT1303_AGCGGTCCATATGGTC	1185	2764	Ovarian Cancer	Fibroblast
sc5rJUQ024_CCAATCCGTCGCTTCT	1550	3364	Breast Cancer	T cell		scrEXT001_CGTTAGATCAGGCAAG	2677	9345	Clorectal Cancer	Myeloid		BT1243_CAACTTTGGGTCTA	420	960	Lung Cancer	T cell		BT1303_AGCGGTCGTACGAAAT	294	462	Ovarian Cancer	Cancer
sc5rJUQ024_CCAATCCGTCTCTCGT	3260	11418	Breast Cancer	B cell		scrEXT001_CGTTAGATCTCCAGGG	514	818	Clorectal Cancer	Cancer		BT1243_CAAGAAGACTTTAC	881	2378	Lung Cancer	Fibroblast		BT1303_AGCGGTCGTCCGTGAC	300	462	Ovarian Cancer	Cancer
sc5rJUQ024_CCAATCCGTGCACTTA	2121	4955	Breast Cancer	Fibroblast		scrEXT001_CGTTCTGCAAGTAGTA	307	526	Clorectal Cancer	Cancer		BT1243_CAAGACTGCTGCTC	487	4863	Lung Cancer	B cell		BT1303_AGCGGTCGTCGAAAGC	1023	2406	Ovarian Cancer	Fibroblast
sc5rJUQ024_CCAATCCGTTACGACT	3101	9144	Breast Cancer	EC		scrEXT001_CGTTCTGGTATAATGG	839	2135	Clorectal Cancer	Cancer		BT1243_CAAGCTGAAGCACT	972	3386	Lung Cancer	B cell		BT1303_AGCGGTCGTGGACGAT	570	1012	Ovarian Cancer	Fibroblast
sc5rJUQ024_CCAATCCGTTTCCACC	1617	4111	Breast Cancer	T cell		scrEXT001_CGTTGGGAGAGTACCG	334	425	Clorectal Cancer	Cancer		BT1243_CAAGCTGAGACTAC	1247	15545	Lung Cancer	B cell		BT1303_AGCGGTCGTTGCGCAC	251	427	Ovarian Cancer	Cancer
sc5rJUQ024_CCAATCCTCAGGTAAA	3798	14000	Breast Cancer	Fibroblast		scrEXT001_CGTTGGGAGCCGTCGT	5966	38126	Clorectal Cancer	Cancer		BT1243_CAAGCTGAGTAAGA	482	1179	Lung Cancer	T cell		BT1303_AGCGGTCTCCGCAAGC	221	983	Ovarian Cancer	Cancer
sc5rJUQ024_CCAATCCTCCCATTAT	673	1118	Breast Cancer	T cell		scrEXT001_CGTTGGGGTCGCTTTC	3169	11829	Clorectal Cancer	Cancer		BT1243_CAAGTTCTCTGTGA	288	703	Lung Cancer	Myeloid		BT1303_AGCGGTCTCGCTTAGA	301	486	Ovarian Cancer	Cancer
sc5rJUQ024_CCAATCCTCTGGTTCC	1406	3237	Breast Cancer	T cell		scrEXT001_CGTTGGGTCATCTGTT	259	413	Clorectal Cancer	Cancer		BT1243_CAAGTTCTGATACC	615	1562	Lung Cancer	T cell		BT1303_AGCGTATAGAGTAAGG	895	1758	Ovarian Cancer	Cancer
sc5rJUQ024_CCAATCCTCTTGACGA	3865	13569	Breast Cancer	Fibroblast		scrEXT001_CGTTGGGTCGTTGCCT	371	580	Clorectal Cancer	Cancer		BT1243_CAATAAACGCATCA	251	1121	Lung Cancer	Myeloid		BT1303_AGCGTATAGATCCCAT	2412	7571	Ovarian Cancer	Fibroblast
sc5rJUQ024_CCACCTAAGCGTGAGT	2508	7246	Breast Cancer	DC		scrEXT001_CTAACTTAGCCATCGC	1374	4059	Clorectal Cancer	T cell		BT1243_CACAACGACCTATT	377	841	Lung Cancer	T cell		BT1303_AGCGTATAGATGCCAG	453	808	Ovarian Cancer	EC
sc5rJUQ024_CCACCTACACTGTCGG	1071	2261	Breast Cancer	Fibroblast		scrEXT001_CTAACTTAGCGGATCA	3624	13413	Clorectal Cancer	Fibroblast		BT1243_CACACCTGTTTACC	639	1633	Lung Cancer	T cell		BT1303_AGCGTATAGCGATATA	462	934	Ovarian Cancer	Fibroblast
sc5rJUQ024_CCACCTACATAAGACA	1398	3376	Breast Cancer	Fibroblast		scrEXT001_CTAACTTAGCTCTCGG	5761	37831	Clorectal Cancer	Cancer		BT1243_CACAGTGACGACAT	1950	46368	Lung Cancer	B cell		BT1303_AGCGTATAGCTGAAAT	298	452	Ovarian Cancer	Cancer
sc5rJUQ024_CCACCTAGTACAAGTA	2203	5426	Breast Cancer	T cell		scrEXT001_CTAACTTAGTCATCCA	2850	12491	Clorectal Cancer	Fibroblast		BT1243_CACAGTGACTCCAC	1944	8197	Lung Cancer	Myeloid		BT1303_AGCGTATAGGAATCGC	894	2106	Ovarian Cancer	Fibroblast
sc5rJUQ024_CCACCTAGTGATGTGG	1920	4617	Breast Cancer	T cell		scrEXT001_CTAACTTCACGCGAAA	3118	10053	Clorectal Cancer	Cancer		BT1243_CACTCCGATTGTGG	606	1570	Lung Cancer	T cell		BT1303_AGCGTATAGGCCCGTT	469	925	Ovarian Cancer	Fibroblast
sc5rJUQ024_CCACCTATCAGAGCTT	1234	2679	Breast Cancer	T cell		scrEXT001_CTAACTTGTAGGCATG	2932	12091	Clorectal Cancer	Myeloid		BT1243_CACTGCTGAACCAC	813	19468	Lung Cancer	B cell		BT1303_AGCGTATAGTGGCACA	4583	20711	Ovarian Cancer	Cancer
sc5rJUQ024_CCACGGAAGACAATAC	1461	4435	Breast Cancer	T cell		scrEXT001_CTAACTTTCGACCAGC	449	818	Clorectal Cancer	Cancer		BT1243_CAGACATGATGTGC	1195	30310	Lung Cancer	B cell		BT1303_AGCGTATCAGTGACAG	263	472	Ovarian Cancer	T cell
sc5rJUQ024_CCACGGAAGGCTCTTA	2311	5564	Breast Cancer	EC		scrEXT001_CTAACTTTCTTACCTA	4077	34697	Clorectal Cancer	Cancer		BT1243_CAGATCGAGGTAAA	717	1614	Lung Cancer	T cell		BT1303_AGCGTATGTCAACTGT	293	437	Ovarian Cancer	Cancer
sc5rJUQ024_CCACGGACAAGCCATT	3058	9766	Breast Cancer	Fibroblast		scrEXT001_CTAAGACAGTGGAGTC	5532	45442	Clorectal Cancer	Cancer		BT1243_CAGATGACATTGGC	2487	15680	Lung Cancer	Myeloid		BT1303_AGCGTATGTCATGCCG	305	470	Ovarian Cancer	Cancer
sc5rJUQ024_CCACGGACAATTCCTT	401	687	Breast Cancer	EC		scrEXT001_CTAAGACGTGACTCAT	2853	8377	Clorectal Cancer	Cancer		BT1243_CAGCATGACCGCTT	1312	5772	Lung Cancer	Myeloid		BT1303_AGCGTATGTCCAGTGC	259	418	Ovarian Cancer	Cancer
sc5rJUQ024_CCACGGACAGTCTTCC	4002	13098	Breast Cancer	Fibroblast		scrEXT001_CTAAGACTCTTGTACT	1127	2953	Clorectal Cancer	EC		BT1243_CAGCCTTGAGCATC	584	1545	Lung Cancer	T cell		BT1303_AGCGTATGTGAAGGCT	319	564	Ovarian Cancer	Cancer
sc5rJUQ024_CCACGGACATTCTCAT	600	1579	Breast Cancer	Cancer		scrEXT001_CTAATGGAGCTAGTGG	2242	7317	Clorectal Cancer	Myeloid		BT1243_CAGCCTTGGACTAC	696	1716	Lung Cancer	T cell		BT1303_AGCGTATTCCTCAACC	362	639	Ovarian Cancer	Fibroblast
sc5rJUQ024_CCACGGATCAGAAATG	1254	2797	Breast Cancer	T cell		scrEXT001_CTAATGGAGGTGCACA	1587	3819	Clorectal Cancer	Cancer		BT1243_CAGGCCGAAGAATG	635	1651	Lung Cancer	T cell		BT1303_AGCGTATTCCTTTACA	840	2223	Ovarian Cancer	T cell
sc5rJUQ024_CCACTACAGAATGTTG	1968	4894	Breast Cancer	T cell		scrEXT001_CTAATGGTCACCCGAG	3145	10877	Clorectal Cancer	Myeloid		BT1243_CAGGTTGAATCGGT	635	1596	Lung Cancer	T cell		BT1303_AGCGTATTCTATGTGG	3647	14170	Ovarian Cancer	Cancer
sc5rJUQ024_CCACTACAGGATATAC	539	892	Breast Cancer	T cell		scrEXT001_CTACACCAGTGGAGAA	1647	4579	Clorectal Cancer	T cell		BT1243_CAGTTGGAATACCG	988	2819	Lung Cancer	T cell		BT1303_AGCGTATTCTTAACCT	286	441	Ovarian Cancer	Cancer
sc5rJUQ024_CCACTACGTAAGTTCC	1538	3177	Breast Cancer	T cell		scrEXT001_CTACACCCAATGCCAT	2453	7778	Clorectal Cancer	EC		BT1243_CAGTTGGAGAACTC	316	445	Lung Cancer	Cancer		BT1303_AGCGTCGAGATGAGAG	355	1189	Ovarian Cancer	Cancer
sc5rJUQ024_CCACTACGTAATCACC	2298	6783	Breast Cancer	EC		scrEXT001_CTACACCCACCACCAG	529	2645	Clorectal Cancer	Cancer		BT1243_CATAAATGTTTGTC	578	1639	Lung Cancer	Myeloid		BT1303_AGCGTCGAGCCGGTAA	449	829	Ovarian Cancer	Myeloid
sc5rJUQ024_CCACTACGTCAAACTC	1213	2143	Breast Cancer	T cell		scrEXT001_CTACACCGTCGACTAT	992	2324	Clorectal Cancer	T cell		BT1243_CATATAGATTGCTT	799	2075	Lung Cancer	T cell		BT1303_AGCGTCGAGCTAGTTC	473	896	Ovarian Cancer	Fibroblast
sc5rJUQ024_CCACTACGTCAGCTAT	737	1343	Breast Cancer	Fibroblast		scrEXT001_CTACACCGTTCCGTCT	2180	7258	Clorectal Cancer	Myeloid		BT1243_CATCAGGACTCAAG	807	3143	Lung Cancer	Myeloid		BT1303_AGCGTCGAGGAACTGC	289	501	Ovarian Cancer	EC
sc5rJUQ024_CCACTACGTCCGAGTC	3408	9321	Breast Cancer	Fibroblast		scrEXT001_CTACATTAGTATGACA	1035	3049	Clorectal Cancer	T cell		BT1243_CATGAGACATTCTC	1183	4063	Lung Cancer	B cell		BT1303_AGCGTCGGTGTGCCTG	3927	17498	Ovarian Cancer	Cancer
sc5rJUQ024_CCACTACGTGGTCCGT	1551	4031	Breast Cancer	T cell		scrEXT001_CTACATTCAATCTACG	4586	21371	Clorectal Cancer	Cancer		BT1243_CATGAGACCCGAAT	1827	6942	Lung Cancer	T cell		BT1303_AGCGTCGGTGTTTGTG	942	1747	Ovarian Cancer	Myeloid
sc5rJUQ024_CCACTACGTTCCACAA	5630	31265	Breast Cancer	DC		scrEXT001_CTACATTCACGAAAGC	2278	9598	Clorectal Cancer	Cancer		BT1243_CATGCGCTGTTAGC	561	1439	Lung Cancer	T cell		BT1303_AGCGTCGTCTTAACCT	1754	4982	Ovarian Cancer	Cancer
sc5rJUQ024_CCACTACGTTTCGCTC	831	1351	Breast Cancer	Fibroblast		scrEXT001_CTACATTCAGTCACTA	4876	23939	Clorectal Cancer	Cancer		BT1243_CATTAGCTAATGCC	2355	8098	Lung Cancer	Cancer		BT1303_AGCTCCTAGCCACGCT	354	553	Ovarian Cancer	Cancer
sc5rJUQ024_CCACTACTCACAAACC	291	481	Breast Cancer	Cancer		scrEXT001_CTACATTGTCTGATTG	2761	9949	Clorectal Cancer	Cancer		BT1243_CATTCCCTCTCTCG	750	1782	Lung Cancer	T cell		BT1303_AGCTCCTAGGATGCGT	1438	3978	Ovarian Cancer	Myeloid
sc5rJUQ024_CCACTACTCCGCGTTT	2762	6532	Breast Cancer	T cell		scrEXT001_CTACATTGTGACTCAT	2364	7830	Clorectal Cancer	Myeloid		BT1243_CATTGGGAGGCAAG	319	991	Lung Cancer	Myeloid		BT1303_AGCTCCTAGGCCCTTG	267	423	Ovarian Cancer	Cancer
sc5rJUQ024_CCACTACTCGAATGGG	578	899	Breast Cancer	Fibroblast		scrEXT001_CTACATTGTTGTCGCG	4262	15471	Clorectal Cancer	EC		BT1243_CCAATGGAACTGGT	2147	9124	Lung Cancer	Cancer		BT1303_AGCTCCTAGGTCGGAT	2610	7765	Ovarian Cancer	Fibroblast
sc5rJUQ024_CCACTACTCGTGTAGT	1388	2920	Breast Cancer	Fibroblast		scrEXT001_CTACATTTCAATCACG	3345	13677	Clorectal Cancer	Fibroblast		BT1243_CCAATTTGAGAACA	217	439	Lung Cancer	Myeloid		BT1303_AGCTCCTCAAGGTGTG	881	1994	Ovarian Cancer	Fibroblast
sc5rJUQ024_CCAGCGAAGACTTTCG	1031	2393	Breast Cancer	T cell		scrEXT001_CTACCCAAGAAGGCCT	619	965	Clorectal Cancer	Cancer		BT1243_CCAGTGCTAGCCTA	482	1309	Lung Cancer	T cell		BT1303_AGCTCCTCAAGTAATG	243	510	Ovarian Cancer	Cancer
sc5rJUQ024_CCAGCGAAGCGCCTCA	1489	3701	Breast Cancer	T cell		scrEXT001_CTACCCAAGCGGATCA	2283	6902	Clorectal Cancer	Myeloid		BT1243_CCATGCTGAAGCAA	674	1596	Lung Cancer	T cell		BT1303_AGCTCCTCAGTAACGG	289	422	Ovarian Cancer	Cancer
sc5rJUQ024_CCAGCGAAGGATATAC	1582	4386	Breast Cancer	T cell		scrEXT001_CTACCCACACATCCGG	355	574	Clorectal Cancer	Cancer		BT1243_CCCAACTGGAGGCA	731	2291	Lung Cancer	T cell		BT1303_AGCTCCTCATAGTAAG	992	2064	Ovarian Cancer	Fibroblast
sc5rJUQ024_CCAGCGACACGAAATA	447	674	Breast Cancer	Cancer		scrEXT001_CTACCCACACGTAAGG	4567	22334	Clorectal Cancer	Fibroblast		BT1243_CCCACATGAGACTC	774	2248	Lung Cancer	B cell		BT1303_AGCTCCTCATGCCTTC	1432	3565	Ovarian Cancer	Fibroblast
sc5rJUQ024_CCAGCGACAGGGATTG	3299	11773	Breast Cancer	Fibroblast		scrEXT001_CTACCCACAGACACTT	382	665	Clorectal Cancer	Cancer		BT1243_CCGCGAGATAACCG	1379	16754	Lung Cancer	B cell		BT1303_AGCTCCTGTAGCGTGA	3413	11628	Ovarian Cancer	Fibroblast
sc5rJUQ024_CCAGCGACATGCCACG	1632	3459	Breast Cancer	EC		scrEXT001_CTACCCACATTGGTAC	329	924	Clorectal Cancer	Cancer		BT1243_CCGTACACCCATAG	754	2310	Lung Cancer	T cell		BT1303_AGCTCCTGTCATGCAT	2787	9880	Ovarian Cancer	Fibroblast
sc5rJUQ024_CCAGCGAGTACCAGTT	3416	12942	Breast Cancer	Fibroblast		scrEXT001_CTACCCAGTGAACCTT	2372	7854	Clorectal Cancer	Fibroblast		BT1243_CCTCGAACAGATGA	976	2767	Lung Cancer	T cell		BT1303_AGCTCCTGTGCACGAA	432	856	Ovarian Cancer	T cell
sc5rJUQ024_CCAGCGAGTGTGGCTC	728	1201	Breast Cancer	T cell		scrEXT001_CTACCCATCGACCAGC	4662	28583	Clorectal Cancer	Cancer		BT1243_CCTCGAACTGGCAT	708	1827	Lung Cancer	T cell		BT1303_AGCTCCTGTGTCCTCT	2047	7783	Ovarian Cancer	Fibroblast
sc5rJUQ024_CCAGCGAGTTGGACCC	1939	6847	Breast Cancer	T cell		scrEXT001_CTACGTCCAGGATCGA	5318	28951	Clorectal Cancer	Cancer		BT1243_CCTGGACTTAACGC	1552	4838	Lung Cancer	T cell		BT1303_AGCTCCTGTTGCGCAC	330	487	Ovarian Cancer	Cancer
sc5rJUQ024_CCAGCGATCAATCTCT	666	952	Breast Cancer	T cell		scrEXT001_CTACGTCCATTCTCAT	4884	23013	Clorectal Cancer	Fibroblast		BT1243_CGAACATGGTTCAG	2009	5380	Lung Cancer	Cancer		BT1303_AGCTCCTTCACGAAGG	868	2754	Ovarian Cancer	Fibroblast
sc5rJUQ024_CCAGCGATCCACGAAT	2526	6415	Breast Cancer	DC		scrEXT001_CTACGTCGTGGGTATG	1022	2513	Clorectal Cancer	Myeloid		BT1243_CGAAGACTGACAGG	1061	3931	Lung Cancer	Myeloid		BT1303_AGCTCCTTCGCCAGCA	891	2710	Ovarian Cancer	B cell
sc5rJUQ024_CCAGCGATCTTAACCT	975	2048	Breast Cancer	Fibroblast		scrEXT001_CTAGAGTAGAGCTGGT	358	529	Clorectal Cancer	T cell		BT1243_CGACCGGAAACCTG	599	1782	Lung Cancer	T cell		BT1303_AGCTCCTTCTCCAACC	284	460	Ovarian Cancer	T cell
sc5rJUQ024_CCAGCGATCTTTACAC	2222	5720	Breast Cancer	Fibroblast		scrEXT001_CTAGAGTAGCGTGAAC	4370	19939	Clorectal Cancer	Fibroblast		BT1243_CGACCGGACTGCAA	537	1237	Lung Cancer	Myeloid		BT1303_AGCTCTCAGATCCGAG	2389	9096	Ovarian Cancer	Myeloid
sc5rJUQ024_CCATGTCAGGCCCGTT	1489	3264	Breast Cancer	T cell		scrEXT001_CTAGAGTCACCTCGTT	1429	3835	Clorectal Cancer	T cell		BT1243_CGACTCACGAGGTG	776	3095	Lung Cancer	T cell		BT1303_AGCTCTCAGCTGGAAC	251	416	Ovarian Cancer	T cell
sc5rJUQ024_CCATGTCAGTACGACG	1644	3478	Breast Cancer	T cell		scrEXT001_CTAGAGTCAGTAACGG	1499	3865	Clorectal Cancer	T cell		BT1243_CGACTCACTCTACT	721	2376	Lung Cancer	T cell		BT1303_AGCTCTCAGGGTTTCT	366	532	Ovarian Cancer	Cancer
sc5rJUQ024_CCATGTCCAAACTGTC	1537	3527	Breast Cancer	Fibroblast		scrEXT001_CTAGAGTCATACGCTA	3901	16492	Clorectal Cancer	Cancer		BT1243_CGACTCTGTGACTG	687	1577	Lung Cancer	T cell		BT1303_AGCTCTCAGTGTGGCA	852	1810	Ovarian Cancer	Fibroblast
sc5rJUQ024_CCATGTCCAAGTCATC	1891	4982	Breast Cancer	T cell		scrEXT001_CTAGAGTGTACAAGTA	2731	12581	Clorectal Cancer	B cell		BT1243_CGAGGAGACTCAAG	758	2115	Lung Cancer	Myeloid		BT1303_AGCTCTCCATGCAACT	322	581	Ovarian Cancer	Cancer
sc5rJUQ024_CCATGTCCACGGTAGA	1388	3706	Breast Cancer	T cell		scrEXT001_CTAGAGTGTACTCAAC	557	1115	Clorectal Cancer	Cancer		BT1243_CGAGGCTGTGCAGT	690	2276	Lung Cancer	T cell		BT1303_AGCTCTCGTCAACTGT	708	1629	Ovarian Cancer	T cell
sc5rJUQ024_CCATGTCCATGACGGA	293	433	Breast Cancer	Cancer		scrEXT001_CTAGAGTTCCCTCAGT	626	1541	Clorectal Cancer	Cancer		BT1243_CGAGTATGGATACC	758	2047	Lung Cancer	B cell		BT1303_AGCTCTCGTTGTACAC	297	461	Ovarian Cancer	Cancer
sc5rJUQ024_CCATGTCGTCCAACTA	357	544	Breast Cancer	Cancer		scrEXT001_CTAGAGTTCGCTGATA	908	1941	Clorectal Cancer	Fibroblast		BT1243_CGCAAATGGCTTAG	2644	9001	Lung Cancer	Cancer		BT1303_AGCTCTCTCAGCGACC	290	472	Ovarian Cancer	Cancer
sc5rJUQ024_CCATGTCGTTCAGGCC	585	1230	Breast Cancer	Cancer		scrEXT001_CTAGCCTAGTCGAGTG	1388	4139	Clorectal Cancer	T cell		BT1243_CGCATAGACTCGAA	639	2005	Lung Cancer	T cell		BT1303_AGCTCTCTCCAAGTAC	328	520	Ovarian Cancer	Cancer
sc5rJUQ024_CCATGTCGTTGACGTT	448	734	Breast Cancer	Cancer		scrEXT001_CTAGCCTGTTAGTGGG	1704	6137	Clorectal Cancer	Myeloid		BT1243_CGCATAGAGTTTGG	689	1561	Lung Cancer	T cell		BT1303_AGCTTGAAGCAGCCTC	2091	4879	Ovarian Cancer	Cancer
sc5rJUQ024_CCATGTCTCGGCGCAT	1533	3477	Breast Cancer	T cell		scrEXT001_CTAGCCTTCTTGCAAG	4818	25342	Clorectal Cancer	EC		BT1243_CGCCATACCGTACA	971	2589	Lung Cancer	T cell		BT1303_AGCTTGAAGCTAGTTC	628	1638	Ovarian Cancer	T cell
sc5rJUQ024_CCATTCGAGTTCGCGC	978	2189	Breast Cancer	T cell		scrEXT001_CTAGTGAAGCTACCTA	841	2236	Clorectal Cancer	Cancer		BT1243_CGCCTAACGACACT	1478	7287	Lung Cancer	Myeloid		BT1303_AGCTTGAAGGATATAC	1039	1984	Ovarian Cancer	Cancer
sc5rJUQ024_CCATTCGCAGGCGATA	3729	13284	Breast Cancer	Fibroblast		scrEXT001_CTAGTGACAGGCGATA	1449	3149	Clorectal Cancer	EC		BT1243_CGCGATCTTGCCCT	938	2498	Lung Cancer	T cell		BT1303_AGCTTGAAGTACGTAA	279	415	Ovarian Cancer	Cancer
sc5rJUQ024_CCATTCGGTCCAGTAT	3478	11476	Breast Cancer	Fibroblast		scrEXT001_CTAGTGACATTCGACA	726	1420	Clorectal Cancer	Fibroblast		BT1243_CGCTAAGAACTTTC	738	1950	Lung Cancer	T cell		BT1303_AGCTTGAAGTCATCCA	286	461	Ovarian Cancer	Cancer
sc5rJUQ024_CCATTCGGTTGCCTCT	1897	4592	Breast Cancer	T cell		scrEXT001_CTAGTGAGTATGAATG	1287	7052	Clorectal Cancer	Cancer		BT1243_CGGCGATGGTGCAT	435	989	Lung Cancer	Fibroblast		BT1303_AGCTTGACAAAGAATC	3424	13556	Ovarian Cancer	EC
sc5rJUQ024_CCATTCGGTTGGAGGT	2225	20496	Breast Cancer	B cell		scrEXT001_CTAGTGAGTCACACGC	1303	3264	Clorectal Cancer	Cancer		BT1243_CGGGCATGAAGGGC	790	2210	Lung Cancer	T cell		BT1303_AGCTTGACACGTAAGG	1305	3058	Ovarian Cancer	Fibroblast
sc5rJUQ024_CCATTCGTCATCGCTC	970	2460	Breast Cancer	Fibroblast		scrEXT001_CTAGTGAGTTCCCGAG	2421	9596	Clorectal Cancer	Myeloid		BT1243_CGGGCATGTTCCCG	715	2403	Lung Cancer	Myeloid		BT1303_AGCTTGACAGCGTTCG	387	709	Ovarian Cancer	T cell
sc5rJUQ024_CCATTCGTCGAACTGT	3086	10210	Breast Cancer	Fibroblast		scrEXT001_CTAGTGATCAGTCAGT	1917	5733	Clorectal Cancer	T cell		BT1243_CGTACCACTCTAGG	731	12092	Lung Cancer	B cell		BT1303_AGCTTGACAGCTGTAT	728	1639	Ovarian Cancer	T cell
sc5rJUQ024_CCCAATCAGCCCAATT	1248	3138	Breast Cancer	T cell		scrEXT001_CTAGTGATCCTTCAAT	772	1949	Clorectal Cancer	Myeloid		BT1243_CGTAGCCTTGGCAT	750	2052	Lung Cancer	T cell		BT1303_AGCTTGACAGTCGTGC	5398	22569	Ovarian Cancer	Cancer
sc5rJUQ024_CCCAATCAGGGATCTG	868	1841	Breast Cancer	T cell		scrEXT001_CTAGTGATCGCGTAGC	2905	8501	Clorectal Cancer	Cancer		BT1243_CTAACTACCTTCTA	389	862	Lung Cancer	T cell		BT1303_AGCTTGACATGCTGGC	2492	7908	Ovarian Cancer	Myeloid
sc5rJUQ024_CCCAATCGTCGAGTTT	422	764	Breast Cancer	Cancer		scrEXT001_CTCACACAGCATGGCA	4495	21882	Clorectal Cancer	Fibroblast		BT1243_CTAACTACGGATTC	1043	4075	Lung Cancer	Myeloid		BT1303_AGCTTGAGTACGCACC	2086	6686	Ovarian Cancer	Fibroblast
sc5rJUQ024_CCCAATCGTCTAGTGT	549	903	Breast Cancer	T cell		scrEXT001_CTCACACAGTCATGCT	263	449	Clorectal Cancer	Cancer		BT1243_CTAAGGACGCGATT	919	2573	Lung Cancer	T cell		BT1303_AGCTTGAGTAGCGTCC	283	488	Ovarian Cancer	T cell
sc5rJUQ024_CCCAATCTCATCATTC	1587	4125	Breast Cancer	T cell		scrEXT001_CTCACACGTAGCCTAT	3852	17292	Clorectal Cancer	Cancer		BT1243_CTAGAGACTTGGCA	877	4949	Lung Cancer	Myeloid		BT1303_AGCTTGAGTCCGAGTC	5678	26065	Ovarian Cancer	Cancer
sc5rJUQ024_CCCAATCTCATGTCCC	1991	4571	Breast Cancer	Fibroblast		scrEXT001_CTCACACGTCCTGCTT	4463	18683	Clorectal Cancer	Cancer		BT1243_CTAGATCTATGTGC	732	1734	Lung Cancer	T cell		BT1303_AGCTTGAGTTAAGTAG	2500	11461	Ovarian Cancer	Myeloid
sc5rJUQ024_CCCAATCTCTGCAGTA	5066	22308	Breast Cancer	Fibroblast		scrEXT001_CTCACACGTGCACCAC	3548	14047	Clorectal Cancer	Cancer		BT1243_CTATCATGCCTAAG	1281	2869	Lung Cancer	Cancer		BT1303_AGCTTGATCAGTTTGG	317	635	Ovarian Cancer	Fibroblast
sc5rJUQ024_CCCAATCTCTTAGCCC	496	683	Breast Cancer	Fibroblast		scrEXT001_CTCACACGTGTATGGG	3872	17813	Clorectal Cancer	Cancer		BT1243_CTATGTTGCGGGAA	1238	22451	Lung Cancer	B cell		BT1303_AGCTTGATCCCTAATT	322	511	Ovarian Cancer	Cancer
sc5rJUQ024_CCCAGTTAGCACCGCT	2518	7950	Breast Cancer	EC		scrEXT001_CTCACACGTGTGTGCC	402	860	Clorectal Cancer	Cancer		BT1243_CTCAGGCTTTCCCG	435	923	Lung Cancer	T cell		BT1303_AGCTTGATCGGCTACG	308	499	Ovarian Cancer	Cancer
sc5rJUQ024_CCCAGTTCATCACCCT	1009	1971	Breast Cancer	T cell		scrEXT001_CTCAGAAAGACGCAAC	1377	3937	Clorectal Cancer	Fibroblast		BT1243_CTCCATCTTCTACT	655	1660	Lung Cancer	T cell		BT1303_AGGCCACAGAAGCCCA	1727	5269	Ovarian Cancer	Fibroblast
sc5rJUQ024_CCCAGTTGTAAGAGGA	5018	19450	Breast Cancer	Fibroblast		scrEXT001_CTCAGAAAGTGGTAAT	1074	3044	Clorectal Cancer	Cancer		BT1243_CTCTAAACTGACCA	2721	13266	Lung Cancer	Myeloid		BT1303_AGGCCACAGCTAGTCT	285	448	Ovarian Cancer	Cancer
sc5rJUQ024_CCCAGTTTCATTGCCC	1892	6799	Breast Cancer	T cell		scrEXT001_CTCAGAACAATAGAGT	325	485	Clorectal Cancer	Cancer		BT1243_CTGCGACTCATACG	244	894	Lung Cancer	Myeloid		BT1303_AGGCCACAGTACGTAA	328	479	Ovarian Cancer	Fibroblast
sc5rJUQ024_CCCAGTTTCGCATGAT	983	2174	Breast Cancer	T cell		scrEXT001_CTCAGAACAGTCAGAG	1361	2934	Clorectal Cancer	T cell		BT1243_CTGGAAACGAGCAG	655	1567	Lung Cancer	T cell		BT1303_AGGCCACAGTTGTAGA	274	427	Ovarian Cancer	Cancer
sc5rJUQ024_CCCAGTTTCTTTACAC	303	447	Breast Cancer	Cancer		scrEXT001_CTCAGAATCCGTAGTA	307	545	Clorectal Cancer	Cancer		BT1243_CTGGCACTCATGCA	609	1502	Lung Cancer	T cell		BT1303_AGGCCACCAAGCGTAG	1943	5946	Ovarian Cancer	Myeloid
sc5rJUQ024_CCCATACCAACTGCTA	1488	4144	Breast Cancer	Myeloid		scrEXT001_CTCATTACAATAGAGT	3566	16845	Clorectal Cancer	Fibroblast		BT1243_CTGTATACAAGGTA	855	5279	Lung Cancer	Myeloid		BT1303_AGGCCACCAATTCCTT	290	482	Ovarian Cancer	Cancer
sc5rJUQ024_CCCATACCACATGGGA	3177	10106	Breast Cancer	Fibroblast		scrEXT001_CTCATTACACGGTAGA	2412	8560	Clorectal Cancer	Fibroblast		BT1243_CTGTATACACGACT	664	1781	Lung Cancer	T cell		BT1303_AGGCCACCACGACGAA	447	712	Ovarian Cancer	Cancer
sc5rJUQ024_CCCATACTCTACGAGT	1323	2891	Breast Cancer	DC		scrEXT001_CTCATTACAGCCAATT	1171	2946	Clorectal Cancer	T cell		BT1243_CTTACAACTGCTGA	705	2216	Lung Cancer	Mast		BT1303_AGGCCACCACGAGAGT	919	2116	Ovarian Cancer	EC
sc5rJUQ024_CCCTCCTCAAGCCGTC	1899	4397	Breast Cancer	T cell		scrEXT001_CTCATTACATACCATG	3471	15014	Clorectal Cancer	Cancer		BT1243_CTTAGGGATAAGGA	364	1509	Lung Cancer	Myeloid		BT1303_AGGCCACCAGTTCCCT	2676	8790	Ovarian Cancer	Fibroblast
sc5rJUQ024_CCCTCCTCATCGATTG	604	1202	Breast Cancer	Cancer		scrEXT001_CTCATTACATTTGCCC	411	623	Clorectal Cancer	Cancer		BT1243_CTTATCGATTGAGC	600	1474	Lung Cancer	T cell		BT1303_AGGCCACCATAACCTG	585	1204	Ovarian Cancer	Fibroblast
sc5rJUQ024_CCCTCCTTCGGAAATA	2350	6105	Breast Cancer	Fibroblast		scrEXT001_CTCATTAGTCCAAGTT	2417	7565	Clorectal Cancer	Fibroblast		BT1243_CTTGATTGCAAAGA	1013	2969	Lung Cancer	Myeloid		BT1303_AGGCCACCATAGACTC	306	477	Ovarian Cancer	Cancer
sc5rJUQ024_CCGGGATAGGCCCTCA	1315	3404	Breast Cancer	T cell		scrEXT001_CTCCTAGAGCTCCTCT	342	509	Clorectal Cancer	Cancer		BT1243_CTTGTATGGGTTTG	952	3212	Lung Cancer	Myeloid		BT1303_AGGCCACCATCATCCC	974	2356	Ovarian Cancer	Myeloid
sc5rJUQ024_CCGGGATAGTGCCATT	2414	8243	Breast Cancer	Fibroblast		scrEXT001_CTCCTAGAGGTAGCCA	4317	21541	Clorectal Cancer	Fibroblast		BT1243_CTTTACGACACTCC	1206	12117	Lung Cancer	B cell		BT1303_AGGCCACCATTCGACA	327	500	Ovarian Cancer	Cancer
sc5rJUQ024_CCGGGATAGTGTACCT	414	671	Breast Cancer	Mast		scrEXT001_CTCCTAGCAAGTCTAC	3324	12733	Clorectal Cancer	Fibroblast		BT1243_CTTTAGTGGAACCT	585	1629	Lung Cancer	T cell		BT1303_AGGCCACGTCGGCTCA	4634	17235	Ovarian Cancer	Cancer
sc5rJUQ024_CCGGGATCATGCTGGC	319	540	Breast Cancer	Mast		scrEXT001_CTCCTAGCAATCGAAA	257	591	Clorectal Cancer	Cancer		BT1243_GAAACCTGACCTTT	686	1459	Lung Cancer	T cell		BT1303_AGGCCACGTCTGCGGT	318	562	Ovarian Cancer	Cancer
sc5rJUQ024_CCGGGATCATTTCAGG	5265	26326	Breast Cancer	Fibroblast		scrEXT001_CTCCTAGGTCTTTCAT	3081	18496	Clorectal Cancer	B cell		BT1243_GAAAGATGGCTTCC	636	1540	Lung Cancer	T cell		BT1303_AGGCCACGTTAAGTAG	282	1230	Ovarian Cancer	B cell
sc5rJUQ024_CCGGGATTCAGAGGTG	1711	4848	Breast Cancer	T cell		scrEXT001_CTCGAAACAAATTGCC	1605	4605	Clorectal Cancer	Fibroblast		BT1243_GAAATACTGTTGTG	719	3302	Lung Cancer	B cell		BT1303_AGGCCACGTTTAGCTG	1345	4071	Ovarian Cancer	Myeloid
sc5rJUQ024_CCGGGATTCAGCTTAG	1326	3082	Breast Cancer	T cell		scrEXT001_CTCGAAACAGGACCCT	2079	7827	Clorectal Cancer	Myeloid		BT1243_GAACCAACTCTAGG	598	2231	Lung Cancer	Myeloid		BT1303_AGGCCACGTTTGGCGC	304	477	Ovarian Cancer	Cancer
sc5rJUQ024_CCGGGATTCAGTTTGG	755	1127	Breast Cancer	T cell		scrEXT001_CTCGAAACAGTAACGG	1483	3862	Clorectal Cancer	Cancer		BT1243_GAACTGTGACTTTC	394	783	Lung Cancer	EC		BT1303_AGGCCACTCGCGCCAA	381	770	Ovarian Cancer	Fibroblast
sc5rJUQ024_CCGGGATTCTCCAACC	4692	24122	Breast Cancer	Fibroblast		scrEXT001_CTCGAAACATCACGTA	3927	15127	Clorectal Cancer	EC		BT1243_GAAGCGGAAGCACT	238	424	Lung Cancer	Cancer		BT1303_AGGCCACTCGTGGACC	295	474	Ovarian Cancer	Cancer
sc5rJUQ024_CCGGTAGAGTGGTAAT	1218	2582	Breast Cancer	T cell		scrEXT001_CTCGAAAGTGCAGGTA	3325	11027	Clorectal Cancer	Cancer		BT1243_GAAGTCACAACCTG	1042	3333	Lung Cancer	Myeloid		BT1303_AGGCCACTCTCTGAGA	2736	7994	Ovarian Cancer	Cancer
sc5rJUQ024_CCGGTAGGTTCCTCCA	1414	3271	Breast Cancer	T cell		scrEXT001_CTCGAAATCAACTCTT	873	1984	Clorectal Cancer	Cancer		BT1243_GAATGCTGGAGCTT	863	3267	Lung Cancer	T cell		BT1303_AGGCCACTCTGATTCT	303	585	Ovarian Cancer	Cancer
sc5rJUQ024_CCGGTAGTCAAACAAG	1366	4527	Breast Cancer	T cell		scrEXT001_CTCGAAATCTAACTGG	2767	20492	Clorectal Cancer	Cancer		BT1243_GACAACACATAAGG	3146	8424	Lung Cancer	Cancer		BT1303_AGGCCGTAGAAACCGC	287	413	Ovarian Cancer	Cancer
sc5rJUQ024_CCGGTAGTCATTGCGA	716	1454	Breast Cancer	T cell		scrEXT001_CTCGAGGAGGATGTAT	1957	5681	Clorectal Cancer	Myeloid		BT1243_GACAACACCAGCTA	673	1743	Lung Cancer	T cell		BT1303_AGGCCGTAGCTGCAAG	385	596	Ovarian Cancer	Myeloid
sc5rJUQ024_CCGGTAGTCTCATTCA	5262	18557	Breast Cancer	EC		scrEXT001_CTCGAGGAGGCAGTCA	1719	4591	Clorectal Cancer	T cell		BT1243_GACAGTACAAACGA	892	2621	Lung Cancer	Myeloid		BT1303_AGGCCGTAGGATGGAA	3088	10532	Ovarian Cancer	Fibroblast
sc5rJUQ024_CCGTACTAGACCGGAT	1323	3874	Breast Cancer	T cell		scrEXT001_CTCGAGGGTAGCTCCG	672	2245	Clorectal Cancer	Cancer		BT1243_GACCTCTGATGCCA	2759	15601	Lung Cancer	Cancer		BT1303_AGGCCGTAGGCCATAG	4064	16766	Ovarian Cancer	Fibroblast
sc5rJUQ024_CCGTACTAGCTAACTC	649	1361	Breast Cancer	Cancer		scrEXT001_CTCGAGGGTTAAGATG	2885	10716	Clorectal Cancer	Cancer		BT1243_GACGAGGAAGATGA	1332	4086	Lung Cancer	Fibroblast		BT1303_AGGCCGTAGGCCCTTG	235	423	Ovarian Cancer	Cancer
sc5rJUQ024_CCGTACTCAACGCACC	1488	3357	Breast Cancer	T cell		scrEXT001_CTCGAGGGTTATGCGT	1117	3881	Clorectal Cancer	T cell		BT1243_GACGAGGACCGTAA	2145	14070	Lung Cancer	Myeloid		BT1303_AGGCCGTAGGTAAACT	690	1769	Ovarian Cancer	T cell
sc5rJUQ024_CCGTACTGTACCCAAT	605	1277	Breast Cancer	Fibroblast		scrEXT001_CTCGAGGTCATGGTCA	832	1867	Clorectal Cancer	Cancer		BT1243_GACGATTGGTGTTG	1037	2541	Lung Cancer	T cell		BT1303_AGGCCGTAGTACTTGC	3341	15678	Ovarian Cancer	Myeloid
sc5rJUQ024_CCGTACTGTGAGGGAG	1358	3482	Breast Cancer	T cell		scrEXT001_CTCGAGGTCGAATCCA	3889	17095	Clorectal Cancer	Fibroblast		BT1243_GACGCCGAGTGCAT	702	2140	Lung Cancer	T cell		BT1303_AGGCCGTAGTAGATGT	321	543	Ovarian Cancer	Cancer
sc5rJUQ024_CCGTACTGTGATGTGG	435	675	Breast Cancer	T cell		scrEXT001_CTCGAGGTCGCGGATC	648	1479	Clorectal Cancer	EC		BT1243_GACGCTCTTGAGAA	869	2836	Lung Cancer	T cell		BT1303_AGGCCGTCACTGTGTA	679	1441	Ovarian Cancer	Fibroblast
sc5rJUQ024_CCGTACTTCCACGACG	3215	9544	Breast Cancer	EC		scrEXT001_CTCGAGGTCTGAAAGA	2731	7712	Clorectal Cancer	Fibroblast		BT1243_GACGTCCTATGCTG	903	3467	Lung Cancer	Myeloid		BT1303_AGGCCGTCAGATGGCA	1100	2444	Ovarian Cancer	Fibroblast
sc5rJUQ024_CCGTACTTCCGGGTGT	1837	4604	Breast Cancer	T cell		scrEXT001_CTCGGAGAGATATGCA	1171	3124	Clorectal Cancer	T cell		BT1243_GACGTCCTGGTTAC	1284	6543	Lung Cancer	Myeloid		BT1303_AGGCCGTCATACAGCT	272	429	Ovarian Cancer	Cancer
sc5rJUQ024_CCGTGGAAGAGTCGGT	832	1741	Breast Cancer	T cell		scrEXT001_CTCGGAGAGCGATGAC	3699	16980	Clorectal Cancer	Cancer		BT1243_GACTGATGTCAGAC	1412	30207	Lung Cancer	B cell		BT1303_AGGCCGTGTGACTCAT	298	470	Ovarian Cancer	Cancer
sc5rJUQ024_CCGTGGAAGATGTCGG	849	2025	Breast Cancer	T cell		scrEXT001_CTCGGAGCACTAGTAC	5430	35316	Clorectal Cancer	Cancer		BT1243_GACTGATGTGCCCT	860	3469	Lung Cancer	T cell		BT1303_AGGCCGTGTGCGGTAA	313	565	Ovarian Cancer	Cancer
sc5rJUQ024_CCGTGGAAGGGCATGT	1907	4072	Breast Cancer	EC		scrEXT001_CTCGGAGCAGGGATTG	1368	4220	Clorectal Cancer	Myeloid		BT1243_GAGCTCCTGAACTC	897	3393	Lung Cancer	T cell		BT1303_AGGCCGTGTTTGTTGG	409	764	Ovarian Cancer	Fibroblast
sc5rJUQ024_CCGTGGACAACACCCG	3874	14081	Breast Cancer	T cell		scrEXT001_CTCGGAGGTCAACATC	3226	11236	Clorectal Cancer	EC		BT1243_GAGGACGAGAGAGC	1685	26265	Lung Cancer	B cell		BT1303_AGGCCGTTCAATCACG	294	459	Ovarian Cancer	Cancer
sc5rJUQ024_CCGTGGACAAGACGTG	1628	4904	Breast Cancer	T cell		scrEXT001_CTCGGAGTCCCGGATG	724	1294	Clorectal Cancer	Cancer		BT1243_GAGGATCTAGAGAT	387	581	Lung Cancer	EC		BT1303_AGGCCGTTCACAGTAC	290	467	Ovarian Cancer	Cancer
sc5rJUQ024_CCGTGGACAAGAGGCT	5574	21850	Breast Cancer	EC		scrEXT001_CTCGGGAAGACCTAGG	1011	2767	Clorectal Cancer	T cell		BT1243_GAGGTACTACGACT	1041	4360	Lung Cancer	Mast		BT1303_AGGCCGTTCCAAACTG	1693	5589	Ovarian Cancer	Myeloid
sc5rJUQ024_CCGTGGACACCTGGTG	5741	32706	Breast Cancer	EC		scrEXT001_CTCGGGAAGAGGTTGC	285	443	Clorectal Cancer	T cell		BT1243_GAGTTGTGTGAGGG	329	681	Lung Cancer	T cell		BT1303_AGGCCGTTCCACGACG	3847	18056	Ovarian Cancer	Myeloid
sc5rJUQ024_CCGTGGACAGGGCATA	3593	11857	Breast Cancer	Fibroblast		scrEXT001_CTCGGGACAATCGGTT	1038	2787	Clorectal Cancer	Cancer		BT1243_GATAGCACTAAGCC	706	2605	Lung Cancer	T cell		BT1303_AGGGAGTAGCAGGTCA	333	571	Ovarian Cancer	T cell
sc5rJUQ024_CCGTGGACATCAGTCA	1767	5414	Breast Cancer	Fibroblast		scrEXT001_CTCGGGAGTACATCCA	310	470	Clorectal Cancer	Cancer		BT1243_GATGCAACCCTTCG	641	3027	Lung Cancer	Myeloid		BT1303_AGGGAGTAGCTGGAAC	2206	5767	Ovarian Cancer	Fibroblast
sc5rJUQ024_CCGTGGATCACGCATA	1247	2371	Breast Cancer	T cell		scrEXT001_CTCGGGAGTACGAAAT	5180	37697	Clorectal Cancer	Cancer		BT1243_GATTCTTGCGAGTT	630	1541	Lung Cancer	T cell		BT1303_AGGGAGTAGGTCGGAT	287	439	Ovarian Cancer	Cancer
sc5rJUQ024_CCGTGGATCACTATTC	668	924	Breast Cancer	T cell		scrEXT001_CTCGGGAGTCGGCACT	337	607	Clorectal Cancer	Cancer		BT1243_GATTGGTGAGCACT	772	2395	Lung Cancer	T cell		BT1303_AGGGAGTAGTTCGATC	278	423	Ovarian Cancer	Cancer
sc5rJUQ024_CCGTGGATCGGATGGA	3199	9651	Breast Cancer	T cell		scrEXT001_CTCGGGAGTTAAAGAC	336	576	Clorectal Cancer	Cancer		BT1243_GATTGGTGTTGCTT	938	2719	Lung Cancer	T cell		BT1303_AGGGAGTGTCTCCATC	278	426	Ovarian Cancer	Cancer
sc5rJUQ024_CCGTTCAAGATGTTAG	346	483	Breast Cancer	Fibroblast		scrEXT001_CTCGGGAGTTCCCTTG	225	404	Clorectal Cancer	Cancer		BT1243_GATTTAGACAACTG	1939	5014	Lung Cancer	Cancer		BT1303_AGGGAGTGTGCTTCTC	954	2178	Ovarian Cancer	Myeloid
sc5rJUQ024_CCGTTCAAGTAGGCCA	1595	3764	Breast Cancer	T cell		scrEXT001_CTCGTACAGCAATATG	1428	3307	Clorectal Cancer	T cell		BT1243_GCAACTGATAGACC	666	1767	Lung Cancer	T cell		BT1303_AGGGAGTGTTCCTCCA	3658	17996	Ovarian Cancer	Fibroblast
sc5rJUQ024_CCGTTCAAGTGTTAGA	5625	22313	Breast Cancer	EC		scrEXT001_CTCGTACAGCCGTCGT	358	773	Clorectal Cancer	Cancer		BT1243_GCAGCGTGGTCTAG	933	1938	Lung Cancer	T cell		BT1303_AGGGAGTGTTCGGCAC	344	549	Ovarian Cancer	Cancer
sc5rJUQ024_CCGTTCAAGTTCCACA	1429	3390	Breast Cancer	T cell		scrEXT001_CTCGTACAGGCTCATT	2377	7770	Clorectal Cancer	Fibroblast		BT1243_GCAGTCCTAGACTC	535	1324	Lung Cancer	T cell		BT1303_AGGGAGTGTTTACTCT	1415	3243	Ovarian Cancer	Myeloid
sc5rJUQ024_CCGTTCACACTGAAGG	3569	11322	Breast Cancer	Fibroblast		scrEXT001_CTCGTACAGTCATCCA	2064	6925	Clorectal Cancer	Myeloid		BT1243_GCAGTTGAAAGTAG	838	2398	Lung Cancer	Myeloid		BT1303_AGGGAGTTCAACCATG	325	501	Ovarian Cancer	Cancer
sc5rJUQ024_CCGTTCATCACAGGCC	384	637	Breast Cancer	Fibroblast		scrEXT001_CTCGTACCAATCCGAT	5068	26766	Clorectal Cancer	Cancer		BT1243_GCATGATGAGCATC	1108	3114	Lung Cancer	T cell		BT1303_AGGGAGTTCACCCTCA	1684	4420	Ovarian Cancer	Fibroblast
sc5rJUQ024_CCTAAAGAGATACACA	3853	16510	Breast Cancer	Cancer		scrEXT001_CTCGTACCAGTAAGCG	2894	9520	Clorectal Cancer	Fibroblast		BT1243_GCCACTACTTCGTT	880	2296	Lung Cancer	T cell		BT1303_AGGGAGTTCACGACTA	1235	3052	Ovarian Cancer	Fibroblast
sc5rJUQ024_CCTAAAGCATCCCACT	1850	4501	Breast Cancer	T cell		scrEXT001_CTCGTACTCCTTAATC	379	558	Clorectal Cancer	Cancer		BT1243_GCCCAACTTCGTGA	754	2605	Lung Cancer	B cell		BT1303_AGGGAGTTCCTTGCCA	299	497	Ovarian Cancer	Cancer
sc5rJUQ024_CCTAAAGCATGGGAAC	5250	22359	Breast Cancer	EC		scrEXT001_CTCGTCAAGAGATGAG	390	687	Clorectal Cancer	Myeloid		BT1243_GCCCATACTGCAGT	590	1729	Lung Cancer	T cell		BT1303_AGGGAGTTCTTACCTA	286	454	Ovarian Cancer	Cancer
sc5rJUQ024_CCTAAAGGTCTTGCGG	1832	5810	Breast Cancer	T cell		scrEXT001_CTCGTCAAGATCCCAT	1673	5060	Clorectal Cancer	Myeloid		BT1243_GCCGACGAGGTGGA	743	2094	Lung Cancer	T cell		BT1303_AGGGATGAGAGGGATA	2521	7720	Ovarian Cancer	Fibroblast
sc5rJUQ024_CCTAAAGTCCGAGCCA	3938	19387	Breast Cancer	DC		scrEXT001_CTCGTCAAGGCTAGGT	1406	10530	Clorectal Cancer	Cancer		BT1243_GCCTAGCTACGTTG	1877	10648	Lung Cancer	Myeloid		BT1303_AGGGATGAGATGTTAG	1642	4692	Ovarian Cancer	Myeloid
sc5rJUQ024_CCTACACAGACGCACA	1682	5995	Breast Cancer	T cell		scrEXT001_CTCGTCAAGTCCAGGA	284	426	Clorectal Cancer	T cell		BT1243_GCCTAGCTGTGTCA	686	2728	Lung Cancer	Myeloid		BT1303_AGGGATGAGCACAGGT	3196	11110	Ovarian Cancer	Cancer
sc5rJUQ024_CCTACACAGATCCGAG	715	1249	Breast Cancer	T cell		scrEXT001_CTCGTCAGTAGCGTCC	825	7174	Clorectal Cancer	B cell		BT1243_GCCTCATGTCGACA	694	2415	Lung Cancer	T cell		BT1303_AGGGATGAGGGCTTCC	972	2067	Ovarian Cancer	Fibroblast
sc5rJUQ024_CCTACACCAGTGAGTG	4280	16305	Breast Cancer	Fibroblast		scrEXT001_CTCTAATAGCTCAACT	548	1149	Clorectal Cancer	Cancer		BT1243_GCGAAGGAACCAGT	618	2005	Lung Cancer	Myeloid		BT1303_AGGGATGAGGTGCTTT	341	539	Ovarian Cancer	T cell
sc5rJUQ024_CCTACACCATAACCTG	2261	5615	Breast Cancer	Fibroblast		scrEXT001_CTCTAATAGGCGATAC	3742	12152	Clorectal Cancer	Cancer		BT1243_GCGAGAGATCGTAG	630	1229	Lung Cancer	T cell		BT1303_AGGGATGAGTCGAGTG	2666	10264	Ovarian Cancer	Fibroblast
sc5rJUQ024_CCTACACGTCGACTAT	4800	20473	Breast Cancer	Fibroblast		scrEXT001_CTCTAATCAAGACACG	262	404	Clorectal Cancer	Cancer		BT1243_GCGCGAACTAGAGA	683	1619	Lung Cancer	T cell		BT1303_AGGGATGAGTGGGCTA	1862	5016	Ovarian Cancer	Fibroblast
sc5rJUQ024_CCTACACTCAACACAC	1816	4343	Breast Cancer	T cell		scrEXT001_CTCTAATCACGTAAGG	934	1983	Clorectal Cancer	T cell		BT1243_GCGGGACTTTTCTG	606	1775	Lung Cancer	T cell		BT1303_AGGGATGCAACACCTA	618	1425	Ovarian Cancer	Fibroblast
sc5rJUQ024_CCTACACTCACAACGT	1687	4686	Breast Cancer	T cell		scrEXT001_CTCTAATTCCGCAGTG	2297	7530	Clorectal Cancer	Fibroblast		BT1243_GCTATACTGGAGCA	357	735	Lung Cancer	T cell		BT1303_AGGGATGCACCAACCG	1016	2461	Ovarian Cancer	Fibroblast
sc5rJUQ024_CCTACACTCTGGGCCA	2014	6712	Breast Cancer	T cell		scrEXT001_CTCTACGCAGACAAAT	460	1585	Clorectal Cancer	Cancer		BT1243_GCTCGACTGCTCCT	1421	20190	Lung Cancer	B cell		BT1303_AGGGATGCACTACAGT	205	540	Ovarian Cancer	Cancer
sc5rJUQ024_CCTACCAAGTAAGTAC	3611	19941	Breast Cancer	B cell		scrEXT001_CTCTACGGTATAGTAG	1707	4412	Clorectal Cancer	T cell		BT1243_GGACAACTTCCGAA	626	2202	Lung Cancer	T cell		BT1303_AGGGATGCAGCGTAAG	2325	8229	Ovarian Cancer	Myeloid
sc5rJUQ024_CCTACCACACGGCCAT	4182	12920	Breast Cancer	EC		scrEXT001_CTCTACGGTTCCCTTG	4045	19157	Clorectal Cancer	Cancer		BT1243_GGACATTGCTCTTA	1066	3095	Lung Cancer	T cell		BT1303_AGGGATGCATCACGAT	2754	9713	Ovarian Cancer	Myeloid
sc5rJUQ024_CCTACCAGTAAATGTG	1565	3224	Breast Cancer	T cell		scrEXT001_CTCTACGTCACAGTAC	2938	13028	Clorectal Cancer	Myeloid		BT1243_GGACCGTGTGTCGA	289	2084	Lung Cancer	Myeloid		BT1303_AGGGATGGTAACGCGA	289	442	Ovarian Cancer	Cancer
sc5rJUQ024_CCTACCAGTTGGTAAA	2918	9887	Breast Cancer	T cell		scrEXT001_CTCTACGTCATTTGGG	905	2281	Clorectal Cancer	Cancer		BT1243_GGACCTCTTTGAGC	1205	33360	Lung Cancer	B cell		BT1303_AGGGATGGTAAGGGAA	913	2189	Ovarian Cancer	Myeloid
sc5rJUQ024_CCTAGCTCACGAAACG	1560	4102	Breast Cancer	B cell		scrEXT001_CTCTACGTCTCAAGTG	242	486	Clorectal Cancer	Cancer		BT1243_GGACGCTGACCCAA	579	1948	Lung Cancer	B cell		BT1303_AGGGATGGTACAGTGG	417	692	Ovarian Cancer	T cell
sc5rJUQ024_CCTAGCTCACTACAGT	3481	10618	Breast Cancer	Fibroblast		scrEXT001_CTCTACGTCTTGTATC	1112	2699	Clorectal Cancer	Myeloid		BT1243_GGAGGATGCACACA	3090	24151	Lung Cancer	B cell		BT1303_AGGGATGGTATAATGG	1607	3946	Ovarian Cancer	EC
sc5rJUQ024_CCTAGCTCAGACGCCT	3679	11250	Breast Cancer	Fibroblast		scrEXT001_CTCTGGTAGACTGTAA	2251	7414	Clorectal Cancer	T cell		BT1243_GGAGGATGCACTCC	241	546	Lung Cancer	Myeloid		BT1303_AGGGATGGTCTCCCTA	1264	3968	Ovarian Cancer	Myeloid
sc5rJUQ024_CCTAGCTCATCCGTGG	2937	8560	Breast Cancer	EC		scrEXT001_CTCTGGTCATGGTTGT	2028	5949	Clorectal Cancer	Myeloid		BT1243_GGAGGATGCCCACT	291	654	Lung Cancer	Cancer		BT1303_AGGGATGGTGCAGGTA	314	416	Ovarian Cancer	Cancer
sc5rJUQ024_CCTAGCTGTTCTGTTT	1819	4694	Breast Cancer	T cell		scrEXT001_CTCTGGTGTAATTGGA	1860	4737	Clorectal Cancer	Fibroblast		BT1243_GGATTTCTTCTATC	1005	5344	Lung Cancer	Myeloid		BT1303_AGGGATGTCAATAAGG	698	1403	Ovarian Cancer	T cell
sc5rJUQ024_CCTAGCTTCCACGTGG	266	448	Breast Cancer	Cancer		scrEXT001_CTCTGGTTCAAGATCC	309	468	Clorectal Cancer	Cancer		BT1243_GGCAAGGACACTGA	492	1100	Lung Cancer	T cell		BT1303_AGGGATGTCACCAGGC	359	501	Ovarian Cancer	Cancer
sc5rJUQ024_CCTAGCTTCCCTAACC	1765	4201	Breast Cancer	T cell		scrEXT001_CTGAAACAGTGGTAGC	454	770	Clorectal Cancer	Cancer		BT1243_GGCACGTGTTACTC	746	2110	Lung Cancer	T cell		BT1303_AGGGATGTCAGTTAGC	295	537	Ovarian Cancer	Cancer
sc5rJUQ024_CCTAGCTTCTGGTTCC	1407	3321	Breast Cancer	T cell		scrEXT001_CTGAAACGTATATCCG	695	1549	Clorectal Cancer	Cancer		BT1243_GGCCGATGAGCAAA	582	1185	Lung Cancer	T cell		BT1303_AGGGTGAAGACAGACC	326	543	Ovarian Cancer	Cancer
sc5rJUQ024_CCTATTAAGGATGCGT	2141	6426	Breast Cancer	T cell		scrEXT001_CTGAAACGTATGAAAC	749	2334	Clorectal Cancer	Cancer		BT1243_GGCGGACTCCTTAT	1026	3286	Lung Cancer	Myeloid		BT1303_AGGGTGAAGGACTGGT	338	614	Ovarian Cancer	T cell
sc5rJUQ024_CCTATTAAGGCATTGG	537	952	Breast Cancer	T cell		scrEXT001_CTGAAACGTCGACTGC	1255	2971	Clorectal Cancer	T cell		BT1243_GGGAAGACTGCCCT	366	689	Lung Cancer	Fibroblast		BT1303_AGGGTGAAGGAGTCTG	1654	3742	Ovarian Cancer	EC
sc5rJUQ024_CCTATTACATATGGTC	2666	7961	Breast Cancer	Fibroblast		scrEXT001_CTGAAACTCCAGTAGT	4331	18168	Clorectal Cancer	Cancer		BT1243_GGGACCACATGCTG	1207	2760	Lung Cancer	Cancer		BT1303_AGGGTGAAGGCACATG	2860	10770	Ovarian Cancer	Fibroblast
sc5rJUQ024_CCTATTAGTACTTAGC	1066	1908	Breast Cancer	T cell		scrEXT001_CTGAAACTCTGGGCCA	1990	4949	Clorectal Cancer	T cell		BT1243_GGGACCACTTCTGT	1321	6279	Lung Cancer	Myeloid		BT1303_AGGGTGAAGGCCGAAT	281	415	Ovarian Cancer	Cancer
sc5rJUQ024_CCTATTAGTCAATACC	3631	11176	Breast Cancer	Fibroblast		scrEXT001_CTGAAGTAGCGGCTTC	1609	3108	Clorectal Cancer	Cancer		BT1243_GGGATGGAAACGAA	1393	5174	Lung Cancer	Myeloid		BT1303_AGGGTGAAGGCGACAT	291	427	Ovarian Cancer	Cancer
sc5rJUQ024_CCTATTAGTGCAGACA	1254	2810	Breast Cancer	T cell		scrEXT001_CTGAAGTAGGGCTTCC	2009	8172	Clorectal Cancer	Myeloid		BT1243_GGGCACACCAGAGG	528	1794	Lung Cancer	Myeloid		BT1303_AGGGTGAAGGGTGTGT	1191	2369	Ovarian Cancer	Fibroblast
sc5rJUQ024_CCTATTAGTTGAGTTC	2706	9489	Breast Cancer	Fibroblast		scrEXT001_CTGAAGTGTTCCCGAG	533	843	Clorectal Cancer	T cell		BT1243_GGGCAGCTGAAACA	896	2347	Lung Cancer	T cell		BT1303_AGGGTGAAGTACGACG	313	488	Ovarian Cancer	Cancer
sc5rJUQ024_CCTATTATCAGTTCGA	2737	7644	Breast Cancer	Fibroblast		scrEXT001_CTGAAGTTCTAGCACA	1089	2664	Clorectal Cancer	Cancer		BT1243_GGTTGAACGAGAGC	373	1631	Lung Cancer	Myeloid		BT1303_AGGGTGAAGTTATCGC	302	551	Ovarian Cancer	Myeloid
sc5rJUQ024_CCTATTATCATCGCTC	5348	25194	Breast Cancer	Myeloid		scrEXT001_CTGATAGAGAGTGACC	434	706	Clorectal Cancer	Cancer		BT1243_GGTTTACTAAGTAG	905	2349	Lung Cancer	T cell		BT1303_AGGGTGACAAGCTGGA	349	583	Ovarian Cancer	T cell
sc5rJUQ024_CCTATTATCCACTCCA	1864	5089	Breast Cancer	T cell		scrEXT001_CTGATAGCAGTACACT	437	2282	Clorectal Cancer	Cancer		BT1243_GTAAGCTGAGCGTT	1651	21134	Lung Cancer	B cell		BT1303_AGGGTGACAAGTTAAG	238	447	Ovarian Cancer	Cancer
sc5rJUQ024_CCTATTATCTGCCAGG	1551	3825	Breast Cancer	T cell		scrEXT001_CTGATAGGTTGGTAAA	2244	9860	Clorectal Cancer	Myeloid		BT1243_GTAAGCTGTCCTTA	3025	16010	Lung Cancer	T cell		BT1303_AGGGTGACATCAGTCA	2037	6916	Ovarian Cancer	Myeloid
sc5rJUQ024_CCTCAGTAGAAGCCCA	3788	14233	Breast Cancer	Cancer		scrEXT001_CTGATCCCAAGCCCAC	251	625	Clorectal Cancer	Myeloid		BT1243_GTAATAACCTAGAC	361	925	Lung Cancer	Myeloid		BT1303_AGGGTGACATGTCTCC	1015	1682	Ovarian Cancer	Cancer
sc5rJUQ024_CCTCAGTCAAGTCATC	2693	7969	Breast Cancer	Fibroblast		scrEXT001_CTGATCCCATTGAGCT	5185	27289	Clorectal Cancer	Cancer		BT1243_GTACGTGATGTCAG	1236	3762	Lung Cancer	T cell		BT1303_AGGGTGAGTAAGGGAA	1041	2635	Ovarian Cancer	T cell
sc5rJUQ024_CCTCAGTGTACAGTGG	2989	20472	Breast Cancer	B cell		scrEXT001_CTGATCCGTGCCTGGT	2970	15502	Clorectal Cancer	Myeloid		BT1243_GTAGTCGAAAGAGT	785	3454	Lung Cancer	Myeloid		BT1303_AGGGTGAGTCAGAATA	1589	4589	Ovarian Cancer	Myeloid
sc5rJUQ024_CCTCAGTGTACCATCA	1850	4316	Breast Cancer	T cell		scrEXT001_CTGATCCTCAAAGACA	1673	4693	Clorectal Cancer	Myeloid		BT1243_GTATCTACGTTCTT	392	849	Lung Cancer	B cell		BT1303_AGGGTGAGTCGACTAT	297	459	Ovarian Cancer	Cancer
sc5rJUQ024_CCTCAGTGTGAAAGAG	1832	5184	Breast Cancer	T cell		scrEXT001_CTGATCCTCGTTTATC	429	784	Clorectal Cancer	Cancer		BT1243_GTATGGTGAACAGA	751	2366	Lung Cancer	T cell		BT1303_AGGGTGAGTCGAGATG	282	529	Ovarian Cancer	Cancer
sc5rJUQ024_CCTCAGTGTTTGTGTG	647	1203	Breast Cancer	Cancer		scrEXT001_CTGATCCTCTTGTACT	600	1172	Clorectal Cancer	Cancer		BT1243_GTCCACTGTGCAAC	465	4336	Lung Cancer	B cell		BT1303_AGGGTGAGTCTCACCT	351	768	Ovarian Cancer	Cancer
sc5rJUQ024_CCTCAGTTCCCTCTTT	1905	4810	Breast Cancer	T cell		scrEXT001_CTGCCTAAGAGCTTCT	3540	14040	Clorectal Cancer	Myeloid		BT1243_GTCGAATGCTAGTG	1322	6979	Lung Cancer	Myeloid		BT1303_AGGGTGAGTGTTTGTG	300	462	Ovarian Cancer	Cancer
sc5rJUQ024_CCTCAGTTCGGAGGTA	698	1139	Breast Cancer	T cell		scrEXT001_CTGCCTACATCGGGTC	5717	40596	Clorectal Cancer	Cancer		BT1243_GTCTGAGAAAGAAC	494	1167	Lung Cancer	B cell		BT1303_AGGGTGAGTTAAAGTG	280	441	Ovarian Cancer	Cancer
sc5rJUQ024_CCTCTGAAGAATTGTG	2588	8435	Breast Cancer	Fibroblast		scrEXT001_CTGCCTAGTAGCTTGT	1525	4319	Clorectal Cancer	T cell		BT1243_GTCTGAGACAATCG	1231	7465	Lung Cancer	Myeloid		BT1303_AGGGTGAGTTCGCGAC	1385	4463	Ovarian Cancer	Myeloid
sc5rJUQ024_CCTCTGAAGCTATGCT	1606	3985	Breast Cancer	T cell		scrEXT001_CTGCCTAGTCGGCATC	4443	25196	Clorectal Cancer	Fibroblast		BT1243_GTCTGAGACCTGAA	1142	3437	Lung Cancer	Cancer		BT1303_AGGGTGATCAAGCCTA	1456	3938	Ovarian Cancer	Myeloid
sc5rJUQ024_CCTCTGAAGGCCCGTT	1788	4125	Breast Cancer	T cell		scrEXT001_CTGCCTAGTCTGCGGT	2037	6406	Clorectal Cancer	Cancer		BT1243_GTGATCGAGTTCGA	587	1877	Lung Cancer	T cell		BT1303_AGGGTGATCACCTTAT	1945	7230	Ovarian Cancer	Myeloid
sc5rJUQ024_CCTCTGAAGGGTCTCC	1873	5569	Breast Cancer	T cell		scrEXT001_CTGCCTATCCAAAGTC	416	933	Clorectal Cancer	Myeloid		BT1243_GTGCAAACCTTGTT	359	1456	Lung Cancer	Myeloid		BT1303_AGGGTGATCCATGAAC	1652	5608	Ovarian Cancer	Myeloid
sc5rJUQ024_CCTCTGACATATACGC	4818	23087	Breast Cancer	Fibroblast		scrEXT001_CTGCGGAAGGATCGCA	2498	9440	Clorectal Cancer	Myeloid		BT1243_GTGTGATGCACCAA	1274	6281	Lung Cancer	Myeloid		BT1303_AGGGTGATCTACTCAT	245	454	Ovarian Cancer	T cell
sc5rJUQ024_CCTCTGAGTACCGTAT	1762	5148	Breast Cancer	T cell		scrEXT001_CTGCGGAAGTGGTAAT	829	1606	Clorectal Cancer	Cancer		BT1243_GTTAAAACGTTGCA	1692	33666	Lung Cancer	B cell		BT1303_AGGGTGATCTCCAACC	450	815	Ovarian Cancer	Cancer
sc5rJUQ024_CCTCTGAGTCAGAAGC	1308	2878	Breast Cancer	T cell		scrEXT001_CTGCGGAGTGGTCCGT	1484	3742	Clorectal Cancer	Cancer		BT1243_GTTACTACCGGTAT	1511	27566	Lung Cancer	B cell		BT1303_AGGTCATAGAGAACAG	1046	1957	Ovarian Cancer	Fibroblast
sc5rJUQ024_CCTCTGAGTGCGCTTG	1481	3829	Breast Cancer	T cell		scrEXT001_CTGCGGAGTTGATTGC	697	1680	Clorectal Cancer	Cancer		BT1243_GTTATCTGGGATTC	1986	10071	Lung Cancer	Myeloid		BT1303_AGGTCATAGGACAGCT	359	532	Ovarian Cancer	Cancer
sc5rJUQ024_CCTCTGATCAACGCTA	2616	7525	Breast Cancer	T cell		scrEXT001_CTGCGGATCATCGATG	1232	3378	Clorectal Cancer	T cell		BT1243_GTTCAACTGAGCTT	685	1667	Lung Cancer	T cell		BT1303_AGGTCATCAATGTAAG	325	553	Ovarian Cancer	Cancer
sc5rJUQ024_CCTCTGATCACAGGCC	953	1625	Breast Cancer	T cell		scrEXT001_CTGCGGATCCCTTGTG	1736	3649	Clorectal Cancer	Cancer		BT1243_TAAAGACTCGCAAT	651	1992	Lung Cancer	Myeloid		BT1303_AGGTCATCACACAGAG	299	465	Ovarian Cancer	Cancer
sc5rJUQ024_CCTTACGAGATCCCAT	3536	10390	Breast Cancer	EC		scrEXT001_CTGCTGTAGCCTATGT	410	1175	Clorectal Cancer	B cell		BT1243_TAAATCGACGCATA	747	2092	Lung Cancer	T cell		BT1303_AGGTCATCACATGGGA	285	429	Ovarian Cancer	Cancer
sc5rJUQ024_CCTTACGAGCCAGAAC	1422	2527	Breast Cancer	T cell		scrEXT001_CTGCTGTAGTGTACCT	1549	4963	Clorectal Cancer	EC		BT1243_TAAATGTGTGTTTC	553	983	Lung Cancer	Alveolar		BT1303_AGGTCATCATACGCTA	623	1268	Ovarian Cancer	Cancer
sc5rJUQ024_CCTTACGAGCTGAAAT	5804	35969	Breast Cancer	Fibroblast		scrEXT001_CTGCTGTCAATGACCT	1923	5833	Clorectal Cancer	Myeloid		BT1243_TAACTAGAATGACC	1242	3780	Lung Cancer	Myeloid		BT1303_AGGTCATCATCTACGA	326	555	Ovarian Cancer	T cell
sc5rJUQ024_CCTTACGAGTGTACTC	2134	5679	Breast Cancer	Fibroblast		scrEXT001_CTGCTGTGTGGTACAG	2094	7841	Clorectal Cancer	Myeloid		BT1243_TAAGATTGGTCACA	536	1648	Lung Cancer	Myeloid		BT1303_AGGTCATCATGAGCGA	959	2318	Ovarian Cancer	Myeloid
sc5rJUQ024_CCTTACGCACGACTCG	1633	4967	Breast Cancer	T cell		scrEXT001_CTGCTGTTCACCACCT	1331	3822	Clorectal Cancer	Cancer		BT1243_TAAGCGTGTATTCC	690	4719	Lung Cancer	Myeloid		BT1303_AGGTCATCATGGTCAT	947	1871	Ovarian Cancer	Cancer
sc5rJUQ024_CCTTACGCAGCGTCCA	3457	8757	Breast Cancer	EC		scrEXT001_CTGCTGTTCACCTTAT	701	1654	Clorectal Cancer	T cell		BT1243_TAATCCACCCTTAT	797	1576	Lung Cancer	Cancer		BT1303_AGGTCATGTGTTCGAT	1295	3763	Ovarian Cancer	Cancer
sc5rJUQ024_CCTTACGCATATACGC	1442	3945	Breast Cancer	T cell		scrEXT001_CTGCTGTTCAGTCCCT	3516	15810	Clorectal Cancer	Myeloid		BT1243_TACAAATGGAGCTT	893	4100	Lung Cancer	Myeloid		BT1303_AGGTCATGTGTTCTTT	303	506	Ovarian Cancer	T cell
sc5rJUQ024_CCTTACGCATTCACTT	2985	9020	Breast Cancer	EC		scrEXT001_CTGCTGTTCGCTAGCG	233	454	Clorectal Cancer	Cancer		BT1243_TACCATTGTCGCTC	523	1349	Lung Cancer	T cell		BT1303_AGGTCATTCAACGGGA	3773	14118	Ovarian Cancer	Cancer
sc5rJUQ024_CCTTACGGTTCCCGAG	1337	2980	Breast Cancer	T cell		scrEXT001_CTGGTCTAGTGAAGAG	329	665	Clorectal Cancer	EC		BT1243_TACCGCTGAAGTAG	657	2441	Lung Cancer	Myeloid		BT1303_AGGTCATTCCGCGGTA	1572	4127	Ovarian Cancer	Myeloid
sc5rJUQ024_CCTTACGTCTACTCAT	1005	2065	Breast Cancer	T cell		scrEXT001_CTGGTCTGTAAGTTCC	400	631	Clorectal Cancer	Cancer		BT1243_TACGTACTGACACT	922	3495	Lung Cancer	T cell		BT1303_AGGTCATTCTAACCGA	699	1424	Ovarian Cancer	Fibroblast
sc5rJUQ024_CCTTCCCAGTGGTCCC	4265	15174	Breast Cancer	Fibroblast		scrEXT001_CTGTGCTAGAGCAATT	546	1866	Clorectal Cancer	Cancer		BT1243_TACTACTGATCGTG	642	1743	Lung Cancer	T cell		BT1303_AGGTCATTCTAGCACA	2193	5184	Ovarian Cancer	Cancer
sc5rJUQ024_CCTTCCCCATTGTGCA	299	3857	Breast Cancer	B cell		scrEXT001_CTGTGCTCACATTTCT	960	2681	Clorectal Cancer	Cancer		BT1243_TACTCTGATACGCA	1143	3531	Lung Cancer	T cell		BT1303_AGGTCATTCTTCATGT	327	483	Ovarian Cancer	Cancer
sc5rJUQ024_CCTTCCCGTCAAGCGA	317	488	Breast Cancer	T cell		scrEXT001_CTGTTTAAGCGCCTCA	891	2991	Clorectal Cancer	Cancer		BT1243_TACTCTGATGGTCA	932	16301	Lung Cancer	B cell		BT1303_AGGTCATTCTTCGAGA	228	532	Ovarian Cancer	Cancer
sc5rJUQ024_CCTTCCCTCAACACGT	1835	5147	Breast Cancer	T cell		scrEXT001_CTGTTTAAGTGGCACA	4438	21455	Clorectal Cancer	Cancer		BT1243_TACTGTTGGCTATG	744	1645	Lung Cancer	T cell		BT1303_AGGTCCGAGAAGGTTT	5234	32648	Ovarian Cancer	Cancer
sc5rJUQ024_CCTTCCCTCACAATGC	4010	13630	Breast Cancer	Fibroblast		scrEXT001_CTGTTTACAATGGAGC	735	1205	Clorectal Cancer	EC		BT1243_TAGATCCTGCAAGG	897	5542	Lung Cancer	Myeloid		BT1303_AGGTCCGAGACCGGAT	2996	10518	Ovarian Cancer	Fibroblast
sc5rJUQ024_CCTTCGAAGCGCCTCA	1340	2972	Breast Cancer	T cell		scrEXT001_CTGTTTACAATTCCTT	1227	3116	Clorectal Cancer	Cancer		BT1243_TAGCTACTTGCGTA	471	1016	Lung Cancer	T cell		BT1303_AGGTCCGAGACTTGAA	304	477	Ovarian Cancer	Cancer
sc5rJUQ024_CCTTCGAGTATGGTTC	848	1301	Breast Cancer	EC		scrEXT001_CTGTTTACAGCAGTTT	2694	10242	Clorectal Cancer	Fibroblast		BT1243_TAGGTCGACTCCCA	1593	6319	Lung Cancer	Alveolar		BT1303_AGGTCCGAGCTAGGCA	251	436	Ovarian Cancer	T cell
sc5rJUQ024_CCTTCGAGTGTTTGTG	1568	3988	Breast Cancer	T cell		scrEXT001_CTGTTTACAGGACGTA	701	3066	Clorectal Cancer	Cancer		BT1243_TAGTAATGAACCTG	915	2458	Lung Cancer	T cell		BT1303_AGGTCCGAGGCAAAGA	1160	3654	Ovarian Cancer	Myeloid
sc5rJUQ024_CCTTCGATCATACGGT	710	1062	Breast Cancer	T cell		scrEXT001_CTGTTTAGTGTTAAGA	406	656	Clorectal Cancer	Cancer		BT1243_TAGTACCTGGACGA	674	1740	Lung Cancer	T cell		BT1303_AGGTCCGAGGTAGCCA	301	488	Ovarian Cancer	T cell
sc5rJUQ024_CCTTCGATCGCAAGCC	3587	11755	Breast Cancer	B cell		scrEXT001_CTGTTTATCGCGTAGC	4521	20239	Clorectal Cancer	Fibroblast		BT1243_TAGTATGACTGGAT	739	1994	Lung Cancer	T cell		BT1303_AGGTCCGAGGTGCACA	263	433	Ovarian Cancer	Cancer
sc5rJUQ024_CCTTCGATCTAACTGG	552	1168	Breast Cancer	T cell		scrEXT001_CTTAACTAGATCCCGC	3506	12456	Clorectal Cancer	Fibroblast		BT1243_TAGTCTTGACGGTT	701	1966	Lung Cancer	T cell		BT1303_AGGTCCGAGGTTACCT	687	1732	Ovarian Cancer	Fibroblast
sc5rJUQ024_CCTTCGATCTGACCTC	1204	2575	Breast Cancer	T cell		scrEXT001_CTTAACTAGTGATCGG	347	688	Clorectal Cancer	Cancer		BT1243_TAGTGGTGAAGCAA	1370	6048	Lung Cancer	Myeloid		BT1303_AGGTCCGCAAACGCGA	2596	6524	Ovarian Cancer	Cancer
sc5rJUQ024_CCTTTCTAGAGACGAA	321	547	Breast Cancer	Cancer		scrEXT001_CTTAACTCAGCGTAAG	2839	10712	Clorectal Cancer	Cancer		BT1243_TAGTTCACCGGGAA	586	1702	Lung Cancer	T cell		BT1303_AGGTCCGCAAGGCTCC	1926	4840	Ovarian Cancer	Fibroblast
sc5rJUQ024_CCTTTCTAGAGCTGGT	3197	10256	Breast Cancer	Fibroblast		scrEXT001_CTTAACTCATTCTTAC	717	1402	Clorectal Cancer	EC		BT1243_TAGTTGCTAGGAGC	2529	10470	Lung Cancer	T cell		BT1303_AGGTCCGCACTTGGAT	768	1793	Ovarian Cancer	T cell
sc5rJUQ024_CCTTTCTAGGAGTTTA	1025	2545	Breast Cancer	Cancer		scrEXT001_CTTACCGAGATGGGTC	1832	4131	Clorectal Cancer	EC		BT1243_TATAAGACATGCTG	1152	3578	Lung Cancer	Myeloid		BT1303_AGGTCCGCAGGTCTCG	3198	12606	Ovarian Cancer	Fibroblast
sc5rJUQ024_CCTTTCTAGGGAAACA	647	1187	Breast Cancer	EC		scrEXT001_CTTACCGCAAGCGATG	714	2048	Clorectal Cancer	Cancer		BT1243_TATAAGACGTCACA	841	2458	Lung Cancer	T cell		BT1303_AGGTCCGCAGTGGAGT	885	2024	Ovarian Cancer	B cell
sc5rJUQ024_CCTTTCTAGTGTACGG	1635	3768	Breast Cancer	T cell		scrEXT001_CTTACCGCATCATCCC	537	743	Clorectal Cancer	EC		BT1243_TATACGCTTTGCGA	3917	15182	Lung Cancer	Cancer		BT1303_AGGTCCGCATCGGAAG	1367	4101	Ovarian Cancer	Myeloid
sc5rJUQ024_CCTTTCTCAATGAAAC	1490	3896	Breast Cancer	T cell		scrEXT001_CTTACCGGTTATCACG	2052	28733	Clorectal Cancer	B cell		BT1243_TATCAAGATGGAGG	882	7607	Lung Cancer	T cell		BT1303_AGGTCCGGTAATCACC	1451	3498	Ovarian Cancer	Myeloid
sc5rJUQ024_CCTTTCTGTAGCGATG	365	548	Breast Cancer	T cell		scrEXT001_CTTACCGTCAACGGCC	1031	2189	Clorectal Cancer	Cancer		BT1243_TATCACTGATAAGG	5881	39137	Lung Cancer	Cancer		BT1303_AGGTCCGGTGATGCCC	251	406	Ovarian Cancer	T cell
sc5rJUQ024_CCTTTCTGTCTAGAGG	1512	4388	Breast Cancer	T cell		scrEXT001_CTTACCGTCCCGACTT	4134	16644	Clorectal Cancer	Cancer		BT1243_TATCACTGCGTTGA	817	2685	Lung Cancer	T cell		BT1303_AGGTCCGGTGCCTTGG	2248	7408	Ovarian Cancer	Cancer
sc5rJUQ024_CCTTTCTTCGTCCGTT	1360	3569	Breast Cancer	T cell		scrEXT001_CTTACCGTCCTATGTT	4034	19692	Clorectal Cancer	Fibroblast		BT1243_TATCAGCTTTCCGC	581	1749	Lung Cancer	T cell		BT1303_AGGTCCGGTGCTTCTC	434	914	Ovarian Cancer	Fibroblast
sc5rJUQ024_CGAACATAGTACGTAA	357	609	Breast Cancer	Cancer		scrEXT001_CTTACCGTCTACCTGC	1350	3467	Clorectal Cancer	Cancer		BT1243_TATCGACTAGTCAC	677	1967	Lung Cancer	T cell		BT1303_AGGTCCGGTTGTGGCC	4778	20593	Ovarian Cancer	Cancer
sc5rJUQ024_CGAACATAGTGGACGT	1610	4333	Breast Cancer	T cell		scrEXT001_CTTAGGAAGAGTAAGG	5410	31155	Clorectal Cancer	Cancer		BT1243_TATCTGACCCTCGT	1309	4601	Lung Cancer	Myeloid		BT1303_AGGTCCGTCATCGGAT	284	461	Ovarian Cancer	Cancer
sc5rJUQ024_CGAACATAGTGTCCAT	3539	11527	Breast Cancer	Myeloid		scrEXT001_CTTAGGAAGATCGATA	1643	4985	Clorectal Cancer	T cell		BT1243_TATGGGTGGGAACG	668	1448	Lung Cancer	T cell		BT1303_AGGTCCGTCGGGAGTA	593	856	Ovarian Cancer	Cancer
sc5rJUQ024_CGAACATCAACACCCG	1957	6201	Breast Cancer	T cell		scrEXT001_CTTAGGATCAGGTTCA	420	867	Clorectal Cancer	T cell		BT1243_TATGTCACGATACC	1591	40152	Lung Cancer	B cell		BT1303_AGGTCCGTCTACTTAC	949	1691	Ovarian Cancer	EC
sc5rJUQ024_CGAACATCACTTACGA	1755	5475	Breast Cancer	T cell		scrEXT001_CTTAGGATCTTGACGA	1706	5025	Clorectal Cancer	T cell		BT1243_TATTTCCTCATGGT	732	2120	Lung Cancer	T cell		BT1303_AGTAGTCAGGCCATAG	256	436	Ovarian Cancer	Cancer
sc5rJUQ024_CGAACATGTAATCACC	1723	4214	Breast Cancer	T cell		scrEXT001_CTTCTCTAGTGTACCT	3462	15538	Clorectal Cancer	Cancer		BT1243_TCATTGACTTGCGA	312	558	Lung Cancer	Cancer		BT1303_AGTAGTCAGTCGTACT	307	453	Ovarian Cancer	Cancer
sc5rJUQ024_CGAACATTCATGCAAC	3633	12745	Breast Cancer	T cell		scrEXT001_CTTCTCTCAAGTAGTA	339	762	Clorectal Cancer	Cancer		BT1243_TCCCACGAGCCCTT	1366	6210	Lung Cancer	Myeloid		BT1303_AGTAGTCCAAGAAGAG	922	2194	Ovarian Cancer	Cancer
sc5rJUQ024_CGAATGTAGACGACGT	602	951	Breast Cancer	EC		scrEXT001_CTTCTCTCATCGATGT	1987	5498	Clorectal Cancer	Fibroblast		BT1243_TCCCGATGCTAAGC	883	2521	Lung Cancer	T cell		BT1303_AGTAGTCCAAGCGTAG	768	1706	Ovarian Cancer	Myeloid
sc5rJUQ024_CGAATGTAGCGCTTAT	1498	4444	Breast Cancer	T cell		scrEXT001_CTTCTCTGTGCCTGGT	989	2355	Clorectal Cancer	Cancer		BT1243_TCCCTACTCCCTCA	578	1349	Lung Cancer	T cell		BT1303_AGTAGTCCAGCGTCCA	1614	4714	Ovarian Cancer	Myeloid
sc5rJUQ024_CGAATGTAGGATCGCA	450	694	Breast Cancer	Cancer		scrEXT001_CTTCTCTGTGTAAGTA	5810	37094	Clorectal Cancer	Cancer		BT1243_TCCGAAGATGGTTG	693	2258	Lung Cancer	T cell		BT1303_AGTAGTCCAGCTGTGC	271	418	Ovarian Cancer	EC
sc5rJUQ024_CGAATGTAGGCTCTTA	1947	4106	Breast Cancer	Fibroblast		scrEXT001_CTTCTCTTCATCGATG	2109	7402	Clorectal Cancer	Cancer		BT1243_TCCTAAACTGTCTT	725	1823	Lung Cancer	T cell		BT1303_AGTAGTCCAGGAATGC	3606	15616	Ovarian Cancer	Fibroblast
sc5rJUQ024_CGAATGTCAAGACACG	3408	14221	Breast Cancer	Fibroblast		scrEXT001_CTTCTCTTCCGTACAA	1224	2972	Clorectal Cancer	Cancer		BT1243_TCGACCTGAGCGGA	390	934	Lung Cancer	T cell		BT1303_AGTAGTCCATGAACCT	373	598	Ovarian Cancer	Cancer
sc5rJUQ024_CGAATGTCATCGGAAG	2838	9820	Breast Cancer	Fibroblast		scrEXT001_CTTCTCTTCCTTTCTC	5484	34098	Clorectal Cancer	Fibroblast		BT1243_TCGAGCCTCTTTAC	1050	4854	Lung Cancer	Myeloid		BT1303_AGTAGTCGTAAGTAGT	1356	3409	Ovarian Cancer	Myeloid
sc5rJUQ024_CGAATGTGTCATCGGC	2794	8370	Breast Cancer	Fibroblast		scrEXT001_CTTGGCTAGACTGGGT	564	1097	Clorectal Cancer	Cancer		BT1243_TCGATACTTATTCC	673	1524	Lung Cancer	T cell		BT1303_AGTAGTCGTGTCTGAT	352	555	Ovarian Cancer	Cancer
sc5rJUQ024_CGAATGTGTCATGCAT	1357	3284	Breast Cancer	T cell		scrEXT001_CTTGGCTCATCAGTCA	1239	5371	Clorectal Cancer	T cell		BT1243_TCGATACTTGTAGC	513	1348	Lung Cancer	T cell		BT1303_AGTAGTCGTTAAGGGC	1420	4124	Ovarian Cancer	Myeloid
sc5rJUQ024_CGAATGTGTGCCTGTG	921	1684	Breast Cancer	T cell		scrEXT001_CTTGGCTGTGAGTGAC	1875	5498	Clorectal Cancer	T cell		BT1243_TCGCACACACCTGA	3991	17484	Lung Cancer	Cancer		BT1303_AGTAGTCTCAACCAAC	308	511	Ovarian Cancer	Cancer
sc5rJUQ024_CGAATGTTCATAGCAC	1755	3757	Breast Cancer	T cell		scrEXT001_CTTGGCTGTGTGACCC	285	658	Clorectal Cancer	Cancer		BT1243_TCGCACACGTCTAG	1143	14189	Lung Cancer	B cell		BT1303_AGTAGTCTCACTCTTA	296	434	Ovarian Cancer	Cancer
sc5rJUQ024_CGAATGTTCCTGTAGA	4790	25700	Breast Cancer	Fibroblast		scrEXT001_CTTGGCTTCGTACCGG	261	511	Clorectal Cancer	Cancer		BT1243_TCGTGAGATACGAC	689	1518	Lung Cancer	T cell		BT1303_AGTAGTCTCCATGAGT	3839	33346	Ovarian Cancer	Cancer
sc5rJUQ024_CGACCTTAGAGACTTA	1730	3510	Breast Cancer	T cell		scrEXT001_CTTGGCTTCGTACGGC	4264	29479	Clorectal Cancer	Fibroblast		BT1243_TCTAACTGGTTGTG	677	2248	Lung Cancer	T cell		BT1303_AGTAGTCTCCCAAGAT	254	421	Ovarian Cancer	Cancer
sc5rJUQ024_CGACCTTAGAGTCGGT	1470	3675	Breast Cancer	T cell		scrEXT001_CTTTGCGAGAAGATTC	3190	12131	Clorectal Cancer	Fibroblast		BT1243_TCTAAGCTAGCACT	1519	6072	Lung Cancer	Myeloid		BT1303_AGTAGTCTCGAGGTAG	1043	2462	Ovarian Cancer	Myeloid
sc5rJUQ024_CGACCTTAGCCGTCGT	1208	2523	Breast Cancer	T cell		scrEXT001_CTTTGCGAGCAGCCTC	310	435	Clorectal Cancer	Cancer		BT1243_TCTCCACTAGTCGT	852	2322	Lung Cancer	Myeloid		BT1303_AGTAGTCTCGTCTGAA	720	1566	Ovarian Cancer	T cell
sc5rJUQ024_CGACCTTCAGCGTCCA	1636	3571	Breast Cancer	T cell		scrEXT001_CTTTGCGCAAAGCAAT	4815	27989	Clorectal Cancer	Fibroblast		BT1243_TCTGATACACCAGT	1360	5005	Lung Cancer	Myeloid		BT1303_AGTCTTTAGCTGCCCA	1622	5211	Ovarian Cancer	Myeloid
sc5rJUQ024_CGACCTTGTAGGAGTC	3634	13123	Breast Cancer	Fibroblast		scrEXT001_CTTTGCGCACCAGTTA	3734	18827	Clorectal Cancer	Fibroblast		BT1243_TGAAATTGGAACCT	703	1944	Lung Cancer	T cell		BT1303_AGTCTTTCACCGAAAG	1971	6134	Ovarian Cancer	Myeloid
sc5rJUQ024_CGACCTTGTCTGCAAT	3577	12530	Breast Cancer	Fibroblast		scrEXT001_CTTTGCGCACCGCTAG	792	2003	Clorectal Cancer	T cell		BT1243_TGACGAACCTTGTT	2893	7514	Lung Cancer	Cancer		BT1303_AGTCTTTCATATGGTC	2176	7057	Ovarian Cancer	Myeloid
sc5rJUQ024_CGACCTTGTGTCAATC	2591	6522	Breast Cancer	Fibroblast		scrEXT001_CTTTGCGCACGAAAGC	4516	20162	Clorectal Cancer	Cancer		BT1243_TGAGCTGATAACCG	762	2443	Lung Cancer	B cell		BT1303_AGTCTTTGTAAATACG	1339	3638	Ovarian Cancer	Fibroblast
sc5rJUQ024_CGACCTTTCACCAGGC	2020	5445	Breast Cancer	T cell		scrEXT001_CTTTGCGGTCTTGATG	2460	16399	Clorectal Cancer	Cancer		BT1243_TGAGCTGATTCATC	1463	5059	Lung Cancer	T cell		BT1303_AGTCTTTGTACATCCA	870	2573	Ovarian Cancer	T cell
sc5rJUQ024_CGACCTTTCCGCAGTG	2098	5049	Breast Cancer	T cell		scrEXT001_CTTTGCGTCCTCATTA	535	933	Clorectal Cancer	Cancer		BT1243_TGATCGGATTGCGA	1165	4364	Lung Cancer	Myeloid		BT1303_AGTCTTTGTCAGTGGA	913	2425	Ovarian Cancer	Fibroblast
sc5rJUQ024_CGACCTTTCCGGGTGT	1761	4310	Breast Cancer	T cell		scrEXT001_GAAACTCAGAGACTAT	302	489	Clorectal Cancer	EC		BT1243_TGATTAGACAAAGA	739	2508	Lung Cancer	T cell		BT1303_AGTCTTTGTCGGCTCA	2886	11510	Ovarian Cancer	Myeloid
sc5rJUQ024_CGACCTTTCTCCGGTT	3705	11983	Breast Cancer	Fibroblast		scrEXT001_GAAACTCAGGACGAAA	260	403	Clorectal Cancer	Cancer		BT1243_TGCGTAGACTAGTG	592	2009	Lung Cancer	Myeloid		BT1303_AGTCTTTGTGGTTTCA	225	413	Ovarian Cancer	T cell
sc5rJUQ024_CGACTTCAGACCTTTG	1849	4285	Breast Cancer	T cell		scrEXT001_GAAACTCAGGAGCGTT	2625	9047	Clorectal Cancer	Cancer		BT1243_TGCTAGGACCACAA	370	1264	Lung Cancer	Myeloid		BT1303_AGTCTTTGTTCTGGTA	308	495	Ovarian Cancer	Cancer
sc5rJUQ024_CGACTTCAGCCGATTT	4019	15560	Breast Cancer	Fibroblast		scrEXT001_GAAACTCAGGGATGGG	673	2596	Clorectal Cancer	Cancer		BT1243_TGGAACTGTATTCC	339	739	Lung Cancer	Mast		BT1303_AGTCTTTTCATGCTCC	2603	6333	Ovarian Cancer	Cancer
sc5rJUQ024_CGACTTCAGTGACTCT	1807	4922	Breast Cancer	T cell		scrEXT001_GAAACTCAGTCCGGTC	1325	3162	Clorectal Cancer	T cell		BT1243_TGGCAATGGGGAGT	843	2394	Lung Cancer	T cell		BT1303_AGTCTTTTCCGAGCCA	1597	4371	Ovarian Cancer	Fibroblast
sc5rJUQ024_CGACTTCCATCTGGTA	390	541	Breast Cancer	T cell		scrEXT001_GAAACTCAGTTAAGTG	1644	4280	Clorectal Cancer	T cell		BT1243_TGGGTATGTCTACT	667	1692	Lung Cancer	T cell		BT1303_AGTCTTTTCTCTGTCG	287	425	Ovarian Cancer	Cancer
sc5rJUQ024_CGACTTCGTAGCGATG	929	1528	Breast Cancer	T cell		scrEXT001_GAAACTCCACCAGGCT	795	3120	Clorectal Cancer	Cancer		BT1243_TGTAATGAGTCAAC	332	1826	Lung Cancer	Myeloid		BT1303_AGTGAGGAGACCTTTG	1992	4640	Ovarian Cancer	Cancer
sc5rJUQ024_CGACTTCGTAGGACAC	687	1814	Breast Cancer	Fibroblast		scrEXT001_GAAACTCTCATTCACT	2442	7865	Clorectal Cancer	Fibroblast		BT1243_TGTAGTCTCAGAAA	784	2978	Lung Cancer	T cell		BT1303_AGTGAGGAGAGACGAA	2466	8566	Ovarian Cancer	Fibroblast
sc5rJUQ024_CGACTTCTCCCTAATT	3694	18560	Breast Cancer	Myeloid		scrEXT001_GAAATGAAGGCAGTCA	266	543	Clorectal Cancer	Cancer		BT1243_TGTATCTGACTGGT	1470	6198	Lung Cancer	Myeloid		BT1303_AGTGAGGAGCATCATC	282	444	Ovarian Cancer	Cancer
sc5rJUQ024_CGACTTCTCGGTCCGA	2153	5174	Breast Cancer	Cancer		scrEXT001_GAAATGAAGGTACTCT	1381	6441	Clorectal Cancer	Cancer		BT1243_TGTCTAACTATCGG	538	1423	Lung Cancer	T cell		BT1303_AGTGAGGAGCCACGCT	604	1254	Ovarian Cancer	Fibroblast
sc5rJUQ024_CGACTTCTCTAACTTC	5610	26222	Breast Cancer	Fibroblast		scrEXT001_GAAATGACAGGACCCT	1419	3343	Clorectal Cancer	Fibroblast		BT1243_TGTGGATGCTGCAA	234	727	Lung Cancer	Myeloid		BT1303_AGTGAGGAGTGACATA	1228	3193	Ovarian Cancer	Myeloid
sc5rJUQ024_CGACTTCTCTCCGGTT	4318	13773	Breast Cancer	Fibroblast		scrEXT001_GAAATGATCCGAATGT	5058	31294	Clorectal Cancer	Fibroblast		BT1243_TGTTAAGAGTCTTT	720	1955	Lung Cancer	T cell		BT1303_AGTGAGGAGTTAGGTA	762	1361	Ovarian Cancer	Fibroblast
sc5rJUQ024_CGAGAAGAGACCTAGG	5057	19715	Breast Cancer	Fibroblast		scrEXT001_GAACATCAGTTGAGAT	2248	7670	Clorectal Cancer	Myeloid		BT1243_TTACTCGACCTTCG	342	1185	Lung Cancer	Myeloid		BT1303_AGTGAGGAGTTGCAGG	352	488	Ovarian Cancer	Cancer
sc5rJUQ024_CGAGAAGCAATAAGCA	1686	4036	Breast Cancer	T cell		scrEXT001_GAACATCGTAGAGTGC	5003	27734	Clorectal Cancer	Fibroblast		BT1243_TTAGGGACTTCGCC	672	1404	Lung Cancer	T cell		BT1303_AGTGAGGCAAGACACG	1945	6060	Ovarian Cancer	Fibroblast
sc5rJUQ024_CGAGAAGCAGACGCCT	2067	6063	Breast Cancer	Cancer		scrEXT001_GAACATCGTCCCGACA	4471	21092	Clorectal Cancer	Cancer		BT1243_TTCAGTTGCAACTG	264	532	Lung Cancer	T cell		BT1303_AGTGAGGCAAGGTTCT	311	543	Ovarian Cancer	Cancer
sc5rJUQ024_CGAGAAGCAGACTCGC	1891	5736	Breast Cancer	T cell		scrEXT001_GAACATCGTTTACTCT	2237	7593	Clorectal Cancer	Myeloid		BT1243_TTCCTAGAAAGATG	771	1816	Lung Cancer	Cancer		BT1303_AGTGAGGCATGACATC	273	437	Ovarian Cancer	Myeloid
sc5rJUQ024_CGAGAAGGTCGCATAT	1215	2490	Breast Cancer	T cell		scrEXT001_GAACATCTCTCCCTGA	3656	11889	Clorectal Cancer	Enteric glia		BT1243_TTCTGATGAGTGTC	1767	5826	Lung Cancer	T cell		BT1303_AGTGAGGCATGTAAGA	291	469	Ovarian Cancer	Cancer
sc5rJUQ024_CGAGAAGGTGTTCGAT	1236	2879	Breast Cancer	T cell		scrEXT001_GAACCTAAGTAAGTAC	4410	19856	Clorectal Cancer	Cancer		BT1243_TTGAACCTAAACAG	483	1346	Lung Cancer	T cell		BT1303_AGTGAGGGTACAAGTA	1372	3199	Ovarian Cancer	Fibroblast
sc5rJUQ024_CGAGAAGTCACATAGC	2278	5167	Breast Cancer	T cell		scrEXT001_GAACCTAAGTAGATGT	3918	17103	Clorectal Cancer	Fibroblast		BT1243_TTGAGGACGTCTGA	950	2605	Lung Cancer	T cell		BT1303_AGTGAGGGTATAATGG	1130	3169	Ovarian Cancer	T cell
sc5rJUQ024_CGAGAAGTCAGCTGGC	1440	3176	Breast Cancer	T cell		scrEXT001_GAACCTACACTCTGTC	644	1229	Clorectal Cancer	T cell		BT1243_TTGCTAACACCTGA	931	2846	Lung Cancer	T cell		BT1303_AGTGAGGGTCTTCGTC	1316	6485	Ovarian Cancer	B cell
sc5rJUQ024_CGAGAAGTCAGTACGT	1340	2888	Breast Cancer	T cell		scrEXT001_GAACCTACAGATAATG	1822	5246	Clorectal Cancer	Fibroblast		BT1243_TTGCTAACCTCCAC	616	1650	Lung Cancer	T cell		BT1303_AGTGAGGGTGTGAAAT	655	1611	Ovarian Cancer	T cell
sc5rJUQ024_CGAGAAGTCATAAAGG	3826	12535	Breast Cancer	EC		scrEXT001_GAACCTAGTATTAGCC	535	1057	Clorectal Cancer	Fibroblast		BT1243_TTGCTAACTGTCAG	733	2451	Lung Cancer	T cell		BT1303_AGTGAGGGTTGATTGC	370	835	Ovarian Cancer	Cancer
sc5rJUQ024_CGAGCACAGGCATTGG	2745	6882	Breast Cancer	Fibroblast		scrEXT001_GAACGGACAGCGTAAG	4131	22715	Clorectal Cancer	Cancer		BT1243_TTGCTATGCGGGAA	875	3006	Lung Cancer	Myeloid		BT1303_AGTGAGGGTTGCGTTA	2956	9930	Ovarian Cancer	Fibroblast
sc5rJUQ024_CGAGCACCAAACGCGA	1568	4575	Breast Cancer	T cell		scrEXT001_GAACGGAGTCTCACCT	342	630	Clorectal Cancer	Cancer		BT1243_TTGTCATGGACGAG	831	1871	Lung Cancer	T cell		BT1303_AGTGAGGGTTTAAGCC	277	413	Ovarian Cancer	Cancer
sc5rJUQ024_CGAGCACCACATTTCT	1271	3097	Breast Cancer	Mast		scrEXT001_GAACGGAGTGAAATCA	3836	17439	Clorectal Cancer	Fibroblast		BT1244_AAACATACCTGAGT	608	1645	Lung Cancer	T cell		BT1303_AGTGAGGTCATACGGT	760	1662	Ovarian Cancer	T cell
sc5rJUQ024_CGAGCACCACCAGGCT	1441	3307	Breast Cancer	T cell		scrEXT001_GAACGGAGTGACAAAT	3955	17759	Clorectal Cancer	Fibroblast		BT1244_AAACCGTGCTGGTA	598	1163	Lung Cancer	T cell		BT1303_AGTGAGGTCCTCTAGC	3033	12168	Ovarian Cancer	Myeloid
sc5rJUQ024_CGAGCACCACGTCTCT	828	1159	Breast Cancer	Fibroblast		scrEXT001_GAACGGAGTTCCACAA	2723	10752	Clorectal Cancer	Myeloid		BT1244_AAACTTGATTGCGA	1694	4772	Lung Cancer	T cell		BT1303_AGTGAGGTCGCAGGCT	269	473	Ovarian Cancer	T cell
sc5rJUQ024_CGAGCACCATCTCGCT	1847	4454	Breast Cancer	T cell		scrEXT001_GAACGGATCGCTAGCG	2422	8396	Clorectal Cancer	Fibroblast		BT1244_AAAGACGACAACCA	1238	5933	Lung Cancer	Mast		BT1303_AGTGGGAAGCAACGGT	257	427	Ovarian Cancer	Fibroblast
sc5rJUQ024_CGAGCACGTCCATGAT	1534	12788	Breast Cancer	B cell		scrEXT001_GAACGGATCTGATTCT	964	2474	Clorectal Cancer	Cancer		BT1244_AAAGAGACATCGTG	579	1406	Lung Cancer	T cell		BT1303_AGTGGGAAGCGTTGCC	263	418	Ovarian Cancer	Cancer
sc5rJUQ024_CGAGCACTCCGCGGTA	321	853	Breast Cancer	Cancer		scrEXT001_GAAGCAGAGAGTAAGG	4574	28757	Clorectal Cancer	Cancer		BT1244_AAAGATCTAAGAAC	2404	12688	Lung Cancer	Myeloid		BT1303_AGTGGGAAGGGTTTCT	294	459	Ovarian Cancer	Cancer
sc5rJUQ024_CGAGCACTCGATGAGG	1477	3266	Breast Cancer	T cell		scrEXT001_GAAGCAGAGGTTCCTA	289	422	Clorectal Cancer	T cell		BT1244_AAATCCCTCTAGAC	2081	6746	Lung Cancer	T cell		BT1303_AGTGGGAAGTGTGAAT	239	422	Ovarian Cancer	Cancer
sc5rJUQ024_CGAGCCAAGGCTAGAC	4257	14889	Breast Cancer	Fibroblast		scrEXT001_GAAGCAGCACAGGCCT	488	752	Clorectal Cancer	Cancer		BT1244_AAATCCCTGACGTT	475	951	Lung Cancer	EC		BT1303_AGTGGGACACATGACT	1508	3770	Ovarian Cancer	Fibroblast
sc5rJUQ024_CGAGCCACAGGACGTA	1532	4474	Breast Cancer	T cell		scrEXT001_GAAGCAGCAGCGAACA	1345	4275	Clorectal Cancer	T cell		BT1244_AAATCCCTTGACCA	3785	26451	Lung Cancer	Myeloid		BT1303_AGTGGGACACCAGCAC	888	2391	Ovarian Cancer	Myeloid
sc5rJUQ024_CGAGCCACATCGGGTC	3462	10262	Breast Cancer	Fibroblast		scrEXT001_GAAGCAGCAGCTGCAC	271	447	Clorectal Cancer	T cell		BT1244_AAATGGGACCTTCG	826	1816	Lung Cancer	Cancer		BT1303_AGTGGGACATCCGCGA	936	1866	Ovarian Cancer	Fibroblast
sc5rJUQ024_CGAGCCAGTGGTCTCG	1384	2905	Breast Cancer	T cell		scrEXT001_GAAGCAGTCCGTCATC	1503	7414	Clorectal Cancer	Myeloid		BT1244_AAATTGACATCGAC	2492	11517	Lung Cancer	Myeloid		BT1303_AGTGGGAGTGACGCCT	503	803	Ovarian Cancer	T cell
sc5rJUQ024_CGAGCCATCGGGAGTA	1490	3471	Breast Cancer	T cell		scrEXT001_GAATAAGAGACCACGA	1697	4821	Clorectal Cancer	T cell		BT1244_AAATTGACCTATTC	990	2317	Lung Cancer	T cell		BT1303_AGTGGGATCATAACCG	2208	6731	Ovarian Cancer	Fibroblast
sc5rJUQ024_CGAGCCATCTGCGACG	2342	5754	Breast Cancer	Cancer		scrEXT001_GAATAAGCACTGTTAG	369	597	Clorectal Cancer	T cell		BT1244_AACACTCTTCTTAC	1510	6573	Lung Cancer	Myeloid		BT1303_AGTGGGATCTGGTATG	462	796	Ovarian Cancer	T cell
sc5rJUQ024_CGATCGGAGCTAGTTC	1254	3021	Breast Cancer	T cell		scrEXT001_GAATAAGCAGTAGAGC	411	1281	Clorectal Cancer	Cancer		BT1244_AACCAGTGAAGTGA	249	2554	Lung Cancer	B cell		BT1303_AGTGTCAAGACCACGA	993	1902	Ovarian Cancer	Cancer
sc5rJUQ024_CGATCGGAGGACACCA	1497	3833	Breast Cancer	T cell		scrEXT001_GAATAAGGTGAGGCTA	495	1351	Clorectal Cancer	Cancer		BT1244_AACCGCCTCATTTC	1710	8793	Lung Cancer	Myeloid		BT1303_AGTGTCAAGGAGTCTG	363	654	Ovarian Cancer	T cell
sc5rJUQ024_CGATCGGAGTTATCGC	1184	2570	Breast Cancer	T cell		scrEXT001_GAATAAGGTTAAGAAC	306	524	Clorectal Cancer	Cancer		BT1244_AACCTTACGGACAG	422	1427	Lung Cancer	Myeloid		BT1303_AGTGTCAAGGATGTAT	283	434	Ovarian Cancer	Cancer
sc5rJUQ024_CGATCGGCAAACGTGG	1159	2340	Breast Cancer	T cell		scrEXT001_GAATAAGGTTACAGAA	2058	5795	Clorectal Cancer	Fibroblast		BT1244_AACCTTACGTGTAC	1386	3602	Lung Cancer	EC		BT1303_AGTGTCAAGTCGTACT	334	732	Ovarian Cancer	Fibroblast
sc5rJUQ024_CGATCGGCAACTGCGC	1276	2503	Breast Cancer	T cell		scrEXT001_GAATAAGTCGGCCGAT	5080	29296	Clorectal Cancer	Fibroblast		BT1244_AACGCATGATGCCA	306	721	Lung Cancer	Mast		BT1303_AGTGTCAAGTGAAGAG	291	462	Ovarian Cancer	T cell
sc5rJUQ024_CGATCGGCAGCTGCAC	1605	3757	Breast Cancer	T cell		scrEXT001_GAATGAAAGGTGCACA	3473	12107	Clorectal Cancer	Cancer		BT1244_AACGCATGCTTAGG	588	1631	Lung Cancer	T cell		BT1303_AGTGTCAAGTGGTAGC	422	913	Ovarian Cancer	Cancer
sc5rJUQ024_CGATCGGCATACAGCT	2721	8028	Breast Cancer	Fibroblast		scrEXT001_GAATGAACAAAGGAAG	288	513	Clorectal Cancer	Cancer		BT1244_AACGGTACCTTCGC	1336	3876	Lung Cancer	Fibroblast		BT1303_AGTGTCAAGTGTACGG	278	463	Ovarian Cancer	Cancer
sc5rJUQ024_CGATCGGGTACACCGC	511	11163	Breast Cancer	B cell		scrEXT001_GAATGAACATGTCGAT	917	3057	Clorectal Cancer	Cancer		BT1244_AACTACCTTGGTAC	829	2010	Lung Cancer	T cell		BT1303_AGTGTCACACAAGACG	297	456	Ovarian Cancer	Cancer
sc5rJUQ024_CGATCGGGTCGGCTCA	1602	2991	Breast Cancer	T cell		scrEXT001_GAATGAACATGTTGAC	2388	7828	Clorectal Cancer	Myeloid		BT1244_AACTGTCTTGACAC	353	606	Lung Cancer	T cell		BT1303_AGTGTCACACATCCGG	203	1332	Ovarian Cancer	Cancer
sc5rJUQ024_CGATCGGTCAGGCGAA	702	1026	Breast Cancer	T cell		scrEXT001_GAATGAAGTTACAGAA	326	665	Clorectal Cancer	Cancer		BT1244_AAGAATCTCATGAC	732	2150	Lung Cancer	T cell		BT1303_AGTGTCACACGAAACG	255	402	Ovarian Cancer	Fibroblast
sc5rJUQ024_CGATCGGTCATCACCC	4972	25584	Breast Cancer	Fibroblast		scrEXT001_GAATGAAGTTGGACCC	1118	4412	Clorectal Cancer	Myeloid		BT1244_AAGAGATGGTTACG	473	1346	Lung Cancer	Myeloid		BT1303_AGTGTCACAGTATCTG	624	1676	Ovarian Cancer	B cell
sc5rJUQ024_CGATCGGTCGCCTGTT	899	1576	Breast Cancer	T cell		scrEXT001_GAATGAATCGAGCCCA	574	1336	Clorectal Cancer	Myeloid		BT1244_AAGCAAGAGTTCAG	689	1824	Lung Cancer	T cell		BT1303_AGTGTCAGTAGCGCTC	2634	9483	Ovarian Cancer	Fibroblast
sc5rJUQ024_CGATCGGTCGTCTGAA	1092	2516	Breast Cancer	B cell		scrEXT001_GAATGAATCGCTTAGA	1736	4181	Clorectal Cancer	T cell		BT1244_AAGCCTGACCTGAA	1369	29536	Lung Cancer	B cell		BT1303_AGTGTCAGTCGAATCT	848	2327	Ovarian Cancer	Fibroblast
sc5rJUQ024_CGATGGCAGGGATCTG	1813	6143	Breast Cancer	T cell		scrEXT001_GAATGAATCGTTTGCC	439	780	Clorectal Cancer	Fibroblast		BT1244_AAGCGACTGCGTAT	1364	30405	Lung Cancer	B cell		BT1303_AGTGTCAGTGGTCCGT	1856	4875	Ovarian Cancer	Fibroblast
sc5rJUQ024_CGATGGCCACTTCGAA	2020	6350	Breast Cancer	B cell		scrEXT001_GACACGCAGATGCCTT	1513	4756	Clorectal Cancer	Cancer		BT1244_AAGGCTACTGACTG	280	571	Lung Cancer	Myeloid		BT1303_AGTGTCAGTTACGGAG	267	695	Ovarian Cancer	Cancer
sc5rJUQ024_CGATGGCCATCACGAT	1225	2645	Breast Cancer	B cell		scrEXT001_GACACGCAGGTAGCCA	350	758	Clorectal Cancer	Cancer		BT1244_AAGGCTTGCATTGG	214	545	Lung Cancer	Erythroblast		BT1303_AGTGTCAGTTGGTAAA	1487	3518	Ovarian Cancer	Myeloid
sc5rJUQ024_CGATGGCGTCCGACGT	1040	1990	Breast Cancer	T cell		scrEXT001_GACACGCAGTTAACGA	3415	17253	Clorectal Cancer	Cancer		BT1244_AAGGCTTGTCTCAT	555	970	Lung Cancer	Cancer		BT1303_AGTGTCATCCGCATCT	252	450	Ovarian Cancer	Fibroblast
sc5rJUQ024_CGATGGCTCATCGGAT	424	978	Breast Cancer	Cancer		scrEXT001_GACACGCAGTTCGATC	1482	3639	Clorectal Cancer	T cell		BT1244_AAGTAGGAGTCTTT	774	1583	Lung Cancer	T cell		BT1303_AGTGTCATCCTCCTAG	762	1561	Ovarian Cancer	T cell
sc5rJUQ024_CGATGGCTCGGAAACG	1514	3377	Breast Cancer	T cell		scrEXT001_GACACGCCATACTCTT	242	599	Clorectal Cancer	Cancer		BT1244_AAGTATACTAACCG	1484	7455	Lung Cancer	Myeloid		BT1303_AGTGTCATCCTGTACC	2246	8276	Ovarian Cancer	Fibroblast
sc5rJUQ024_CGATGGCTCGGAGGTA	1621	4207	Breast Cancer	T cell		scrEXT001_GACACGCGTGAAAGAG	263	433	Clorectal Cancer	Cancer		BT1244_AAGTGCACCATGAC	672	1887	Lung Cancer	T cell		BT1303_AGTGTCATCTGTGCAA	273	450	Ovarian Cancer	Cancer
sc5rJUQ024_CGATGGCTCTGGCGTG	1369	3008	Breast Cancer	T cell		scrEXT001_GACACGCTCACCTTAT	4793	25738	Clorectal Cancer	Fibroblast		BT1244_AAGTGCACGACACT	355	626	Lung Cancer	Fibroblast		BT1303_AGTTGGTAGAATTGTG	749	1556	Ovarian Cancer	T cell
sc5rJUQ024_CGATGTAAGTGGACGT	1391	3382	Breast Cancer	T cell		scrEXT001_GACACGCTCGATCCCT	4262	16545	Clorectal Cancer	Cancer		BT1244_AAGTGCACTATGCG	2066	10233	Lung Cancer	Myeloid		BT1303_AGTTGGTAGCTCCTTC	311	498	Ovarian Cancer	Cancer
sc5rJUQ024_CGATGTAAGTGGGTTG	958	1771	Breast Cancer	T cell		scrEXT001_GACACGCTCTATGTGG	796	2110	Clorectal Cancer	T cell		BT1244_AAGTGCACTCTATC	1659	4244	Lung Cancer	Cancer		BT1303_AGTTGGTAGTTCGCGC	611	1138	Ovarian Cancer	Fibroblast
sc5rJUQ024_CGATGTACACTAAGTC	1425	4050	Breast Cancer	B cell		scrEXT001_GACAGAGAGCTGATAA	5556	36817	Clorectal Cancer	Cancer		BT1244_AATAACACAACGAA	220	411	Lung Cancer	Myeloid		BT1303_AGTTGGTCAGTGGGAT	1983	6740	Ovarian Cancer	Myeloid
sc5rJUQ024_CGATGTACATCGGTTA	648	1086	Breast Cancer	Fibroblast		scrEXT001_GACAGAGCAGGGTATG	5473	34087	Clorectal Cancer	Cancer		BT1244_AATACTGAGTCTAG	372	655	Lung Cancer	T cell		BT1303_AGTTGGTCATGAGCGA	297	456	Ovarian Cancer	Cancer
sc5rJUQ024_CGATGTACATTCCTCG	1280	3234	Breast Cancer	T cell		scrEXT001_GACAGAGCAGTCGATT	3983	13402	Clorectal Cancer	Fibroblast		BT1244_AATAGGGACATTCT	734	2340	Lung Cancer	B cell		BT1303_AGTTGGTCATTCACTT	2207	6692	Ovarian Cancer	Fibroblast
sc5rJUQ024_CGATGTAGTTGAGGTG	1421	2977	Breast Cancer	T cell		scrEXT001_GACAGAGGTACTCTCC	1574	4227	Clorectal Cancer	T cell		BT1244_AATATCGAAGCCTA	880	1852	Lung Cancer	T cell		BT1303_AGTTGGTGTAAATGAC	3426	11118	Ovarian Cancer	Fibroblast
sc5rJUQ024_CGATGTATCAACGAAA	1267	2877	Breast Cancer	T cell		scrEXT001_GACAGAGGTAGTAGTA	2305	9567	Clorectal Cancer	Cancer		BT1244_AATCCTTGCATACG	314	502	Lung Cancer	T cell		BT1303_AGTTGGTGTCGCGAAA	287	436	Ovarian Cancer	Cancer
sc5rJUQ024_CGATGTATCTGTTTGT	1013	1831	Breast Cancer	T cell		scrEXT001_GACAGAGGTCTAGCGC	415	922	Clorectal Cancer	Cancer		BT1244_AATCCTTGCGAGTT	311	464	Lung Cancer	T cell		BT1303_AGTTGGTGTGCTGTAT	311	462	Ovarian Cancer	Cancer
sc5rJUQ024_CGATTGAAGAGCCTAG	1514	3223	Breast Cancer	T cell		scrEXT001_GACAGAGTCACGCGGT	3532	16851	Clorectal Cancer	Cancer		BT1244_AATCGGTGCTAGCA	764	1828	Lung Cancer	T cell		BT1303_AGTTGGTGTTAGATGA	1055	2209	Ovarian Cancer	T cell
sc5rJUQ024_CGATTGAAGAGTGAGA	3592	11833	Breast Cancer	Fibroblast		scrEXT001_GACAGAGTCCTGTACC	1266	3014	Clorectal Cancer	T cell		BT1244_AATGATACTGGAAA	307	502	Lung Cancer	T cell		BT1303_AGTTGGTTCCGAATGT	457	903	Ovarian Cancer	Fibroblast
sc5rJUQ024_CGATTGAAGCGCCTCA	1832	4665	Breast Cancer	T cell		scrEXT001_GACCAATTCCTAAGTG	528	894	Clorectal Cancer	Enteric glia		BT1244_AATGATACTTGGCA	859	1997	Lung Cancer	T cell		BT1303_AGTTGGTTCTCTTATG	1376	3778	Ovarian Cancer	Myeloid
sc5rJUQ024_CGATTGACAAGTTGTC	2787	6749	Breast Cancer	Fibroblast		scrEXT001_GACCTGGAGGCAATTA	3751	16325	Clorectal Cancer	Cancer		BT1244_AATGGCTGTTCAGG	489	1058	Lung Cancer	Myeloid		BT1303_ATAACGCAGATGCCTT	317	550	Ovarian Cancer	Cancer
sc5rJUQ024_CGATTGACATCCTTGC	2975	9439	Breast Cancer	EC		scrEXT001_GACCTGGCAGTTCCCT	1323	3214	Clorectal Cancer	T cell		BT1244_AATGTCCTTACAGC	1208	22973	Lung Cancer	B cell		BT1303_ATAACGCAGCGTCAAG	2229	4906	Ovarian Cancer	Cancer
sc5rJUQ024_CGATTGACATTAACCG	243	445	Breast Cancer	Cancer		scrEXT001_GACCTGGTCAACGGCC	1889	6759	Clorectal Cancer	Myeloid		BT1244_AATGTTGATAAAGG	631	1171	Lung Cancer	T cell		BT1303_ATAACGCAGTGGGCTA	2005	5705	Ovarian Cancer	Myeloid
sc5rJUQ024_CGATTGAGTGGTACAG	2399	8080	Breast Cancer	T cell		scrEXT001_GACCTGGTCACGCGGT	2327	6796	Clorectal Cancer	Myeloid		BT1244_ACAAAGGATTCTCA	666	1511	Lung Cancer	T cell		BT1303_ATAACGCAGTTGAGTA	3680	13871	Ovarian Cancer	Fibroblast
sc5rJUQ024_CGATTGAGTGTGCCTG	2062	5137	Breast Cancer	T cell		scrEXT001_GACCTGGTCCATTCTA	1490	3806	Clorectal Cancer	T cell		BT1244_ACAAATTGTAGTCG	791	2071	Lung Cancer	T cell		BT1303_ATAACGCCACGGACAA	457	883	Ovarian Cancer	Fibroblast
sc5rJUQ024_CGATTGAGTTCTGAAC	1685	3990	Breast Cancer	T cell		scrEXT001_GACGCGTAGACTAGAT	504	947	Clorectal Cancer	Fibroblast		BT1244_ACAATCCTTTTACC	714	1536	Lung Cancer	T cell		BT1303_ATAACGCCAGCCAATT	5144	22162	Ovarian Cancer	Cancer
sc5rJUQ024_CGCCAAGAGGGCACTA	1509	3874	Breast Cancer	T cell		scrEXT001_GACGCGTAGAGGTTGC	4239	22744	Clorectal Cancer	Cancer		BT1244_ACACAGACCTACGA	743	1668	Lung Cancer	T cell		BT1303_ATAACGCCAGGGTATG	2314	7843	Ovarian Cancer	Myeloid
sc5rJUQ024_CGCCAAGAGGTGTTAA	1650	5044	Breast Cancer	T cell		scrEXT001_GACGCGTAGTGAAGTT	1631	4448	Clorectal Cancer	T cell		BT1244_ACAGACACAGGTTC	2732	12450	Lung Cancer	Myeloid		BT1303_ATAACGCCAGTCACTA	2114	6611	Ovarian Cancer	Fibroblast
sc5rJUQ024_CGCCAAGCAGATGGGT	4126	16486	Breast Cancer	Fibroblast		scrEXT001_GACGCGTCACTACAGT	431	1073	Clorectal Cancer	Cancer		BT1244_ACAGACACTATTCC	1767	8830	Lung Cancer	Myeloid		BT1303_ATAACGCCATATACGC	205	955	Ovarian Cancer	Cancer
sc5rJUQ024_CGCCAAGCATATACGC	1426	3394	Breast Cancer	T cell		scrEXT001_GACGCGTGTGTCGCTG	4908	20346	Clorectal Cancer	Cancer		BT1244_ACATTCTGCCTGAA	1717	5157	Lung Cancer	EC		BT1303_ATAACGCCATGCCTTC	492	1012	Ovarian Cancer	Myeloid
sc5rJUQ024_CGCCAAGCATGTTGAC	1846	4418	Breast Cancer	T cell		scrEXT001_GACGCGTTCAAGATCC	1395	3695	Clorectal Cancer	T cell		BT1244_ACATTCTGGTGTCA	5124	29618	Lung Cancer	Cancer		BT1303_ATAACGCCATGTTGAC	689	1373	Ovarian Cancer	Myeloid
sc5rJUQ024_CGCCAAGGTACCGCTG	241	410	Breast Cancer	Cancer		scrEXT001_GACGCGTTCGCGATCG	3653	15260	Clorectal Cancer	Cancer		BT1244_ACCAACGACACACA	1177	4452	Lung Cancer	B cell		BT1303_ATAACGCCATTGGCGC	1899	5196	Ovarian Cancer	Fibroblast
sc5rJUQ024_CGCCAAGGTAGCGCAA	1715	3948	Breast Cancer	B cell		scrEXT001_GACGGCTCACAGGCCT	2735	12110	Clorectal Cancer	Myeloid		BT1244_ACCACAGATCTTTG	704	3087	Lung Cancer	Myeloid		BT1303_ATAACGCGTACAGTGG	336	530	Ovarian Cancer	Cancer
sc5rJUQ024_CGCCAAGTCCACGCAG	3788	11113	Breast Cancer	EC		scrEXT001_GACGGCTCAGACGCTC	246	440	Clorectal Cancer	Cancer		BT1244_ACCACGCTAGCGTT	492	1119	Lung Cancer	Myeloid		BT1303_ATAACGCGTAGCAAAT	1191	3209	Ovarian Cancer	Fibroblast
sc5rJUQ024_CGCCAAGTCCCTAACC	1739	4074	Breast Cancer	T cell		scrEXT001_GACGGCTTCTCGTATT	4708	24812	Clorectal Cancer	Myeloid		BT1244_ACCAGCCTCCGAAT	843	17966	Lung Cancer	B cell		BT1303_ATAACGCGTCAAACTC	1335	3849	Ovarian Cancer	Myeloid
sc5rJUQ024_CGCGGTACAAGTAATG	2864	10391	Breast Cancer	Fibroblast		scrEXT001_GACGTGCAGGAATTAC	1829	4656	Clorectal Cancer	Myeloid		BT1244_ACCAGCCTTACTGG	774	1928	Lung Cancer	T cell		BT1303_ATAACGCGTGGCCCTA	293	466	Ovarian Cancer	Cancer
sc5rJUQ024_CGCGGTACATATGGTC	4045	14895	Breast Cancer	Fibroblast		scrEXT001_GACGTGCCACCAGGTC	379	601	Clorectal Cancer	Cancer		BT1244_ACCATTACGGTTCA	740	1979	Lung Cancer	T cell		BT1303_ATAACGCGTGGTACAG	2242	8385	Ovarian Cancer	Myeloid
sc5rJUQ024_CGCGGTACATGAGCGA	521	956	Breast Cancer	Cancer		scrEXT001_GACGTGCCATCGATGT	4305	19504	Clorectal Cancer	Cancer		BT1244_ACCATTTGTGATGC	1000	3600	Lung Cancer	Myeloid		BT1303_ATAACGCGTGTGGTTT	1331	2884	Ovarian Cancer	EC
sc5rJUQ024_CGCGGTAGTCTGCCAG	517	878	Breast Cancer	Cancer		scrEXT001_GACGTGCTCCCTCAGT	403	734	Clorectal Cancer	Cancer		BT1244_ACCCAGCTACGTAC	363	519	Lung Cancer	Cancer		BT1303_ATAACGCGTTAGATGA	350	610	Ovarian Cancer	Cancer
sc5rJUQ024_CGCGTTTAGGCTAGAC	2195	5965	Breast Cancer	T cell		scrEXT001_GACGTGCTCTAAGCCA	1055	2849	Clorectal Cancer	T cell		BT1244_ACCCAGCTTGATGC	287	692	Lung Cancer	Mast		BT1303_ATAACGCTCAAACGGG	1257	2969	Ovarian Cancer	Myeloid
sc5rJUQ024_CGCGTTTAGTTAACGA	5195	22164	Breast Cancer	Fibroblast		scrEXT001_GACGTTACAGGGTTAG	2397	9668	Clorectal Cancer	Cancer		BT1244_ACCCGTACGAGATA	1551	3846	Lung Cancer	Cancer		BT1303_ATAACGCTCAAGATCC	610	1269	Ovarian Cancer	Fibroblast
sc5rJUQ024_CGCGTTTCACAGACAG	401	673	Breast Cancer	Fibroblast		scrEXT001_GACGTTATCAGGTAAA	705	1403	Clorectal Cancer	Myeloid		BT1244_ACCGAAACCTCGAA	959	2356	Lung Cancer	T cell		BT1303_ATAACGCTCAGAGGTG	299	442	Ovarian Cancer	Cancer
sc5rJUQ024_CGCGTTTCACATCCGG	634	935	Breast Cancer	Fibroblast		scrEXT001_GACGTTATCCTGCCAT	2417	7160	Clorectal Cancer	Cancer		BT1244_ACCTATTGCACTAG	462	1251	Lung Cancer	Myeloid		BT1303_ATAACGCTCTGGAGCC	264	415	Ovarian Cancer	Myeloid
sc5rJUQ024_CGCGTTTCACTCTGTC	653	1030	Breast Cancer	Fibroblast		scrEXT001_GACTAACAGGTGATTA	320	491	Clorectal Cancer	Cancer		BT1244_ACCTCGTGGTTCAG	5285	35526	Lung Cancer	Cancer		BT1303_ATAAGAGAGATGTAAC	908	1871	Ovarian Cancer	Myeloid
sc5rJUQ024_CGCGTTTCATTTGCCC	1560	3726	Breast Cancer	T cell		scrEXT001_GACTAACAGTCTCGGC	425	668	Clorectal Cancer	Cancer		BT1244_ACCTTTGATTCCAT	474	1058	Lung Cancer	T cell		BT1303_ATAAGAGAGGAGTCTG	538	1413	Ovarian Cancer	T cell
sc5rJUQ024_CGCGTTTGTTATTCTC	1177	2998	Breast Cancer	T cell		scrEXT001_GACTAACCAAAGGCGT	1957	5821	Clorectal Cancer	Myeloid		BT1244_ACGAACACCATACG	544	1054	Lung Cancer	T cell		BT1303_ATAAGAGCACCGATAT	350	548	Ovarian Cancer	Cancer
sc5rJUQ024_CGCGTTTTCGAGCCCA	1485	4453	Breast Cancer	B cell		scrEXT001_GACTAACCATTCCTCG	800	1417	Clorectal Cancer	EC		BT1244_ACGACAACGTTGCA	664	3896	Lung Cancer	Myeloid		BT1303_ATAAGAGCACGGTAGA	293	435	Ovarian Cancer	Cancer
sc5rJUQ024_CGCGTTTTCTCAACTT	1227	2654	Breast Cancer	T cell		scrEXT001_GACTAACGTGCCTGTG	1628	3059	Clorectal Cancer	EC		BT1244_ACGACCCTTATTCC	1620	4143	Lung Cancer	Cancer		BT1303_ATAAGAGCACTCTGTC	326	726	Ovarian Cancer	Cancer
sc5rJUQ024_CGCGTTTTCTTAACCT	1246	2666	Breast Cancer	T cell		scrEXT001_GACTAACGTTACGTCA	402	1072	Clorectal Cancer	Cancer		BT1244_ACGATGACCGGGAA	4298	18863	Lung Cancer	Cancer		BT1303_ATAAGAGCAGCGTCCA	288	456	Ovarian Cancer	Cancer
sc5rJUQ024_CGCTATCAGATCGATA	1606	3748	Breast Cancer	T cell		scrEXT001_GACTAACGTTACTGAC	305	890	Clorectal Cancer	Cancer		BT1244_ACGCAATGAAAGTG	573	1957	Lung Cancer	Myeloid		BT1303_ATAAGAGCAGGAACGT	3137	12303	Ovarian Cancer	Fibroblast
sc5rJUQ024_CGCTATCAGCAATATG	1897	6431	Breast Cancer	T cell		scrEXT001_GACTAACTCGGATGTT	1591	4694	Clorectal Cancer	Cancer		BT1244_ACGCAATGCTACTT	1189	2990	Lung Cancer	T cell		BT1303_ATAAGAGCAGGGAGAG	1792	4264	Ovarian Cancer	Cancer
sc5rJUQ024_CGCTATCAGGCATTGG	681	1025	Breast Cancer	EC		scrEXT001_GACTACAAGAGGGATA	390	1010	Clorectal Cancer	Cancer		BT1244_ACGCAATGTCGACA	3037	10059	Lung Cancer	Cancer		BT1303_ATAAGAGCAGTATAAG	968	2401	Ovarian Cancer	Myeloid
sc5rJUQ024_CGCTATCCAATGGAGC	1025	2352	Breast Cancer	T cell		scrEXT001_GACTACACACCTATCC	2214	6790	Clorectal Cancer	Fibroblast		BT1244_ACGCCACTACCTAG	479	839	Lung Cancer	T cell		BT1303_ATAAGAGCATGGTCAT	286	418	Ovarian Cancer	Cancer
sc5rJUQ024_CGCTATCCACAGGAGT	4391	18140	Breast Cancer	Fibroblast		scrEXT001_GACTACACATCCAACA	767	1295	Clorectal Cancer	Cancer		BT1244_ACGCCACTGGTAGG	5188	32358	Lung Cancer	Cancer		BT1303_ATAAGAGTCAGCGACC	554	1021	Ovarian Cancer	Fibroblast
sc5rJUQ024_CGCTATCCACCATGTA	1408	3297	Breast Cancer	T cell		scrEXT001_GACTACAGTACATGTC	2554	7099	Clorectal Cancer	Cancer		BT1244_ACGCCGGAGTCTAG	3684	16427	Lung Cancer	Cancer		BT1303_ATAAGAGTCATTGCCC	265	484	Ovarian Cancer	Cancer
sc5rJUQ024_CGCTATCCACTGAAGG	1084	1860	Breast Cancer	T cell		scrEXT001_GACTACATCACATGCA	688	1581	Clorectal Cancer	Mast		BT1244_ACGCCTTGCTAGTG	1032	2676	Lung Cancer	T cell		BT1303_ATAAGAGTCCTTAATC	327	523	Ovarian Cancer	Cancer
sc5rJUQ024_CGCTATCCAGCTCGCA	397	580	Breast Cancer	Fibroblast		scrEXT001_GACTACATCCTCAACC	2185	6877	Clorectal Cancer	Myeloid		BT1244_ACGCTCACGGCGAA	772	1802	Lung Cancer	T cell		BT1303_ATAAGAGTCGGGAGTA	285	407	Ovarian Cancer	T cell
sc5rJUQ024_CGCTATCCATCCCATC	1050	7155	Breast Cancer	B cell		scrEXT001_GACTACATCTGATACG	2169	6393	Clorectal Cancer	Fibroblast		BT1244_ACGGCTCTCCTTGC	1336	3356	Lung Cancer	T cell		BT1303_ATAAGAGTCGTCACGG	829	1978	Ovarian Cancer	T cell
sc5rJUQ024_CGCTGGAAGCTCCTTC	1809	6098	Breast Cancer	T cell		scrEXT001_GACTGCGCAGCTGGCT	320	444	Clorectal Cancer	Cancer		BT1244_ACGGTAACCCTCCA	331	471	Lung Cancer	Cancer		BT1303_ATAAGAGTCGTGGTCG	1059	3010	Ovarian Cancer	EC
sc5rJUQ024_CGCTGGAAGGGATACC	598	966	Breast Cancer	T cell		scrEXT001_GACTGCGGTAGAGCTG	565	924	Clorectal Cancer	B cell		BT1244_ACGGTCCTGCTTCC	601	1197	Lung Cancer	T cell		BT1303_ATAGACCAGCGATGAC	330	535	Ovarian Cancer	Cancer
sc5rJUQ024_CGCTGGAAGGGTGTTG	555	822	Breast Cancer	T cell		scrEXT001_GACTGCGGTCGAAAGC	1102	2945	Clorectal Cancer	Cancer		BT1244_ACGTTACTCCATGA	1761	4805	Lung Cancer	Cancer		BT1303_ATAGACCAGGCATGTG	407	669	Ovarian Cancer	Cancer
sc5rJUQ024_CGCTGGACACGGTAGA	1499	3990	Breast Cancer	T cell		scrEXT001_GACTGCGTCACCACCT	1413	4310	Clorectal Cancer	T cell		BT1244_ACGTTACTCGTGAT	475	941	Lung Cancer	T cell		BT1303_ATAGACCAGGGAGTAA	349	679	Ovarian Cancer	Myeloid
sc5rJUQ024_CGCTGGACAGCTGGCT	1335	2747	Breast Cancer	T cell		scrEXT001_GACTGCGTCACGAAGG	1119	2786	Clorectal Cancer	Cancer		BT1244_ACTAAAACCTTGCC	2197	11895	Lung Cancer	Myeloid		BT1303_ATAGACCAGTGGGTTG	207	471	Ovarian Cancer	Cancer
sc5rJUQ024_CGCTGGACATGACGGA	1205	2442	Breast Cancer	T cell		scrEXT001_GACTGCGTCTTATCTG	3879	15501	Clorectal Cancer	Cancer		BT1244_ACTCAGGAACCTTT	1688	3973	Lung Cancer	Cancer		BT1303_ATAGACCCAATGTTGC	367	613	Ovarian Cancer	Cancer
sc5rJUQ024_CGCTGGAGTAAGGGAA	1867	5565	Breast Cancer	T cell		scrEXT001_GAGCAGAAGCATCATC	3945	15438	Clorectal Cancer	Cancer		BT1244_ACTCGCACCTACGA	1193	2940	Lung Cancer	T cell		BT1303_ATAGACCCAGCTATTG	2310	10703	Ovarian Cancer	Myeloid
sc5rJUQ024_CGCTGGAGTATCGCAT	1557	4009	Breast Cancer	B cell		scrEXT001_GAGCAGACAAAGTCAA	2044	5268	Clorectal Cancer	Fibroblast		BT1244_ACTCTCCTTGGATC	536	1203	Lung Cancer	B cell		BT1303_ATAGACCCAGTATCTG	326	644	Ovarian Cancer	T cell
sc5rJUQ024_CGCTGGATCATGCAAC	1487	3509	Breast Cancer	T cell		scrEXT001_GAGCAGACAATCAGAA	1692	4344	Clorectal Cancer	T cell		BT1244_ACTGGCCTTAGCCA	918	2094	Lung Cancer	T cell		BT1303_ATAGACCGTCTAACGT	262	406	Ovarian Cancer	Cancer
sc5rJUQ024_CGCTGGATCGGAAACG	1781	4451	Breast Cancer	T cell		scrEXT001_GAGCAGACACCTGGTG	563	1019	Clorectal Cancer	Cancer		BT1244_ACTTAAGACAAGCT	2802	13128	Lung Cancer	Myeloid		BT1303_ATAGACCGTTCAACCA	636	1200	Ovarian Cancer	Cancer
sc5rJUQ024_CGCTGGATCTTTCCTC	1086	2014	Breast Cancer	T cell		scrEXT001_GAGCAGACACGAGGTA	865	1886	Clorectal Cancer	Cancer		BT1244_ACTTAGCTCAGTTG	3017	16137	Lung Cancer	Myeloid		BT1303_ATAGACCTCTGAGGGA	299	554	Ovarian Cancer	T cell
sc5rJUQ024_CGCTTCACAACCGCCA	1804	4411	Breast Cancer	T cell		scrEXT001_GAGCAGACACGGACAA	855	2382	Clorectal Cancer	T cell		BT1244_ACTTGGGAAAGAAC	1175	2322	Lung Cancer	Cancer		BT1303_ATCACGAAGAAGCCCA	362	689	Ovarian Cancer	Fibroblast
sc5rJUQ024_CGCTTCACACTGCCAG	273	407	Breast Cancer	Fibroblast		scrEXT001_GAGCAGACAGACACTT	1760	4747	Clorectal Cancer	Cancer		BT1244_ACTTGTACGAGACG	685	1782	Lung Cancer	T cell		BT1303_ATCACGAAGAAGGTGA	1416	4098	Ovarian Cancer	Myeloid
sc5rJUQ024_CGCTTCATCATCGATG	1380	3188	Breast Cancer	T cell		scrEXT001_GAGCAGACATTTCAGG	324	516	Clorectal Cancer	Cancer		BT1244_AGAAACGAAAGAAC	540	1097	Lung Cancer	T cell		BT1303_ATCACGAAGCTCTCGG	343	507	Ovarian Cancer	EC
sc5rJUQ024_CGCTTCATCCGAAGAG	1153	2216	Breast Cancer	T cell		scrEXT001_GAGCAGAGTCCTCTTG	2571	9678	Clorectal Cancer	Myeloid		BT1244_AGAAAGTGAAGGTA	330	718	Lung Cancer	Mast		BT1303_ATCACGAAGGTGATTA	1582	3612	Ovarian Cancer	Fibroblast
sc5rJUQ024_CGGACACAGGCTATCT	313	479	Breast Cancer	Cancer		scrEXT001_GAGCAGATCTGTTGAG	4343	21085	Clorectal Cancer	Cancer		BT1244_AGAAAGTGTTTACC	921	2861	Lung Cancer	Myeloid		BT1303_ATCACGAAGTGCTGCC	1311	3400	Ovarian Cancer	Fibroblast
sc5rJUQ024_CGGACACAGTGGGATC	415	794	Breast Cancer	Cancer		scrEXT001_GAGGTGAAGAATCTCC	3165	10091	Clorectal Cancer	Cancer		BT1244_AGACACTGTGCAGT	890	2129	Lung Cancer	T cell		BT1303_ATCACGAAGTTGAGTA	1742	5529	Ovarian Cancer	Myeloid
sc5rJUQ024_CGGACACCAACCGCCA	1745	3964	Breast Cancer	T cell		scrEXT001_GAGGTGAAGCACCGCT	3977	21177	Clorectal Cancer	Fibroblast		BT1244_AGACCTGACTCTCG	2074	10720	Lung Cancer	Myeloid		BT1303_ATCACGACAAGCTGGA	287	656	Ovarian Cancer	Cancer
sc5rJUQ024_CGGACACCATGAAGTA	839	1638	Breast Cancer	EC		scrEXT001_GAGGTGAGTACATGTC	736	1537	Clorectal Cancer	Cancer		BT1244_AGACTCGATGCTGA	440	944	Lung Cancer	T cell		BT1303_ATCACGACAATGTAAG	1258	3332	Ovarian Cancer	Myeloid
sc5rJUQ024_CGGACACGTCACTGGC	3572	12513	Breast Cancer	Fibroblast		scrEXT001_GAGGTGAGTCTCACCT	275	434	Clorectal Cancer	Fibroblast		BT1244_AGAGAAACGCCCTT	1066	3231	Lung Cancer	Fibroblast		BT1303_ATCACGACACATTCGA	297	654	Ovarian Cancer	Cancer
sc5rJUQ024_CGGACACGTCACTTCC	1166	2532	Breast Cancer	Fibroblast		scrEXT001_GAGGTGAGTGTGGCTC	374	616	Clorectal Cancer	Cancer		BT1244_AGAGAATGTTACTC	545	1398	Lung Cancer	B cell		BT1303_ATCACGACACCAACCG	266	568	Ovarian Cancer	Fibroblast
sc5rJUQ024_CGGACACGTCCAGTGC	216	445	Breast Cancer	Fibroblast		scrEXT001_GAGGTGAGTTGGTGGA	224	810	Clorectal Cancer	Cancer		BT1244_AGAGATGATTAGGC	325	535	Lung Cancer	T cell		BT1303_ATCACGACAGACGCTC	290	441	Ovarian Cancer	Cancer
sc5rJUQ024_CGGACACTCCTCAATT	417	611	Breast Cancer	Fibroblast		scrEXT001_GAGTCCGAGCTAGGCA	1022	2690	Clorectal Cancer	Mast		BT1244_AGAGCTACTGATGC	2456	7282	Lung Cancer	Cancer		BT1303_ATCACGACAGGTCGTC	294	553	Ovarian Cancer	T cell
sc5rJUQ024_CGGACACTCGTTACAG	1461	4226	Breast Cancer	T cell		scrEXT001_GAGTCCGAGCTAGTGG	4401	21777	Clorectal Cancer	Cancer		BT1244_AGAGTGCTTCACGA	2925	9906	Lung Cancer	Cancer		BT1303_ATCACGACAGTTAACC	308	507	Ovarian Cancer	Cancer
sc5rJUQ024_CGGACGTAGGCAAAGA	1681	4239	Breast Cancer	T cell		scrEXT001_GAGTCCGAGGGTGTTG	4583	30140	Clorectal Cancer	Cancer		BT1244_AGATATACGAGGTG	1414	3852	Lung Cancer	T cell		BT1303_ATCACGACATAACCTG	299	1214	Ovarian Cancer	Cancer
sc5rJUQ024_CGGACGTCAAGCGAGT	2487	5963	Breast Cancer	Fibroblast		scrEXT001_GAGTCCGCACTATCTT	4796	23923	Clorectal Cancer	EC		BT1244_AGATCTCTAGAGGC	4049	20187	Lung Cancer	Cancer		BT1303_ATCACGACATCACGTA	321	479	Ovarian Cancer	Cancer
sc5rJUQ024_CGGACGTCATCGGAAG	328	502	Breast Cancer	Cancer		scrEXT001_GAGTCCGCATGCCCGA	528	1121	Clorectal Cancer	T cell		BT1244_AGATTCCTCACTCC	800	1822	Lung Cancer	T cell		BT1303_ATCACGACATGCAACT	337	530	Ovarian Cancer	Cancer
sc5rJUQ024_CGGACGTGTCAGGACA	3435	10409	Breast Cancer	Fibroblast		scrEXT001_GAGTCCGGTGAAATCA	3811	16875	Clorectal Cancer	Cancer		BT1244_AGCACTGACTTATC	716	1178	Lung Cancer	Cancer		BT1303_ATCACGACATGCCCGA	744	1476	Ovarian Cancer	EC
sc5rJUQ024_CGGACGTGTCGCTTTC	1362	2999	Breast Cancer	T cell		scrEXT001_GAGTCCGGTTGCGTTA	3679	14404	Clorectal Cancer	Cancer		BT1244_AGCATGACGGTTTG	503	1020	Lung Cancer	Myeloid		BT1303_ATCACGACATTTCAGG	265	404	Ovarian Cancer	Cancer
sc5rJUQ024_CGGACGTTCGACCAGC	1997	5944	Breast Cancer	T cell		scrEXT001_GAGTCCGTCGACAGCC	279	581	Clorectal Cancer	Cancer		BT1244_AGCCGGTGCGACTA	980	2422	Lung Cancer	T cell		BT1303_ATCACGAGTCTGCAAT	270	457	Ovarian Cancer	Fibroblast
sc5rJUQ024_CGGACTGAGAGAACAG	749	1396	Breast Cancer	T cell		scrEXT001_GAGTCCGTCGTTGACA	1407	3827	Clorectal Cancer	T cell		BT1244_AGCCGTCTTGTGAC	1920	7172	Lung Cancer	Myeloid		BT1303_ATCACGAGTGCGATAG	1883	4912	Ovarian Cancer	Fibroblast
sc5rJUQ024_CGGACTGAGAGTTGGC	1389	3255	Breast Cancer	T cell		scrEXT001_GAGTCCGTCTGTCAAG	1824	5029	Clorectal Cancer	Myeloid		BT1244_AGCGCCGAGATGAA	757	1898	Lung Cancer	T cell		BT1303_ATCACGATCCTCCTAG	364	548	Ovarian Cancer	Myeloid
sc5rJUQ024_CGGACTGAGATAGTCA	1352	2700	Breast Cancer	T cell		scrEXT001_GAGTCCGTCTTCTGGC	1656	4390	Clorectal Cancer	T cell		BT1244_AGCGGCACGAATAG	651	1889	Lung Cancer	T cell		BT1303_ATCACGATCCTTGACC	2156	7716	Ovarian Cancer	Myeloid
sc5rJUQ024_CGGACTGAGCGTGAGT	1983	5369	Breast Cancer	Fibroblast		scrEXT001_GATCAGTAGTGGCACA	4103	18289	Clorectal Cancer	Fibroblast		BT1244_AGCGGCACGAGGAC	477	982	Lung Cancer	Myeloid		BT1303_ATCACGATCTGTGCAA	276	471	Ovarian Cancer	Cancer
sc5rJUQ024_CGGACTGAGCTGCGAA	3884	14892	Breast Cancer	Fibroblast		scrEXT001_GATCAGTGTGCACCAC	3422	13665	Clorectal Cancer	Fibroblast		BT1244_AGCGGGCTTTTGGG	894	1650	Lung Cancer	Cancer		BT1303_ATCATCTAGAACTGTA	308	443	Ovarian Cancer	Cancer
sc5rJUQ024_CGGACTGAGGAATGGA	1285	2601	Breast Cancer	EC		scrEXT001_GATCAGTGTGCAGGTA	720	1663	Clorectal Cancer	T cell		BT1244_AGCGTAACCGAATC	821	1600	Lung Cancer	T cell		BT1303_ATCATCTAGAGTGAGA	617	1416	Ovarian Cancer	T cell
sc5rJUQ024_CGGACTGAGGTCATCT	1240	2543	Breast Cancer	T cell		scrEXT001_GATCAGTGTGTGACCC	2967	40656	Clorectal Cancer	B cell		BT1244_AGCTCGCTTCTACT	1290	3092	Lung Cancer	Cancer		BT1303_ATCATCTAGAGTTGGC	1017	2480	Ovarian Cancer	Myeloid
sc5rJUQ024_CGGACTGCAAGAAGAG	1844	4559	Breast Cancer	T cell		scrEXT001_GATCAGTTCATGCATG	366	576	Clorectal Cancer	Cancer		BT1244_AGCTTTACACGGGA	648	1447	Lung Cancer	T cell		BT1303_ATCATCTAGATGTCGG	1389	2319	Ovarian Cancer	Cancer
sc5rJUQ024_CGGACTGCACCAGGTC	1922	4833	Breast Cancer	T cell		scrEXT001_GATCGATAGATGTTAG	444	645	Clorectal Cancer	Cancer		BT1244_AGGAACCTAGCGGA	287	438	Lung Cancer	T cell		BT1303_ATCATCTCAAACTGCT	4912	23742	Ovarian Cancer	Fibroblast
sc5rJUQ024_CGGACTGGTCATGCCG	4020	15909	Breast Cancer	Fibroblast		scrEXT001_GATCGATAGGATGTAT	400	659	Clorectal Cancer	Cancer		BT1244_AGGACACTTCCAGA	401	961	Lung Cancer	Mast		BT1303_ATCATCTCAAAGTGCG	1398	4906	Ovarian Cancer	Myeloid
sc5rJUQ024_CGGACTGTCATGCTCC	1162	2373	Breast Cancer	B cell		scrEXT001_GATCGATCAGGGAGAG	831	1997	Clorectal Cancer	Myeloid		BT1244_AGGACTTGAAAACG	657	4096	Lung Cancer	Myeloid		BT1303_ATCATCTCAAGCCGCT	2885	10338	Ovarian Cancer	Fibroblast
sc5rJUQ024_CGGAGCTAGATCACGG	543	1084	Breast Cancer	Cancer		scrEXT001_GATCGATGTACTCGCG	5176	27605	Clorectal Cancer	Fibroblast		BT1244_AGGCAACTCGTTGA	497	2076	Lung Cancer	Myeloid		BT1303_ATCATCTCAGCAGTTT	441	745	Ovarian Cancer	B cell
sc5rJUQ024_CGGAGCTAGGTCGGAT	3414	12674	Breast Cancer	Fibroblast		scrEXT001_GATCGATGTCAGAGGT	3457	14263	Clorectal Cancer	Cancer		BT1244_AGGCAGGACGAATC	997	2159	Lung Cancer	Fibroblast		BT1303_ATCATCTCAGTAACGG	214	446	Ovarian Cancer	Cancer
sc5rJUQ024_CGGAGCTAGTGCGTGA	1288	2831	Breast Cancer	T cell		scrEXT001_GATCGCGAGACTTTCG	1308	3516	Clorectal Cancer	T cell		BT1244_AGGCCTCTTCGTAG	350	641	Lung Cancer	T cell		BT1303_ATCATCTGTCCAAGTT	298	463	Ovarian Cancer	Cancer
sc5rJUQ024_CGGAGCTCAAGACACG	3762	19757	Breast Cancer	Myeloid		scrEXT001_GATCGCGAGCGGATCA	1239	4291	Clorectal Cancer	T cell		BT1244_AGGCCTCTTTGTGG	324	519	Lung Cancer	Myeloid		BT1303_ATCATCTGTCCAGTGC	1097	2423	Ovarian Cancer	Cancer
sc5rJUQ024_CGGAGCTGTGTTGAGG	945	1897	Breast Cancer	T cell		scrEXT001_GATCGCGAGTCTCGGC	537	796	Clorectal Cancer	Cancer		BT1244_AGGGAGTGGTGCTA	934	2121	Lung Cancer	T cell		BT1303_ATCATCTGTCGCATCG	4100	11481	Ovarian Cancer	Cancer
sc5rJUQ024_CGGAGCTGTTACCAGT	407	836	Breast Cancer	Cancer		scrEXT001_GATCGCGAGTGGAGAA	2474	6659	Clorectal Cancer	Cancer		BT1244_AGGGCCTGAGCACT	574	1329	Lung Cancer	B cell		BT1303_ATCATCTGTCGTCTTC	5639	19723	Ovarian Cancer	EC
sc5rJUQ024_CGGAGCTGTTGATTGC	248	412	Breast Cancer	Cancer		scrEXT001_GATCGCGAGTTCCACA	651	1433	Clorectal Cancer	Cancer		BT1244_AGGGTGGACCGTAA	403	796	Lung Cancer	T cell		BT1303_ATCATCTGTCTAACGT	2294	5855	Ovarian Cancer	EC
sc5rJUQ024_CGGAGCTTCGCTAGCG	2390	6877	Breast Cancer	Fibroblast		scrEXT001_GATCGCGCACGGCTAC	266	725	Clorectal Cancer	Cancer		BT1244_AGGTACACTCCGAA	3486	12660	Lung Cancer	Cancer		BT1303_ATCATCTGTCTGGTCG	311	495	Ovarian Cancer	Cancer
sc5rJUQ024_CGGAGTCAGCCCAATT	4684	18104	Breast Cancer	Cancer		scrEXT001_GATCGCGCAGCTGCAC	1338	6180	Clorectal Cancer	Myeloid		BT1244_AGTAATACTCACGA	485	984	Lung Cancer	T cell		BT1303_ATCATCTGTGATAAAC	311	466	Ovarian Cancer	Cancer
sc5rJUQ024_CGGAGTCAGCTTTGGT	1372	3443	Breast Cancer	T cell		scrEXT001_GATCGCGGTTTACTCT	509	937	Clorectal Cancer	Cancer		BT1244_AGTAATTGTTGCAG	4708	25214	Lung Cancer	Cancer		BT1303_ATCATCTGTGGACGAT	325	556	Ovarian Cancer	T cell
sc5rJUQ024_CGGAGTCCAAGGCTCC	390	916	Breast Cancer	Fibroblast		scrEXT001_GATCGCGTCTCTAGGA	2401	6670	Clorectal Cancer	Cancer		BT1244_AGTACTCTGTGAGG	275	486	Lung Cancer	T cell		BT1303_ATCATCTGTGGTAACG	237	1158	Ovarian Cancer	Cancer
sc5rJUQ024_CGGAGTCCACCCTATC	1252	3135	Breast Cancer	T cell		scrEXT001_GATCGTAAGGACAGCT	502	953	Clorectal Cancer	Fibroblast		BT1244_AGTACTCTGTGTCA	771	1590	Lung Cancer	Cancer		BT1303_ATCATCTGTGTTAAGA	3999	17100	Ovarian Cancer	Fibroblast
sc5rJUQ024_CGGAGTCCATTCACTT	1747	4763	Breast Cancer	T cell		scrEXT001_GATCGTAAGGATGGAA	2728	11401	Clorectal Cancer	Fibroblast		BT1244_AGTACTCTTTGCGA	438	8408	Lung Cancer	B cell		BT1303_ATCATCTGTTAGAACA	280	421	Ovarian Cancer	Cancer
sc5rJUQ024_CGGAGTCGTAGGCATG	1230	2928	Breast Cancer	T cell		scrEXT001_GATCGTAAGGTGATTA	639	1434	Clorectal Cancer	Cancer		BT1244_AGTCACGAAGTTCG	717	1659	Lung Cancer	T cell		BT1303_ATCATCTTCACCCTCA	269	495	Ovarian Cancer	T cell
sc5rJUQ024_CGGAGTCTCCGTTGCT	585	1117	Breast Cancer	Cancer		scrEXT001_GATCGTATCCAACCAA	5050	31898	Clorectal Cancer	Cancer		BT1244_AGTCCAGACTTCGC	216	2542	Lung Cancer	B cell		BT1303_ATCATCTTCAGGTAAA	318	495	Ovarian Cancer	Cancer
sc5rJUQ024_CGGAGTCTCGTGTAGT	2191	5541	Breast Cancer	Fibroblast		scrEXT001_GATCTAGAGCGTCTAT	3319	13639	Clorectal Cancer	Cancer		BT1244_AGTCTACTTGTTTC	1158	2311	Lung Cancer	Cancer		BT1303_ATCATCTTCCCAGGTG	974	2598	Ovarian Cancer	Fibroblast
sc5rJUQ024_CGGAGTCTCTATCCCG	1414	3924	Breast Cancer	T cell		scrEXT001_GATCTAGAGGCGATAC	439	885	Clorectal Cancer	T cell		BT1244_AGTGAAGAAACGTC	679	1704	Lung Cancer	T cell		BT1303_ATCATCTTCGAACTGT	5029	18171	Ovarian Cancer	Cancer
sc5rJUQ024_CGGCTAGAGGTGATAT	474	901	Breast Cancer	Fibroblast		scrEXT001_GATCTAGAGGCTAGGT	553	867	Clorectal Cancer	Cancer		BT1244_AGTGCAACGGGACA	818	1527	Lung Cancer	T cell		BT1303_ATCATCTTCTGTCTAT	268	447	Ovarian Cancer	T cell
sc5rJUQ024_CGGCTAGCAAGCCTAT	5224	25224	Breast Cancer	Fibroblast		scrEXT001_GATCTAGCAAAGTCAA	267	513	Clorectal Cancer	Cancer		BT1244_AGTTCTACGCATAC	1885	8730	Lung Cancer	Alveolar		BT1303_ATCATGGAGATTACCC	1076	2835	Ovarian Cancer	Fibroblast
sc5rJUQ024_CGGCTAGCACATTCGA	318	507	Breast Cancer	Cancer		scrEXT001_GATCTAGGTATCACCA	208	535	Clorectal Cancer	B cell		BT1244_AGTTGTCTAACCAC	1298	5567	Lung Cancer	Myeloid		BT1303_ATCATGGCACAACTGT	1864	4885	Ovarian Cancer	Fibroblast
sc5rJUQ024_CGGCTAGCATGTTGAC	1188	1877	Breast Cancer	T cell		scrEXT001_GATCTAGTCACGCATA	1690	7261	Clorectal Cancer	Fibroblast		BT1244_AGTTTCACGGCAAG	2491	6200	Lung Cancer	Cancer		BT1303_ATCATGGCACCGGAAA	1459	3162	Ovarian Cancer	Fibroblast
sc5rJUQ024_CGGCTAGTCAAACCAC	1936	5923	Breast Cancer	T cell		scrEXT001_GATCTAGTCTGAGTGT	254	428	Clorectal Cancer	Cancer		BT1244_AGTTTCACTTAGGC	1944	24483	Lung Cancer	B cell		BT1303_ATCATGGGTAACGCGA	296	436	Ovarian Cancer	Cancer
sc5rJUQ024_CGGCTAGTCCTATGTT	1486	3501	Breast Cancer	T cell		scrEXT001_GATCTAGTCTTGCCGT	1867	5351	Clorectal Cancer	Myeloid		BT1244_ATAACCCTCTACTT	1353	3920	Lung Cancer	B cell		BT1303_ATCATGGGTAGTAGTA	3611	13464	Ovarian Cancer	Fibroblast
sc5rJUQ024_CGGGTCAAGTGAATTG	3896	13388	Breast Cancer	Fibroblast		scrEXT001_GATGAAAAGCCGTCGT	1291	3588	Clorectal Cancer	T cell		BT1244_ATAAGTACCTATTC	670	1373	Lung Cancer	T cell		BT1303_ATCATGGGTATAGGGC	345	555	Ovarian Cancer	Fibroblast
sc5rJUQ024_CGGGTCAAGTTACGGG	644	943	Breast Cancer	Fibroblast		scrEXT001_GATGAAAAGTACGTTC	1266	3160	Clorectal Cancer	Fibroblast		BT1244_ATAATCGATTCGCC	2908	17765	Lung Cancer	Myeloid		BT1303_ATCATGGGTCCATCCT	4921	25157	Ovarian Cancer	Cancer
sc5rJUQ024_CGGGTCAAGTTTGCGT	277	4076	Breast Cancer	B cell		scrEXT001_GATGAAACATCATCCC	368	669	Clorectal Cancer	Cancer		BT1244_ATACAATGTTCCAT	2225	11331	Lung Cancer	Myeloid		BT1303_ATCATGGGTCGAACAG	290	486	Ovarian Cancer	Cancer
sc5rJUQ024_CGGGTCACAACTTGAC	603	1065	Breast Cancer	T cell		scrEXT001_GATGAAAGTAGAGCTG	2160	8285	Clorectal Cancer	T cell		BT1244_ATACCACTACAGTC	2406	14674	Lung Cancer	Myeloid		BT1303_ATCATGGGTCTAAACC	881	2012	Ovarian Cancer	T cell
sc5rJUQ024_CGGGTCACAGGGTATG	345	556	Breast Cancer	Cancer		scrEXT001_GATGAAATCCCAACGG	4731	23128	Clorectal Cancer	Cancer		BT1244_ATACCGGAATACCG	1101	2265	Lung Cancer	Cancer		BT1303_ATCATGGGTCTCAACA	811	1761	Ovarian Cancer	Fibroblast
sc5rJUQ024_CGGGTCACATAACCTG	4164	15439	Breast Cancer	Fibroblast		scrEXT001_GATGAAATCCCTCAGT	1559	4397	Clorectal Cancer	T cell		BT1244_ATACCGGATCGTGA	1986	8716	Lung Cancer	Alveolar		BT1303_ATCATGGGTCTGATCA	305	462	Ovarian Cancer	EC
sc5rJUQ024_CGGGTCACATCAGTCA	1472	3093	Breast Cancer	Fibroblast		scrEXT001_GATGAAATCCGTACAA	1684	4699	Clorectal Cancer	T cell		BT1244_ATACCTACAGCTAC	995	1916	Lung Cancer	Cancer		BT1303_ATCATGGGTGACCAAG	422	799	Ovarian Cancer	Fibroblast
sc5rJUQ024_CGGGTCAGTACAGCAG	4013	12634	Breast Cancer	Fibroblast		scrEXT001_GATGAGGCAATAAGCA	1829	6362	Clorectal Cancer	Mast		BT1244_ATACCTTGCCGATA	1904	5248	Lung Cancer	Fibroblast		BT1303_ATCATGGGTGATGATA	1467	3449	Ovarian Cancer	Fibroblast
sc5rJUQ024_CGGGTCAGTCGAGATG	1204	2533	Breast Cancer	T cell		scrEXT001_GATGAGGGTAGCTAAA	4211	15713	Clorectal Cancer	Cancer		BT1244_ATACCTTGTCGATG	315	517	Lung Cancer	Myeloid		BT1303_ATCATGGGTGCGATAG	295	413	Ovarian Cancer	Cancer
sc5rJUQ024_CGGGTCAGTCGCATCG	1555	3994	Breast Cancer	T cell		scrEXT001_GATGAGGGTTCCGGCA	335	687	Clorectal Cancer	Myeloid		BT1244_ATACGTCTGAGCTT	544	1276	Lung Cancer	T cell		BT1303_ATCATGGGTTGGTGGA	583	1290	Ovarian Cancer	EC
sc5rJUQ024_CGGGTCATCAGCTCGG	1424	3325	Breast Cancer	T cell		scrEXT001_GATGAGGTCAGTGTTG	5111	31321	Clorectal Cancer	Cancer		BT1244_ATACGTCTTCGATG	561	1368	Lung Cancer	B cell		BT1303_ATCATGGTCACCGGGT	3462	13491	Ovarian Cancer	Cancer
sc5rJUQ024_CGGGTCATCGCATGAT	1461	3266	Breast Cancer	T cell		scrEXT001_GATGCTAAGATGCCAG	5358	37652	Clorectal Cancer	Cancer		BT1244_ATAGCCGAGTTGGT	824	1529	Lung Cancer	T cell		BT1303_ATCATGGTCCGTTGCT	1043	2586	Ovarian Cancer	Fibroblast
sc5rJUQ024_CGGTTAAAGACAATAC	2972	7992	Breast Cancer	Fibroblast		scrEXT001_GATGCTACAAGCTGGA	2208	4273	Clorectal Cancer	Cancer		BT1244_ATAGGCTGGCTTCC	1823	5971	Lung Cancer	Fibroblast		BT1303_ATCATGGTCGAACGGA	1326	3820	Ovarian Cancer	Myeloid
sc5rJUQ024_CGGTTAAAGGCTATCT	219	683	Breast Cancer	Cancer		scrEXT001_GATGCTAGTGGACGAT	2641	8672	Clorectal Cancer	Myeloid		BT1244_ATAGTCCTCTACCC	797	1943	Lung Cancer	T cell		BT1303_ATCCACCAGACCTAGG	1298	3261	Ovarian Cancer	Fibroblast
sc5rJUQ024_CGGTTAACAATTCCTT	4145	12189	Breast Cancer	Cancer		scrEXT001_GATGCTAGTTTACTCT	3156	14491	Clorectal Cancer	Myeloid		BT1244_ATCAAATGGGTATC	270	2862	Lung Cancer	B cell		BT1303_ATCCACCAGAGGGCTT	304	414	Ovarian Cancer	Cancer
sc5rJUQ024_CGGTTAACACCACGTG	1596	3490	Breast Cancer	T cell		scrEXT001_GATTCAGAGTGTCTCA	481	1584	Clorectal Cancer	Cancer		BT1244_ATCAAATGTGGTCA	470	1005	Lung Cancer	B cell		BT1303_ATCCACCAGATGCCTT	285	493	Ovarian Cancer	T cell
sc5rJUQ024_CGGTTAACATATGAGA	2666	7530	Breast Cancer	Fibroblast		scrEXT001_GATTCAGGTAAGTAGT	2111	7280	Clorectal Cancer	Fibroblast		BT1244_ATCAACCTTCAGAC	3185	10748	Lung Cancer	Cancer		BT1303_ATCCACCAGCGATTCT	700	1476	Ovarian Cancer	Myeloid
sc5rJUQ024_CGGTTAACATGATCCA	3657	11575	Breast Cancer	Fibroblast		scrEXT001_GATTCAGGTCCCGACA	325	532	Clorectal Cancer	Cancer		BT1244_ATCACGGATAACCG	687	1633	Lung Cancer	T cell		BT1303_ATCCACCAGTCACGCC	293	458	Ovarian Cancer	Cancer
sc5rJUQ024_CGGTTAAGTATATGGA	744	1059	Breast Cancer	T cell		scrEXT001_GCAAACTAGCCAGGAT	4003	23435	Clorectal Cancer	Fibroblast		BT1244_ATCAGGTGCAGATC	1512	6654	Lung Cancer	Myeloid		BT1303_ATCCACCAGTGTTTGC	343	571	Ovarian Cancer	Fibroblast
sc5rJUQ024_CGGTTAAGTGAGCGAT	1369	3811	Breast Cancer	Fibroblast		scrEXT001_GCAAACTCAAGTTGTC	331	682	Clorectal Cancer	Cancer		BT1244_ATCATCTGGTCTAG	345	583	Lung Cancer	T cell		BT1303_ATCCACCCACAAGCCC	301	463	Ovarian Cancer	Cancer
sc5rJUQ024_CGGTTAATCGTAGATC	428	650	Breast Cancer	T cell		scrEXT001_GCAAACTGTAGCCTCG	340	680	Clorectal Cancer	Myeloid		BT1244_ATCATGCTCAGGAG	1170	3441	Lung Cancer	T cell		BT1303_ATCCACCCATTGGGCC	362	575	Ovarian Cancer	Cancer
sc5rJUQ024_CGGTTAATCTCGAGTA	3351	10643	Breast Cancer	Fibroblast		scrEXT001_GCAAACTGTCCGCTGA	4078	14517	Clorectal Cancer	EC		BT1244_ATCCAGGATTCTTG	531	1216	Lung Cancer	T cell		BT1303_ATCCACCGTCCGTCAG	431	681	Ovarian Cancer	EC
sc5rJUQ024_CGTAGCGCAACTTGAC	1741	4686	Breast Cancer	T cell		scrEXT001_GCAATCACACATCTTT	405	641	Clorectal Cancer	Cancer		BT1244_ATCGCAGAAACGGG	917	2053	Lung Cancer	T cell		BT1303_ATCCACCGTCGTCTTC	971	4136	Ovarian Cancer	Fibroblast
sc5rJUQ024_CGTAGCGCAAGTCATC	1787	5279	Breast Cancer	T cell		scrEXT001_GCAATCACAGCATGAG	495	1531	Clorectal Cancer	Cancer		BT1244_ATCGCAGACTGAGT	415	704	Lung Cancer	Fibroblast		BT1303_ATCCACCGTCTGGTCG	287	482	Ovarian Cancer	Cancer
sc5rJUQ024_CGTAGCGCACGCATCG	2320	6124	Breast Cancer	T cell		scrEXT001_GCAATCAGTACTTGAC	3957	16228	Clorectal Cancer	Cancer		BT1244_ATCGCCTGTCCGAA	1675	7612	Lung Cancer	Myeloid		BT1303_ATCCACCTCACCCTCA	272	446	Ovarian Cancer	Cancer
sc5rJUQ024_CGTAGCGGTACCCAAT	1442	3219	Breast Cancer	T cell		scrEXT001_GCAATCATCAGAGCTT	420	750	Clorectal Cancer	T cell		BT1244_ATCGCCTGTCTTAC	1928	5387	Lung Cancer	Cancer		BT1303_ATCCACCTCCCTCTTT	329	533	Ovarian Cancer	Cancer
sc5rJUQ024_CGTAGCGGTGAGGCTA	1881	3980	Breast Cancer	EC		scrEXT001_GCAATCATCCAAGTAC	1526	3869	Clorectal Cancer	Cancer		BT1244_ATCTGGGAAACGAA	674	1548	Lung Cancer	T cell		BT1303_ATCCACCTCCTATTCA	238	418	Ovarian Cancer	Cancer
sc5rJUQ024_CGTAGCGGTGGGTATG	838	1516	Breast Cancer	Cancer		scrEXT001_GCAATCATCCAGATCA	1502	3824	Clorectal Cancer	T cell		BT1244_ATCTGTTGCAGAAA	528	1457	Lung Cancer	Myeloid		BT1303_ATCCGAAAGGCTAGGT	3666	16168	Ovarian Cancer	Fibroblast
sc5rJUQ024_CGTAGCGTCAAGGTAA	1479	4261	Breast Cancer	T cell		scrEXT001_GCACATAAGAGTACCG	834	1775	Clorectal Cancer	Fibroblast		BT1244_ATGAGCACCGCTAA	378	899	Lung Cancer	Mast		BT1303_ATCCGAAAGTGGAGTC	2267	6629	Ovarian Cancer	EC
sc5rJUQ024_CGTAGCGTCCGCATCT	1089	2711	Breast Cancer	Mast		scrEXT001_GCACATAAGATATGGT	604	1012	Clorectal Cancer	Myeloid		BT1244_ATGATAACCAAAGA	589	1395	Lung Cancer	Myeloid		BT1303_ATCCGAACAATGAAAC	293	435	Ovarian Cancer	Cancer
sc5rJUQ024_CGTAGCGTCGCCTGTT	2433	7934	Breast Cancer	Myeloid		scrEXT001_GCACATAAGCCGTCGT	2831	9358	Clorectal Cancer	Cancer		BT1244_ATGCACGAGTATCG	871	2187	Lung Cancer	T cell		BT1303_ATCCGAACAGTAGAGC	381	593	Ovarian Cancer	EC
sc5rJUQ024_CGTAGGCAGTGGTAGC	661	1174	Breast Cancer	Fibroblast		scrEXT001_GCACATAAGCTGGAAC	756	1760	Clorectal Cancer	Cancer		BT1244_ATGCAGACACCACA	625	1530	Lung Cancer	B cell		BT1303_ATCCGAACAGTATCTG	526	1003	Ovarian Cancer	Fibroblast
sc5rJUQ024_CGTAGGCAGTTCGCGC	1140	2333	Breast Cancer	T cell		scrEXT001_GCACATAAGGCTAGCA	5350	31624	Clorectal Cancer	Fibroblast		BT1244_ATGCAGACTCGTGA	1755	25751	Lung Cancer	B cell		BT1303_ATCCGAAGTCAGAATA	292	422	Ovarian Cancer	T cell
sc5rJUQ024_CGTAGGCCATACTACG	2106	5031	Breast Cancer	T cell		scrEXT001_GCACATACAAACAACA	3535	15079	Clorectal Cancer	Cancer		BT1244_ATGCAGTGGCAGAG	1818	8883	Lung Cancer	Myeloid		BT1303_ATCCGAAGTCATCCCT	381	734	Ovarian Cancer	Fibroblast
sc5rJUQ024_CGTAGGCTCCCTCTTT	1772	5437	Breast Cancer	T cell		scrEXT001_GCACATACACAAGTAA	2025	9343	Clorectal Cancer	Myeloid		BT1244_ATGCCAGACTGAAC	511	1031	Lung Cancer	Myeloid		BT1303_ATCCGAAGTCGTGGCT	295	541	Ovarian Cancer	Cancer
sc5rJUQ024_CGTAGGCTCCTGCCAT	1925	5411	Breast Cancer	T cell		scrEXT001_GCACATACACATGGGA	3575	14048	Clorectal Cancer	Fibroblast		BT1244_ATGTAAACTCTTTG	313	2546	Lung Cancer	B cell		BT1303_ATCCGAAGTTCTGGTA	555	1124	Ovarian Cancer	Myeloid
sc5rJUQ024_CGTAGGCTCGGTGTCG	1765	4524	Breast Cancer	B cell		scrEXT001_GCACATACAGGCAGTA	1865	6846	Clorectal Cancer	B cell		BT1244_ATGTACCTCCTCAC	770	1253	Lung Cancer	Cancer		BT1303_ATCCGAATCAAACGGG	288	451	Ovarian Cancer	Cancer
sc5rJUQ024_CGTAGGCTCGTGACAT	2567	7593	Breast Cancer	Fibroblast		scrEXT001_GCACATAGTAGCCTAT	4260	20393	Clorectal Cancer	Cancer		BT1244_ATTAACGAACTTTC	1313	5221	Lung Cancer	Myeloid		BT1303_ATCCGAATCAACACCA	304	551	Ovarian Cancer	Cancer
sc5rJUQ024_CGTCACTAGGCGCTCT	1883	4853	Breast Cancer	T cell		scrEXT001_GCACATAGTCTTGCGG	1121	3764	Clorectal Cancer	Cancer		BT1244_ATTACCACAGTAGA	411	743	Lung Cancer	Myeloid		BT1303_ATCCGAATCCGAAGAG	2018	6221	Ovarian Cancer	Fibroblast
sc5rJUQ024_CGTCACTCAACGATCT	1425	3152	Breast Cancer	T cell		scrEXT001_GCACATAGTGTGTGCC	1525	6983	Clorectal Cancer	T cell		BT1244_ATTACCACGTAAAG	252	487	Lung Cancer	Myeloid		BT1303_ATCCGAATCTCCTATA	1019	2475	Ovarian Cancer	Fibroblast
sc5rJUQ024_CGTCACTCATCGACGC	349	572	Breast Cancer	Cancer		scrEXT001_GCACATAGTTTGACAC	2538	8322	Clorectal Cancer	T cell		BT1244_ATTACCACTGCTGA	874	2127	Lung Cancer	T cell		BT1303_ATCCGAATCTGTCAAG	544	938	Ovarian Cancer	Myeloid
sc5rJUQ024_CGTCACTGTATAGGTA	1626	3530	Breast Cancer	T cell		scrEXT001_GCACATATCAAGAAGT	481	1307	Clorectal Cancer	Myeloid		BT1244_ATTACCTGACGGTT	923	2802	Lung Cancer	Myeloid		BT1303_ATCGAGTAGAAGGTGA	297	566	Ovarian Cancer	Cancer
sc5rJUQ024_CGTCACTGTATATGGA	1238	2400	Breast Cancer	Fibroblast		scrEXT001_GCACATATCGAACTGT	4713	24727	Clorectal Cancer	Cancer		BT1244_ATTAGTGAATACCG	2933	16937	Lung Cancer	Myeloid		BT1303_ATCGAGTAGCACACAG	287	413	Ovarian Cancer	Cancer
sc5rJUQ024_CGTCACTGTTGTCGCG	3968	15282	Breast Cancer	Myeloid		scrEXT001_GCACATATCTAAGCCA	280	467	Clorectal Cancer	Myeloid		BT1244_ATTATGGATAAGGA	583	1107	Lung Cancer	T cell		BT1303_ATCGAGTAGCCTTGAT	278	424	Ovarian Cancer	Cancer
sc5rJUQ024_CGTCACTTCAGCAACT	3109	10155	Breast Cancer	EC		scrEXT001_GCACTCTAGTGCCATT	1352	9475	Clorectal Cancer	Cancer		BT1244_ATTCCAACCCCGTT	1770	9331	Lung Cancer	Myeloid		BT1303_ATCGAGTCAAGGCTCC	212	1540	Ovarian Cancer	Cancer
sc5rJUQ024_CGTCACTTCCTGTACC	1704	5039	Breast Cancer	T cell		scrEXT001_GCACTCTCAGTGGGAT	1168	2682	Clorectal Cancer	T cell		BT1244_ATTGCTACGGCGAA	697	1507	Lung Cancer	T cell		BT1303_ATCGAGTCAGACACTT	307	461	Ovarian Cancer	Cancer
sc5rJUQ024_CGTCACTTCGCGATCG	1927	4958	Breast Cancer	T cell		scrEXT001_GCAGCCAAGAATAGGG	1843	5344	Clorectal Cancer	Fibroblast		BT1244_ATTGCTTGCAAGCT	626	1351	Lung Cancer	T cell		BT1303_ATCGAGTGTACATCCA	314	476	Ovarian Cancer	Cancer
sc5rJUQ024_CGTCACTTCTACCTGC	421	767	Breast Cancer	T cell		scrEXT001_GCAGCCACAGTAACGG	395	546	Clorectal Cancer	Cancer		BT1244_ATTGTAGAACACGT	1134	3505	Lung Cancer	Myeloid		BT1303_ATCGAGTGTCATGCCG	1263	3825	Ovarian Cancer	Myeloid
sc5rJUQ024_CGTCACTTCTCACATT	3168	9233	Breast Cancer	Fibroblast		scrEXT001_GCAGCCAGTAGAGTGC	4976	28920	Clorectal Cancer	Cancer		BT1244_ATTGTAGAGCTGAT	889	1983	Lung Cancer	T cell		BT1303_ATCGAGTGTCCATGAT	314	483	Ovarian Cancer	Cancer
sc5rJUQ024_CGTCACTTCTCCCTGA	410	586	Breast Cancer	EC		scrEXT001_GCAGCCAGTATGAATG	363	736	Clorectal Cancer	Cancer		BT1244_ATTGTCTGTGGATC	3402	12977	Lung Cancer	Cancer		BT1303_ATCGAGTGTGGAAAGA	1366	3389	Ovarian Cancer	Fibroblast
sc5rJUQ024_CGTCAGGAGACAAAGG	430	696	Breast Cancer	Cancer		scrEXT001_GCAGCCATCACAGGCC	208	408	Clorectal Cancer	Myeloid		BT1244_ATTTCCGATACTTC	2904	10056	Lung Cancer	Cancer		BT1303_ATCGAGTGTTGATTGC	281	483	Ovarian Cancer	T cell
sc5rJUQ024_CGTCAGGAGAGACTTA	971	2200	Breast Cancer	T cell		scrEXT001_GCAGCCATCATAACCG	449	712	Clorectal Cancer	Fibroblast		BT1244_ATTTCGTGACGGAG	354	735	Lung Cancer	Myeloid		BT1303_ATCGAGTTCAGGATCT	1680	5457	Ovarian Cancer	Myeloid
sc5rJUQ024_CGTCAGGAGAGCAATT	1400	3012	Breast Cancer	T cell		scrEXT001_GCAGTTACACGCATCG	4238	22705	Clorectal Cancer	Fibroblast		BT1244_ATTTGCACGTTGCA	456	816	Lung Cancer	Myeloid		BT1303_ATCGAGTTCAGGCCCA	305	538	Ovarian Cancer	T cell
sc5rJUQ024_CGTCAGGAGGATATAC	1917	5112	Breast Cancer	T cell		scrEXT001_GCAGTTATCGGATGTT	3004	14370	Clorectal Cancer	Myeloid		BT1244_CAAACTCTTCGTAG	230	505	Lung Cancer	Myeloid		BT1303_ATCGAGTTCCACGCAG	297	429	Ovarian Cancer	Cancer
sc5rJUQ024_CGTCAGGAGTGAACAT	792	1426	Breast Cancer	T cell		scrEXT001_GCATACACACTGTTAG	620	1290	Clorectal Cancer	Cancer		BT1244_CAAAGCTGCCTCAC	1913	5853	Lung Cancer	Fibroblast		BT1303_ATCGAGTTCCAGAGGA	665	1346	Ovarian Cancer	T cell
sc5rJUQ024_CGTCAGGCACACCGAC	2091	4362	Breast Cancer	EC		scrEXT001_GCATACACAGGTGGAT	625	1468	Clorectal Cancer	Cancer		BT1244_CAAATATGCCAGTA	2960	9675	Lung Cancer	Cancer		BT1303_ATCGAGTTCGTGGTCG	1598	4059	Ovarian Cancer	Myeloid
sc5rJUQ024_CGTCAGGCACAGGAGT	1338	3547	Breast Cancer	B cell		scrEXT001_GCATACAGTGATGTCT	382	686	Clorectal Cancer	Fibroblast		BT1244_CAACGAACAGTCTG	542	1318	Lung Cancer	T cell		BT1303_ATCGAGTTCTAACTCT	272	406	Ovarian Cancer	T cell
sc5rJUQ024_CGTCAGGGTACAGACG	506	706	Breast Cancer	Cancer		scrEXT001_GCATACATCACATAGC	1626	4436	Clorectal Cancer	Cancer		BT1244_CAACGTGACTACTT	348	580	Lung Cancer	T cell		BT1303_ATCGAGTTCTCTAGGA	277	427	Ovarian Cancer	Cancer
sc5rJUQ024_CGTCAGGGTTTGGCGC	5177	25023	Breast Cancer	Fibroblast		scrEXT001_GCATACATCCGCATCT	415	1014	Clorectal Cancer	Cancer		BT1244_CAAGACACACCACA	1086	3392	Lung Cancer	Myeloid		BT1303_ATCTACTCAAGACACG	422	744	Ovarian Cancer	Cancer
sc5rJUQ024_CGTCAGGTCACCTTAT	281	830	Breast Cancer	Cancer		scrEXT001_GCATGATAGATGTAAC	4945	19560	Clorectal Cancer	Cancer		BT1244_CAAGCATGGGAGGT	2484	17029	Lung Cancer	Myeloid		BT1303_ATCTACTCACCAGCAC	1145	2649	Ovarian Cancer	Fibroblast
sc5rJUQ024_CGTCAGGTCAGAGGTG	2197	5999	Breast Cancer	T cell		scrEXT001_GCATGATGTGCATCTA	3157	12033	Clorectal Cancer	Fibroblast		BT1244_CAAGCTGAGACTAC	1553	4291	Lung Cancer	Cancer		BT1303_ATCTACTCACCCAGTG	905	2708	Ovarian Cancer	B cell
sc5rJUQ024_CGTCAGGTCAGCAACT	1470	3376	Breast Cancer	T cell		scrEXT001_GCATGATTCGTGGGAA	285	530	Clorectal Cancer	T cell		BT1244_CAATAAACTCGCTC	1841	7463	Lung Cancer	Myeloid		BT1303_ATCTACTCACTACAGT	1114	2616	Ovarian Cancer	Myeloid
sc5rJUQ024_CGTCAGGTCCGGGTGT	1378	3319	Breast Cancer	T cell		scrEXT001_GCATGCGAGCGCCTTG	413	874	Clorectal Cancer	Fibroblast		BT1244_CAATAATGCGTACA	670	1604	Lung Cancer	T cell		BT1303_ATCTACTCAGCCTTTC	287	596	Ovarian Cancer	Cancer
sc5rJUQ024_CGTCAGGTCGCAAACT	1478	3279	Breast Cancer	T cell		scrEXT001_GCATGCGAGCTGAACG	1584	3171	Clorectal Cancer	Cancer		BT1244_CAATAATGGTAAGA	822	2330	Lung Cancer	B cell		BT1303_ATCTACTCAGGTGGAT	286	419	Ovarian Cancer	Cancer
sc5rJUQ024_CGTCCATGTCTTGATG	2969	8941	Breast Cancer	Fibroblast		scrEXT001_GCATGCGCAATCTACG	935	2540	Clorectal Cancer	T cell		BT1244_CAATCTACTATTCC	1397	7505	Lung Cancer	Myeloid		BT1303_ATCTACTCATCTCGCT	2234	7229	Ovarian Cancer	Myeloid
sc5rJUQ024_CGTCCATGTGACAAAT	1654	4093	Breast Cancer	T cell		scrEXT001_GCATGCGGTTTCGCTC	5247	25881	Clorectal Cancer	Cancer		BT1244_CAATTCTGCAACCA	589	1403	Lung Cancer	T cell		BT1303_ATCTACTGTAGCAAAT	2609	6265	Ovarian Cancer	Cancer
sc5rJUQ024_CGTCCATTCATTGCGA	1579	4938	Breast Cancer	T cell		scrEXT001_GCATGTACAAACCCAT	519	974	Clorectal Cancer	Myeloid		BT1244_CACAATCTGACAAA	459	935	Lung Cancer	T cell		BT1303_ATCTACTGTATATGAG	1166	3729	Ovarian Cancer	Myeloid
sc5rJUQ024_CGTCCATTCGGCTTGG	220	464	Breast Cancer	Cancer		scrEXT001_GCATGTAGTCGAACAG	2911	7565	Clorectal Cancer	Cancer		BT1244_CACAGCCTGACTAC	1217	4907	Lung Cancer	Myeloid		BT1303_ATCTACTGTCTCCATC	288	433	Ovarian Cancer	Cancer
sc5rJUQ024_CGTCCATTCTGCAGTA	1589	3807	Breast Cancer	T cell		scrEXT001_GCATGTAGTCGGGTCT	3876	16825	Clorectal Cancer	Fibroblast		BT1244_CACATACTGGAAGC	531	803	Lung Cancer	Cancer		BT1303_ATCTACTTCGGCTTGG	1472	3742	Ovarian Cancer	Fibroblast
sc5rJUQ024_CGTCTACAGCATGGCA	1554	4150	Breast Cancer	T cell		scrEXT001_GCATGTAGTGTCAATC	2668	6901	Clorectal Cancer	Cancer		BT1244_CACCCATGTGTCAG	2146	8461	Lung Cancer	Myeloid		BT1303_ATCTACTTCGGTTCGG	362	598	Ovarian Cancer	T cell
sc5rJUQ024_CGTCTACCAGTACACT	2447	36768	Breast Cancer	B cell		scrEXT001_GCATGTAGTTGAGTTC	3710	14420	Clorectal Cancer	Fibroblast		BT1244_CACCGTTGACGTAC	713	1582	Lung Cancer	T cell		BT1303_ATCTACTTCTACTCAT	2495	8700	Ovarian Cancer	Myeloid
sc5rJUQ024_CGTCTACTCGTTGACA	1341	2938	Breast Cancer	T cell		scrEXT001_GCATGTATCTAACGGT	201	403	Clorectal Cancer	Myeloid		BT1244_CACGACCTGCGTAT	858	1972	Lung Cancer	T cell		BT1303_ATCTACTTCTGAGGGA	896	1368	Ovarian Cancer	EC
sc5rJUQ024_CGTGAGCAGCCCGAAA	1554	4490	Breast Cancer	T cell		scrEXT001_GCCAAATAGAATCTCC	310	570	Clorectal Cancer	Cancer		BT1244_CACTAACTCCTTAT	1879	5519	Lung Cancer	T cell		BT1303_ATCTGCCAGAAGATTC	296	458	Ovarian Cancer	Cancer
sc5rJUQ024_CGTGAGCAGTCTTGCA	1420	2901	Breast Cancer	T cell		scrEXT001_GCCAAATAGCAAATCA	3292	13901	Clorectal Cancer	Cancer		BT1244_CACTAGGAGGGAGT	1204	2799	Lung Cancer	T cell		BT1303_ATCTGCCAGCAGCGTA	754	1372	Ovarian Cancer	Fibroblast
sc5rJUQ024_CGTGAGCCAGGCTCAC	1278	2587	Breast Cancer	T cell		scrEXT001_GCCAAATAGCGCCTTG	1489	3770	Clorectal Cancer	T cell		BT1244_CACTATACTTCACT	3379	18272	Lung Cancer	Myeloid		BT1303_ATCTGCCAGGAGTCTG	298	441	Ovarian Cancer	Cancer
sc5rJUQ024_CGTGAGCGTATAATGG	4197	16745	Breast Cancer	Fibroblast		scrEXT001_GCCAAATAGCTGAACG	2447	7696	Clorectal Cancer	Cancer		BT1244_CACTCTCTCAGATC	2737	9684	Lung Cancer	Cancer		BT1303_ATCTGCCAGGATGTAT	3249	10150	Ovarian Cancer	Cancer
sc5rJUQ024_CGTGAGCGTATCAGTC	1643	3842	Breast Cancer	T cell		scrEXT001_GCCAAATAGTCCATAC	1022	3844	Clorectal Cancer	T cell		BT1244_CACTCTCTCTGGAT	740	2383	Lung Cancer	Myeloid		BT1303_ATCTGCCAGGGTTTCT	362	649	Ovarian Cancer	Cancer
sc5rJUQ024_CGTGAGCGTTCGTCTC	1193	3525	Breast Cancer	T cell		scrEXT001_GCCAAATCACTAGTAC	1329	2797	Clorectal Cancer	Cancer		BT1244_CACTGAGAATGGTC	2491	8503	Lung Cancer	Fibroblast		BT1303_ATCTGCCAGTGCGTGA	524	1120	Ovarian Cancer	Myeloid
sc5rJUQ024_CGTGAGCGTTGTTTGG	582	1064	Breast Cancer	T cell		scrEXT001_GCCAAATCAGCTTAAC	330	412	Clorectal Cancer	Cancer		BT1244_CACTTAACAGAATG	881	2505	Lung Cancer	Myeloid		BT1303_ATCTGCCAGTTCGCGC	919	1854	Ovarian Cancer	EC
sc5rJUQ024_CGTGAGCTCAGAGACG	1283	3172	Breast Cancer	T cell		scrEXT001_GCCAAATCATATACCG	405	596	Clorectal Cancer	Cancer		BT1244_CACTTTGAACACAC	719	1480	Lung Cancer	T cell		BT1303_ATCTGCCCAAACAACA	4682	21498	Ovarian Cancer	Cancer
sc5rJUQ024_CGTGTAAAGAAGAAGC	3701	14503	Breast Cancer	Fibroblast		scrEXT001_GCCAAATGTCGAACAG	360	521	Clorectal Cancer	Fibroblast		BT1244_CACTTTGAGTGCAT	1546	30324	Lung Cancer	B cell		BT1303_ATCTGCCCAAGGACTG	632	1296	Ovarian Cancer	Myeloid
sc5rJUQ024_CGTGTAAAGATGGGTC	1074	2616	Breast Cancer	T cell		scrEXT001_GCCAAATGTTAGAACA	418	1026	Clorectal Cancer	Cancer		BT1244_CAGAAGCTGAATAG	678	1745	Lung Cancer	T cell		BT1303_ATCTGCCCATGTCGAT	848	2797	Ovarian Cancer	B cell
sc5rJUQ024_CGTGTAAAGCAGCGTA	288	618	Breast Cancer	Cancer		scrEXT001_GCCAAATTCAGCTTAG	1537	4963	Clorectal Cancer	T cell		BT1244_CAGACATGTCTGGA	738	1661	Lung Cancer	T cell		BT1303_ATCTGCCTCACATACG	309	491	Ovarian Cancer	Fibroblast
sc5rJUQ024_CGTGTAAAGCTGAAAT	1136	2208	Breast Cancer	T cell		scrEXT001_GCCTCTAAGCCCGAAA	3582	15024	Clorectal Cancer	Myeloid		BT1244_CAGACCCTTTCTGT	555	1266	Lung Cancer	T cell		BT1303_ATCTGCCTCCTCTAGC	644	1197	Ovarian Cancer	Fibroblast
sc5rJUQ024_CGTGTAAAGGAGTACC	1266	2701	Breast Cancer	T cell		scrEXT001_GCCTCTAAGGGCACTA	310	1111	Clorectal Cancer	Myeloid		BT1244_CAGACTGAAGTTCG	1675	6143	Lung Cancer	Myeloid		BT1303_ATCTGCCTCTCGTATT	300	778	Ovarian Cancer	Cancer
sc5rJUQ024_CGTGTAACAAGAAGAG	1234	2531	Breast Cancer	T cell		scrEXT001_GCCTCTAGTGGTACAG	322	796	Clorectal Cancer	Myeloid		BT1244_CAGATGACCTAAGC	456	902	Lung Cancer	T cell		BT1303_ATCTGCCTCTGCAAGT	1067	2824	Ovarian Cancer	Myeloid
sc5rJUQ024_CGTGTAACACACATGT	446	734	Breast Cancer	Cancer		scrEXT001_GCCTCTAGTTTGTGTG	1101	3783	Clorectal Cancer	T cell		BT1244_CAGCGTCTCAATCG	406	702	Lung Cancer	Myeloid		BT1303_ATGAGGGAGAATAGGG	227	730	Ovarian Cancer	Cancer
sc5rJUQ024_CGTGTAATCGCCCTTA	1345	3292	Breast Cancer	T cell		scrEXT001_GCCTCTATCACCAGGC	3097	12383	Clorectal Cancer	T cell		BT1244_CAGGTATGGTTTCT	1395	4721	Lung Cancer	Myeloid		BT1303_ATGAGGGAGACTTGAA	662	2645	Ovarian Cancer	Cancer
sc5rJUQ024_CGTGTAATCGGTCCGA	937	1758	Breast Cancer	T cell		scrEXT001_GCCTCTATCGGTTAAC	407	744	Clorectal Cancer	Cancer		BT1244_CAGTGTGAATGACC	918	1825	Lung Cancer	T cell		BT1303_ATGAGGGAGTCAAGGC	359	627	Ovarian Cancer	Fibroblast
sc5rJUQ024_CGTGTCTAGACCCACC	1112	2244	Breast Cancer	T cell		scrEXT001_GCCTCTATCTTGCCGT	1409	4359	Clorectal Cancer	Myeloid		BT1244_CAGTGTGATAGACC	775	1347	Lung Cancer	Fibroblast		BT1303_ATGAGGGAGTCGAGTG	3537	16567	Ovarian Cancer	Cancer
sc5rJUQ024_CGTGTCTAGCAGCCTC	1732	4605	Breast Cancer	T cell		scrEXT001_GCGACCAAGCCGCCTA	3883	23524	Clorectal Cancer	Myeloid		BT1244_CAGTTGGATTCGTT	809	1533	Lung Cancer	Cancer		BT1303_ATGAGGGAGTCGCCGT	282	440	Ovarian Cancer	Cancer
sc5rJUQ024_CGTGTCTAGCTAAGAT	3392	13254	Breast Cancer	Fibroblast		scrEXT001_GCGACCAAGCGTAATA	3554	14053	Clorectal Cancer	Myeloid		BT1244_CATAAAACAACCTG	876	2269	Lung Cancer	T cell		BT1303_ATGAGGGAGTGAACAT	742	1885	Ovarian Cancer	T cell
sc5rJUQ024_CGTGTCTAGTAGGTGC	1393	2922	Breast Cancer	T cell		scrEXT001_GCGACCACACAAGTAA	4852	22733	Clorectal Cancer	Fibroblast		BT1244_CATAAATGCTGAAC	931	2287	Lung Cancer	T cell		BT1303_ATGAGGGCAAGGCTCC	256	415	Ovarian Cancer	T cell
sc5rJUQ024_CGTGTCTCAACTGCTA	4770	19323	Breast Cancer	Fibroblast		scrEXT001_GCGACCAGTAAGAGGA	3319	17010	Clorectal Cancer	Cancer		BT1244_CATATAGAAAGCAA	719	4125	Lung Cancer	Myeloid		BT1303_ATGAGGGCACCAGATT	284	561	Ovarian Cancer	T cell
sc5rJUQ024_CGTGTCTCAAGCCGTC	1490	3160	Breast Cancer	T cell		scrEXT001_GCGACCAGTAGCCTAT	2860	8023	Clorectal Cancer	EC		BT1244_CATATAGACCTCAC	2379	5282	Lung Cancer	Cancer		BT1303_ATGAGGGCACGTAAGG	921	2361	Ovarian Cancer	Myeloid
sc5rJUQ024_CGTGTCTCAGTCACTA	2379	5604	Breast Cancer	Fibroblast		scrEXT001_GCGACCAGTCCTCTTG	317	449	Clorectal Cancer	Cancer		BT1244_CATATAGATTTCAC	2196	12216	Lung Cancer	Myeloid		BT1303_ATGAGGGCACTGCCAG	314	612	Ovarian Cancer	Cancer
sc5rJUQ024_CGTGTCTCATTCACTT	2854	14179	Breast Cancer	DC		scrEXT001_GCGACCATCAGGTTCA	1329	3062	Clorectal Cancer	EC		BT1244_CATCATACGAGATA	1367	28653	Lung Cancer	B cell		BT1303_ATGAGGGCAGCTTAAC	3017	12426	Ovarian Cancer	Fibroblast
[truncated: 91,858 more rows]
