# Supplementary material for: Single-cell RNA binding protein regulatory network analyses reveal oncogenic HNRNPK-MYC signalling pathway in cancer
Source: Commun Biol. 2023 Jan 21;6:82. doi: 10.1038/s42003-023-04457-2 (PMC9867709; doi:10.1038/s42003-023-04457-2)
Supplement: Supplementary file 6 — Supplementary Data 4 [file 42003_2023_4457_MOESM6_ESM.xlsx]

## Sheet: Data 4
Data 4. The RBP regulators in cell types.
Cancers	Cell Type	Regulons
CRC	Mast	SRSF7 (19g)
CRC	Mast	RBM5 (34g)
CRC	Mast	SF1 (23g)
CRC	Mast	TIAL1 (72g)
CRC	Mast	RBM4 (64g)
CRC	Mast	PCBP2 (190g)
CRC	Mast	HNRNPH3 (177g)
CRC	Mast	HNRNPH1 (144g)
CRC	Mast	ELAVL1 (72g)
CRC	Mast	G3BP1 (28g)
CRC	Mast	RBMX (22g)
CRC	Mast	SFPQ (19g)
CRC	Mast	TIA1 (17g)
CRC	Mast	HNRNPF (598g)
CRC	Mast	PUM1 (877g)
CRC	Mast	MBNL1 (551g)
CRC	Mast	SRSF6 (54g)
CRC	Mast	PUM2 (37g)
CRC	Myeloid	SRSF10 (321g)
CRC	Myeloid	SF1 (1983g)
CRC	Myeloid	HNRNPF (2155g)
CRC	Myeloid	HNRNPH1 (1858g)
CRC	Myeloid	HNRNPH3 (1751g)
CRC	Myeloid	TIAL1 (171g)
CRC	Myeloid	NONO (15g)
CRC	Myeloid	SRSF7 (23g)
CRC	Myeloid	SFPQ (67g)
CRC	Myeloid	PUM1 (227g)
CRC	Myeloid	MBNL1 (192g)
OvC	T cell	ELAVL1 (45g)
OvC	T cell	PCBP2 (25g)
OvC	T cell	TIAL1 (96g)
OvC	T cell	HNRNPF (779g)
OvC	T cell	HNRNPH1 (673g)
OvC	T cell	MBNL1 (1277g)
OvC	T cell	SRSF7 (695g)
OvC	T cell	TRA2B (24g)
OvC	T cell	SFPQ (18g)
OvC	T cell	G3BP1 (10g)
OvC	T cell	SRSF6 (27g)
OvC	T cell	SF1 (19g)
OvC	Myeloid	YBX1 (27g)
OvC	Myeloid	HNRNPF (343g)
OvC	Myeloid	HNRNPK (26g)
OvC	Myeloid	SRSF7 (173g)
OvC	Myeloid	TRA2B (20g)
OvC	Myeloid	HNRNPH1 (182g)
OvC	Myeloid	MBNL1 (24g)
OvC	Myeloid	FMR1 (24g)
OvC	Myeloid	SRSF6 (15g)
OvC	Myeloid	RBM14 (132g)
OvC	Myeloid	HNRNPD (31g)
OvC	Myeloid	PUM1 (22g)
OvC	Myeloid	SF1 (19g)
OvC	Myeloid	NONO (1635g)
OvC	Myeloid	RBM25 (252g)
CRC	Fibroblast	NONO (51g)
CRC	Fibroblast	HNRNPDL (26g)
CRC	Fibroblast	RBM25 (25g)
CRC	Fibroblast	SRSF7 (17g)
CRC	Fibroblast	HNRNPH1 (429g)
CRC	Fibroblast	HNRNPH3 (341g)
CRC	Fibroblast	PUM1 (73g)
CRC	Fibroblast	HNRNPLL (647g)
CRC	Fibroblast	MBNL1 (92g)
CRC	Fibroblast	TIAL1 (75g)
CRC	Fibroblast	QKI (23g)
CRC	Fibroblast	TIA1 (19g)
CRC	Fibroblast	ELAVL1 (17g)
BRCA	Fibroblast	HNRNPDL (21g)
BRCA	Fibroblast	PUM2 (46g)
BRCA	Fibroblast	SRSF6 (30g)
BRCA	Fibroblast	RBM25 (149g)
BRCA	Fibroblast	ELAVL1 (3151g)
BRCA	Fibroblast	SF1 (3145g)
BRCA	Fibroblast	MBNL1 (3152g)
BRCA	Fibroblast	HNRNPLL (3086g)
BRCA	Fibroblast	TIA1 (3141g)
BRCA	Fibroblast	HNRNPH1 (3058g)
BRCA	Fibroblast	HNRNPH3 (98g)
BRCA	Fibroblast	SRSF4 (26g)
BRCA	Fibroblast	TIAL1 (19g)
BRCA	Mast	HNRNPDL (49g)
BRCA	Mast	HNRNPF (270g)
BRCA	Mast	MBNL1 (189g)
BRCA	Mast	HNRNPH3 (37g)
BRCA	Mast	HNRNPH1 (17g)
BRCA	Mast	SF1 (136g)
BRCA	Mast	SSB (60g)
BRCA	Mast	RBMS1 (13g)
BRCA	Mast	SRSF6 (124g)
BRCA	Mast	TIA1 (40g)
OvC	B cell	ELAVL1 (403g)
OvC	B cell	PCBP2 (150g)
OvC	B cell	MBNL1 (134g)
OvC	B cell	HNRNPF (129g)
OvC	B cell	PUM1 (152g)
OvC	B cell	HNRNPH1 (224g)
OvC	B cell	TIAL1 (1536g)
OvC	B cell	HNRNPH3 (868g)
OvC	B cell	SF1 (24g)
OvC	B cell	SSB (22g)
OvC	B cell	CELF1 (112g)
OvC	B cell	SFPQ (150g)
OvC	B cell	HNRNPK (20g)
CRC	Enteric glia	HNRNPDL (83g)
CRC	Enteric glia	SRSF5 (56g)
CRC	Enteric glia	SRSF6 (42g)
CRC	Enteric glia	YBX1 (28g)
CRC	Enteric glia	SRSF7 (21g)
CRC	Enteric glia	QKI (95g)
CRC	Enteric glia	ZRANB2 (20g)
CRC	Enteric glia	PUM1 (16g)
CRC	Enteric glia	HNRNPH3 (98g)
CRC	Enteric glia	RBM4 (189g)
CRC	Enteric glia	PUM2 (80g)
LC	Alveolar	HNRNPH3 (28g)
LC	Alveolar	HNRNPF (244g)
LC	Alveolar	MBNL1 (141g)
LC	Alveolar	HNRNPDL (44g)
LC	Alveolar	SRSF10 (144g)
LC	Alveolar	HNRNPH1 (112g)
LC	Alveolar	SF1 (63g)
LC	Alveolar	PUM1 (29g)
LC	Alveolar	SRSF6 (111g)
LC	Alveolar	TRA2B (269g)
LC	Alveolar	TIAL1 (167g)
LC	Alveolar	SSB (11g)
LC	Alveolar	NONO (315g)
LC	Alveolar	HNRNPLL (19g)
CRC	EC	HNRNPK (149g)
CRC	EC	CELF1 (52g)
CRC	EC	PUM1 (2155g)
CRC	EC	TIA1 (602g)
CRC	EC	NONO (21g)
CRC	EC	ELAVL1 (46g)
CRC	EC	SRSF6 (163g)
CRC	EC	SRSF10 (39g)
CRC	EC	HNRNPDL (22g)
CRC	EC	TIAL1 (61g)
CRC	EC	SRSF4 (385g)
CRC	EC	TRA2B (17g)
CRC	EC	TUT1 (14g)
CRC	EC	RBMX (439g)
CRC	EC	HNRNPH1 (17g)
CRC	EC	ZRANB2 (24g)
CRC	EC	HNRNPH3 (18g)
BRCA	Myeloid	HNRNPH3 (15g)
BRCA	Myeloid	NONO (156g)
BRCA	Myeloid	HNRNPF (293g)
BRCA	Myeloid	SRSF6 (257g)
BRCA	Myeloid	ELAVL4 (212g)
BRCA	Myeloid	ZRANB2 (157g)
BRCA	Myeloid	TRA2B (2617g)
BRCA	Myeloid	PUM1 (858g)
BRCA	Myeloid	RBM8A (136g)
BRCA	Myeloid	YBX1 (31g)
BRCA	Myeloid	HNRNPK (26g)
BRCA	Myeloid	TIAL1 (163g)
BRCA	Myeloid	PCBP2 (44g)
BRCA	EC	RBM8A (25g)
BRCA	EC	HNRNPF (218g)
BRCA	EC	SRSF7 (52g)
BRCA	EC	TARDBP (29g)
BRCA	EC	ELAVL1 (302g)
BRCA	EC	SFPQ (75g)
BRCA	EC	ZRANB2 (222g)
BRCA	EC	SF1 (370g)
BRCA	EC	HNRNPH3 (2303g)
BRCA	EC	HNRNPH1 (2984g)
BRCA	EC	MBNL1 (2961g)
BRCA	EC	TRA2B (16g)
BRCA	EC	TIAL1 (240g)
BRCA	EC	PPRC1 (61g)
CRC	Epithelial	HNRNPF (227g)
CRC	Epithelial	HNRNPH1 (227g)
CRC	Epithelial	TRA2B (317g)
CRC	Epithelial	TIAL1 (144g)
CRC	Epithelial	SFPQ (306g)
CRC	Epithelial	SRSF7 (133g)
CRC	Epithelial	PUM1 (34g)
CRC	Epithelial	RBM4 (23g)
CRC	Epithelial	TUT1 (23g)
CRC	Epithelial	RC3H1 (15g)
CRC	Epithelial	HNRNPA3 (238g)
CRC	Epithelial	PCBP2 (107g)
LC	Epithelial	TRA2B (301g)
LC	Epithelial	TIAL1 (152g)
LC	Epithelial	SRSF10 (2974g)
LC	Epithelial	HNRNPF (4193g)
LC	Epithelial	HNRNPH3 (3070g)
LC	Epithelial	HNRNPH1 (2752g)
LC	Epithelial	G3BP1 (174g)
LC	Epithelial	SRSF7 (72g)
LC	Epithelial	RBM25 (263g)
LC	Epithelial	PUM1 (257g)
LC	Epithelial	SRSF5 (29g)
LC	Epithelial	ANKHD1 (28g)
LC	Epithelial	PCBP2 (60g)
LC	Epithelial	ZRANB2 (24g)
LC	Epithelial	ELAVL1 (25g)
LC	Epithelial	RC3H1 (26g)
LC	Epithelial	TIA1 (37g)
LC	Epithelial	HNRNPLL (137g)
LC	Epithelial	NONO (23g)
OvC	EC	SFPQ (27g)
OvC	EC	TRA2B (89g)
OvC	EC	SRSF7 (61g)
OvC	EC	MBNL1 (55g)
OvC	EC	PUM2 (48g)
OvC	EC	PUM1 (22g)
OvC	EC	RC3H1 (27g)
OvC	EC	RBMX (25g)
OvC	EC	HNRNPH1 (41g)
OvC	EC	HNRNPLL (25g)
OvC	EC	HNRNPK (1177g)
OvC	EC	HNRNPH3 (91g)
OvC	EC	TIAL1 (163g)
OvC	EC	FMR1 (147g)
OvC	EC	HNRNPF (2547g)
OvC	EC	SF1 (2085g)
OvC	EC	NONO (36g)
OvC	EC	SSB (23g)
LC	Mast	HNRNPH3 (411g)
LC	Mast	HNRNPF (156g)
LC	Mast	HNRNPH1 (141g)
LC	Mast	SF1 (755g)
LC	Mast	HNRNPDL (536g)
LC	Mast	MBNL1 (1015g)
LC	Mast	FMR1 (1007g)
LC	Mast	TIAL1 (134g)
LC	Mast	TRA2B (185g)
LC	Mast	YBX1 (182g)
LC	Mast	ELAVL1 (11g)
LC	Mast	RC3H1 (15g)
LC	Mast	SFPQ (179g)
LC	Mast	RBM14 (40g)
LC	Mast	HNRNPK (49g)
LC	Mast	NONO (24g)
LC	Mast	SRSF7 (51g)
LC	Mast	PUM1 (35g)
LC	Fibroblast	HNRNPK (23g)
LC	Fibroblast	HNRNPF (537g)
LC	Fibroblast	HNRNPDL (22g)
LC	Fibroblast	FUS (21g)
LC	Fibroblast	RC3H1 (17g)
LC	Fibroblast	SRSF7 (143g)
LC	Fibroblast	SFPQ (23g)
LC	Fibroblast	TIAL1 (11g)
LC	Fibroblast	HNRNPH1 (32g)
LC	Fibroblast	RBM5 (339g)
LC	Fibroblast	HNRNPH3 (128g)
LC	Fibroblast	MBNL1 (23g)
LC	Fibroblast	ZRANB2 (19g)
LC	Fibroblast	SF1 (17g)
BRCA	B cell	RBMS1 (29g)
BRCA	B cell	TRA2B (44g)
BRCA	B cell	DDX58 (42g)
BRCA	B cell	HNRNPK (183g)
BRCA	B cell	HNRNPH1 (2045g)
BRCA	B cell	TIAL1 (176g)
BRCA	B cell	RBM4 (113g)
BRCA	B cell	SRSF10 (36g)
LC	B cell	HNRNPK (578g)
LC	B cell	TIAL1 (344g)
LC	B cell	SSB (37g)
LC	B cell	TARDBP (17g)
LC	B cell	TRA2B (26g)
LC	B cell	PUM1 (31g)
LC	B cell	SRSF6 (24g)
LC	B cell	SRSF7 (99g)
LC	B cell	HNRNPDL (23g)
LC	B cell	SFPQ (124g)
LC	B cell	HNRNPH1 (637g)
LC	B cell	HNRNPF (581g)
LC	B cell	HNRNPH3 (572g)
BRCA	DC	HNRNPF (390g)
BRCA	DC	SF1 (1944g)
BRCA	DC	HNRNPH1 (1509g)
BRCA	DC	MBNL1 (129g)
BRCA	DC	RBM25 (381g)
BRCA	DC	NONO (99g)
BRCA	DC	SFPQ (24g)
BRCA	DC	SRSF6 (25g)
BRCA	DC	ZRANB2 (99g)
BRCA	DC	TIAL1 (196g)
BRCA	DC	HNRNPH3 (31g)
BRCA	DC	PCBP2 (29g)
BRCA	DC	YBX1 (21g)
BRCA	DC	PUM1 (280g)
BRCA	DC	QKI (75g)
BRCA	DC	SRSF7 (17g)
BRCA	DC	RBMX (15g)
CRC	T cell	RC3H1 (22g)
CRC	T cell	AKAP1 (21g)
CRC	T cell	MBNL1 (1540g)
CRC	T cell	HNRNPF (1164g)
CRC	T cell	HNRNPH3 (1070g)
CRC	T cell	ELAVL1 (473g)
CRC	T cell	SF1 (109g)
CRC	T cell	YBX1 (39g)
CRC	T cell	HNRNPH1 (140g)
CRC	T cell	PCBP2 (225g)
CRC	T cell	PUM1 (122g)
LC	EC	HNRNPF (160g)
LC	EC	TIA1 (265g)
LC	EC	PUM1 (1192g)
LC	EC	HNRNPH1 (1605g)
LC	EC	HNRNPH3 (1562g)
LC	EC	HNRNPLL (27g)
LC	EC	TIAL1 (51g)
LC	EC	TARDBP (31g)
LC	EC	FMR1 (20g)
LC	EC	TRA2B (34g)
LC	EC	QKI (26g)
LC	EC	HNRNPDL (97g)
LC	EC	SF1 (139g)
LC	EC	SRSF10 (98g)
LC	EC	SFPQ (178g)
LC	EC	MBNL1 (146g)
LC	EC	SRSF7 (68g)
CRC	B cell	HNRNPK (23g)
CRC	B cell	SF1 (37g)
CRC	B cell	CELF1 (13g)
CRC	B cell	ELAVL1 (98g)
CRC	B cell	PUM2 (16g)
CRC	B cell	HNRNPH1 (57g)
CRC	B cell	TIAL1 (251g)
CRC	B cell	MBNL1 (1564g)
CRC	B cell	HNRNPH3 (822g)
LC	Myeloid	SFPQ (150g)
LC	Myeloid	SF1 (1882g)
LC	Myeloid	TUT1 (2225g)
LC	Myeloid	HNRNPF (1780g)
LC	Myeloid	HNRNPH1 (1780g)
LC	Myeloid	PUM1 (59g)
LC	Myeloid	TIA1 (30g)
LC	Myeloid	NONO (348g)
LC	Myeloid	SRSF7 (76g)
LC	Myeloid	TIAL1 (18g)
LC	Myeloid	RBM4 (13g)
BRCA	T cell	HNRNPF (236g)
BRCA	T cell	YBX1 (24g)
BRCA	T cell	SRSF7 (28g)
BRCA	T cell	SF1 (23g)
BRCA	T cell	MBNL1 (85g)
BRCA	T cell	TIA1 (186g)
BRCA	T cell	HNRNPH3 (801g)
BRCA	T cell	FMR1 (476g)
BRCA	T cell	TIAL1 (12g)
BRCA	T cell	CELF1 (12g)
BRCA	T cell	SRSF6 (12g)
BRCA	T cell	NONO (16g)
BRCA	T cell	RC3H1 (17g)
BRCA	T cell	SSB (13g)
LC	Cancer	PUM1 (39g)
LC	Cancer	RBM25 (29g)
LC	Cancer	QKI (32g)
LC	Cancer	ZRANB2 (19g)
LC	Cancer	NONO (23g)
LC	Cancer	TRA2B (285g)
LC	Cancer	HNRNPK (2280g)
LC	Cancer	MBNL1 (2733g)
LC	Cancer	TIAL1 (2792g)
LC	Cancer	SF1 (2265g)
LC	Cancer	ELAVL1 (28g)
LC	Cancer	SRSF7 (57g)
LC	Cancer	HNRNPH3 (30g)
LC	Cancer	HNRNPD (18g)
LC	Cancer	YBX1 (353g)
LC	Cancer	SFPQ (133g)
CRC	Cancer	HNRNPF (456g)
CRC	Cancer	SRSF10 (598g)
CRC	Cancer	SRSF7 (2607g)
CRC	Cancer	MBNL1 (712g)
CRC	Cancer	HNRNPH1 (111g)
CRC	Cancer	HNRNPK (77g)
CRC	Cancer	NONO (158g)
CRC	Cancer	TARDBP (25g)
CRC	Cancer	DDX58 (13g)
CRC	Cancer	ZNF638 (14g)
CRC	Cancer	PUM1 (100g)
CRC	Cancer	SF1 (73g)
BRCA	Cancer	HNRNPF (257g)
BRCA	Cancer	RC3H1 (222g)
BRCA	Cancer	TIAL1 (99g)
BRCA	Cancer	PUM1 (27g)
BRCA	Cancer	RBM25 (29g)
BRCA	Cancer	SF1 (24g)
BRCA	Cancer	RBM4 (27g)
BRCA	Cancer	HNRNPLL (12g)
BRCA	Cancer	HNRNPD (19g)
BRCA	Cancer	YBX1 (67g)
BRCA	Cancer	TRA2B (32g)
OvC	Cancer	SRSF4 (47g)
OvC	Cancer	SRSF10 (13g)
OvC	Cancer	PUM2 (191g)
OvC	Cancer	PUM1 (47g)
OvC	Cancer	PCBP2 (24g)
OvC	Cancer	HNRNPDL (49g)
OvC	Cancer	YBX1 (36g)
OvC	Cancer	HNRNPF (40g)
OvC	Cancer	TIAL1 (805g)
OvC	Cancer	SRSF7 (54g)
OvC	Cancer	SF1 (154g)
OvC	Cancer	HNRNPK (82g)
OvC	Cancer	NOVA1 (19g)
OvC	Cancer	HNRNPH1 (32g)
OvC	Cancer	SFPQ (19g)
OvC	Cancer	TIA1 (26g)
OvC	Cancer	SRSF6 (107g)
OvC	Cancer	HNRNPH3 (148g)
OvC	Cancer	TRA2B (35g)
OvC	Fibroblast	TIAL1 (193g)
OvC	Fibroblast	HNRNPH3 (422g)
OvC	Fibroblast	SRSF5 (25g)
OvC	Fibroblast	RBMS1 (15g)
OvC	Fibroblast	SRSF7 (554g)
OvC	Fibroblast	PCBP2 (130g)
OvC	Fibroblast	HNRNPH1 (46g)
OvC	Fibroblast	SRSF6 (28g)
OvC	Fibroblast	HNRNPDL (75g)
OvC	Fibroblast	PUM1 (31g)
OvC	Fibroblast	SF1 (11g)
LC	T cell	HNRNPH1 (46g)
LC	T cell	SRSF7 (33g)
LC	T cell	HNRNPH3 (131g)
LC	T cell	HNRNPF (537g)
LC	T cell	TIAL1 (479g)
LC	T cell	HNRNPK (36g)
LC	T cell	YBX1 (24g)
LC	T cell	HNRNPDL (16g)
LC	T cell	QKI (14g)
