# Supplementary material for: Single-cell RNA binding protein regulatory network analyses reveal oncogenic HNRNPK-MYC signalling pathway in cancer
Source: Commun Biol. 2023 Jan 21;6:82. doi: 10.1038/s42003-023-04457-2 (PMC9867709; doi:10.1038/s42003-023-04457-2)
Supplement: Supplementary file 7 — Supplementary Data 5 [file 42003_2023_4457_MOESM7_ESM.xlsx]

## Sheet: Data 5
Data 5. The enriched RBP motifs in each cancer type.
Cancer	Cell Type	RBP	Best Motif
BRCA	B_cell	RBM4	RBM4_CGCGCGA_s102
BRCA	B_cell	TIAL1	TIAL1_UUUUCAGUUUU_1288
BRCA	B_cell	TRA2B	TRA2B_AAGAAGAA_s76,TRA2B_AAGAAGAAGAA_s77
BRCA	B_cell	HNRNPK	HNRNPK_UCCCCCCAA_1028
BRCA	B_cell	SRSF10	SRSF10_AAAGACAAA_1262
BRCA	B_cell	HNRNPH1	HNRNPH1_AGGGGAGGGG_901,HNRNPH1_AGGGAAGGGA_902,HNRNPH1_GAGGAAGGUG_1347,HNRNPH1_AUCGGGCGU_852
BRCA	B_cell	RBMS1	RBMS1_GAUAUAC_M143_0.6
BRCA	B_cell	DDX58	DDX58_GCGCGC_473
BRCA	Cancer	RBM4	RBM4_CGCGCGA_s102
BRCA	Cancer	RC3H1	RC3H1_CCUUCUGUG_354
BRCA	Cancer	TIAL1	TIAL1_UUUUAAAUUUU_1289
BRCA	Cancer	TRA2B	TRA2B_GAAAGAAG_1083,TRA2B_AAGAAGAA_s76,TRA2B_AAUAAGAAG_1077
BRCA	Cancer	SF1	SF1_UACUAGC_1204
BRCA	Cancer	HNRNPF	HNRNPF_CGGGGGGGGC_836,HNRNPF_GGGAAUGUGGG_815
BRCA	Cancer	YBX1	YBX1_CAACCACAA_1291
BRCA	Cancer	HNRNPLL	HNRNPLL_CACACCACA_1054
BRCA	Cancer	RBM25	RBM25_AUCGGGCA_1144
BRCA	Cancer	HNRNPD	HNRNPD_AUUUAUUUA_738
BRCA	Cancer	PUM1	PUM1_UGUACAUC_406
BRCA	DC	SRSF6	SRSF6_GCUCAUCCUGGC_1272
BRCA	DC	MBNL1	MBNL1_GCGCUUGUGC_1126
BRCA	DC	TIAL1	TIAL1_UUUUAAAUUUU_1289,TIAL1_UUUUCAGUUUU_1288
BRCA	DC	HNRNPH3	HNRNPH3_AUCGGGCGU_957,HNRNPH3_GGGUCGAGGGG_979
BRCA	DC	SFPQ	SFPQ_GAAGAGGAA_s25
BRCA	DC	NONO	NONO_GAGAGGAAC_185
BRCA	DC	SF1	SF1_UACGAAC_1205,SF1_UACUAGC_1204
BRCA	DC	HNRNPF	HNRNPF_AAGGCGAA_814,HNRNPF_GAGGAAGGUG_1331
BRCA	DC	YBX1	YBX1_CAACCACACCAC_1290
BRCA	DC	PCBP2	PCBP2_AAAUUCCA_787
BRCA	DC	HNRNPH1	HNRNPH1_GGGAAUGUGGG_872,HNRNPH1_AAGGCGAA_871,HNRNPH1_GGGUCGAGGGG_886
BRCA	DC	RBM25	RBM25_AUCGGGCA_1144
BRCA	DC	SRSF7	SRSF7_ACGAGAGAC_M353_0.6
BRCA	DC	RBMX	RBMX_AAGAAGGAAGG_1386
BRCA	DC	QKI	QKI_AUCUAAUCAUAU_83
BRCA	DC	ZRANB2	ZRANB2_GGUGGUGGU_1303
BRCA	DC	PUM1	PUM1_AAUUGUACAUAA_137
BRCA	EC	TARDBP	TARDBP_GUGAAUGA_541
BRCA	EC	MBNL1	MBNL1_GCGCUUGUGC_1126
BRCA	EC	TIAL1	TIAL1_UUUUAAAUUUU_1289
BRCA	EC	HNRNPH3	HNRNPH3_GGGUCGAGGGG_979
BRCA	EC	TRA2B	TRA2B_AAUAAGAAG_1077
BRCA	EC	SFPQ	SFPQ_UGGUCUGGAGC_s70
BRCA	EC	ELAVL1	ELAVL1_UUUAUUUAUUU_84
BRCA	EC	SF1	SF1_CGCUGAC_1188,SF1_GACUAAC_1191,SF1_UACGAAC_1205,SF1_CACCGAC_1189
BRCA	EC	HNRNPF	HNRNPF_GGGAAUGUGGG_815
BRCA	EC	HNRNPH1	HNRNPH1_AUCGGGCGU_852,HNRNPH1_GGGUCGAGGGG_886
BRCA	EC	PPRC1	PPRC1_CCGCGCC_M044_0.6
BRCA	EC	RBM8A	RBM8A_ACGCGCC_M054_0.6
BRCA	EC	RBMX	RBMX_AAGUAACAA_1316
BRCA	EC	SRSF7	SRSF7_ACGAAUGAU_s45,SRSF7_ACGAGAGAC_M353_0.6,SRSF7_GGACGACGA_s82
BRCA	EC	SSB	SSB_UGCUGUUUU_58
BRCA	EC	ZRANB2	ZRANB2_GGUAAAGGU_1302
BRCA	EC	PUM1	PUM1_UUUAAUGUU_343
BRCA	Fibroblast	SRSF6	SRSF6_GCAGCACCUGGC_1271
BRCA	Fibroblast	MBNL1	MBNL1_GCGCUUGUGC_1126
BRCA	Fibroblast	TIAL1	TIAL1_AUUUUUUUC_s65
BRCA	Fibroblast	HNRNPH3	HNRNPH3_GGGGGCUG_974,HNRNPH3_GGGAAUGUGGG_970
BRCA	Fibroblast	HNRNPDL	HNRNPDL_ACCACGCA_s44
BRCA	Fibroblast	ELAVL1	ELAVL1_AUUUAUUUAUUU_164,ELAVL1_CCCCCCC_1107
BRCA	Fibroblast	SF1	SF1_UACGAAC_1205
BRCA	Fibroblast	HNRNPLL	HNRNPLL_CACACCACA_1054
BRCA	Fibroblast	HNRNPH1	HNRNPH1_AAGGCGAA_871,HNRNPH1_CUGGGGGCUG_879
BRCA	Fibroblast	RBM25	RBM25_AUCGGGCA_1144
BRCA	Fibroblast	PUM2	PUM2_UGUACAUC_361
BRCA	Fibroblast	SRSF4	SRSF4_GAGGAAGAA_1274
BRCA	Fibroblast	TIA1	TIA1_UUCUCCUUUC_1285
BRCA	Mast	SRSF6	SRSF6_GCUCAUCCUGGC_1272,SRSF6_GAGGAAGAA_1267
BRCA	Mast	MBNL1	MBNL1_UGUCUCGCU_1125
BRCA	Mast	HNRNPH3	HNRNPH3_CGGGGGGGGC_986
BRCA	Mast	HNRNPDL	HNRNPDL_ACCACGCA_s44
BRCA	Mast	SF1	SF1_UACGAAC_1205,SF1_CACUGAC_1187,SF1_AUACUAACAA_495,SF1_UACUAGC_1204
BRCA	Mast	HNRNPF	HNRNPF_AGGGAAGGGA_838,HNRNPF_CGGGAUGGGGUA_804
BRCA	Mast	HNRNPH1	HNRNPH1_CUGGGGGCUG_879
BRCA	Mast	SSB	SSB_UGCUGUUUU_58
BRCA	Mast	RBMS1	RBMS1_GAUAUAC_M143_0.6
BRCA	Mast	TIA1	TIA1_GUUUUUUUUC_s67
BRCA	Myeloid	SRSF6	SRSF6_GAUCAACCUGGC_1273
BRCA	Myeloid	TIAL1	TIAL1_AUUUUUUUC_s65,TIAL1_UUUUCAGUUUU_1288
BRCA	Myeloid	TRA2B	TRA2B_GAAAGAAG_1083,TRA2B_AAGAAGAA_s76,TRA2B_AAGAAGAAG_1076,TRA2B_AAGAAGAAGAA_s77
BRCA	Myeloid	HNRNPK	HNRNPK_ACCCCCCCCCUA_s61
BRCA	Myeloid	HNRNPH3	HNRNPH3_AUCGGGCGU_957
BRCA	Myeloid	NONO	NONO_GAGAGGAAC_185
BRCA	Myeloid	HNRNPF	HNRNPF_AAGGCGAA_814,HNRNPF_AGGGGAGGGG_837
BRCA	Myeloid	YBX1	YBX1_CCCUGCG_s99
BRCA	Myeloid	PCBP2	PCBP2_CUAACCCUAA_156
BRCA	Myeloid	ZRANB2	ZRANB2_GGUAAAGGU_1302
BRCA	Myeloid	RBM8A	RBM8A_ACGCGCC_M054_0.6
BRCA	Myeloid	ELAVL4	ELAVL4_UAUUUAUUUA_353,ELAVL4_UUUAUUUAUUU_1102
BRCA	Myeloid	PUM1	PUM1_AAUUGUACAUAA_137,PUM1_CUUGUAGAUAA_74,PUM1_UGUAAUAUU_484,PUM1_UGUAGAUA_337
BRCA	T_cell	CELF1	CELF1_UGUGUUGUGUGU_s91
BRCA	T_cell	SRSF6	SRSF6_GAAGAAGA_1270
BRCA	T_cell	MBNL1	MBNL1_UGCUGCUUUU_1122
BRCA	T_cell	FMR1	FMR1_GGGCGAAGGAAG_78
BRCA	T_cell	HNRNPH3	HNRNPH3_AUCGGGCGU_957,HNRNPH3_AGGGAAGGGA_988
BRCA	T_cell	TIAL1	TIAL1_AUUUUUUUC_s65
BRCA	T_cell	NONO	NONO_GAGAGGAAC_185
BRCA	T_cell	SF1	SF1_UACUAGC_1204
BRCA	T_cell	HNRNPF	HNRNPF_AGGGAAGGGA_838
BRCA	T_cell	YBX1	YBX1_CCCUGCG_s99
BRCA	T_cell	SRSF7	SRSF7_GGACGACGA_s82,SRSF7_AGAGGAAGGCGA_1332
BRCA	T_cell	SSB	SSB_UGCUGUUUU_58
BRCA	T_cell	TIA1	TIA1_GUUUUUUUUC_s67
BRCA	T_cell	RC3H1	RC3H1_CCUUCUGUG_354
