# Supplementary material for: Single-cell RNA binding protein regulatory network analyses reveal oncogenic HNRNPK-MYC signalling pathway in cancer
Source: Commun Biol. 2023 Jan 21;6:82. doi: 10.1038/s42003-023-04457-2 (PMC9867709; doi:10.1038/s42003-023-04457-2)
Supplement: Supplementary file 8 — Supplementary Data 6 [file 42003_2023_4457_MOESM8_ESM.xlsx]

## Sheet: Data 6
Data 6. Jaccard index of RBP-gene regulation.
HepG2							K562
	BC	CRC	LC	OvC				BC	CRC	LC	OvC
SSB	0.00590511	NULL	0.00397351	0.00325866			AKAP1	NULL	0.00127138	NULL	NULL
G3BP1	NULL	0.00263055	0.0126128	0.000876851			PUM1	0.0827608	0.195897	0.120042	0.0197688
TIA1	0.229898	0.0463461	0.0244051	0.00166142			NONO	0.013861	0.0151606	0.0344828	0.130205
PCBP2	0.00552583	0.0234471	0.00429711	0.0166462			PUM2	0.00343573	0.0100949	NULL	0.018416
TIAL1	0.0481804	0.0366217	0.232249	0.160609			QKI	0.00773931	0.0104237	0.0046058	NULL
AKAP1	NULL	0.00161777	NULL	NULL			SSB	0.00419346	NULL	0.00337648	0.00309598
HNRNPK	0.0162888	0.0194265	0.169564	0.0934937			HNRNPK_2	NULL	NULL	NULL	NULL
QKI	0.00630493	0.00935293	0.0047719	NULL			FUS	NULL	NULL	0.00156078	NULL
SRSF7	0.00686642	0.205116	0.0409381	0.106389			ELAVL1	NULL	NULL	NULL	NULL
FUS	NULL	NULL	0.00166759	NULL			ZRANB2	0.0347997	0.00336616	0.00373367	NULL
SFPQ	0.00767129	0.0340279	0.0506658	0.017415			TARDBP_2	NULL	NULL	NULL	NULL
RBM5	NULL	0.00292287	0.0266467	NULL			MBNL1	NULL	NULL	NULL	NULL
							TARDBP	0.00176315	0.00215665	0.00362461	NULL
							FMR1_2	NULL	NULL	NULL	NULL
							TIA1	0.222855	0.0445079	0.0237914	0.00143824
							HNRNPK	0.0167304	0.0198102	0.170101	0.0964877
							FMR1	0.0409911	NULL	0.0870312	0.0127864
							SRSF7	0.00687563	0.204692	0.0412495	0.105523
