# Supplementary material for: Single-cell RNA binding protein regulatory network analyses reveal oncogenic HNRNPK-MYC signalling pathway in cancer
Source: Commun Biol. 2023 Jan 21;6:82. doi: 10.1038/s42003-023-04457-2 (PMC9867709; doi:10.1038/s42003-023-04457-2)
Supplement: Supplementary file 9 — Supplementary Data 7 [file 42003_2023_4457_MOESM9_ESM.xlsx]

## Sheet: Data 7
Data 7. Differential expression of RBPs in four cancer types.
Gene	Cancer	Cell	Total_mean_1	Total_mean_2	Fold Change	P value	P value.adj.FDR	Type	State
RBMS1	BC	B cell	0.10721	0.398506	0.26903	0	0	DEg	down
TRA2B	BC	B cell	0.514911	0.503151	1.02337	8.35614e-05	0.000132306	DEg	up
DDX58	BC	B cell	0.11174	0.149152	0.749173	0.227987	0.247529		stable
HNRNPK	BC	B cell	1.36165	1.69597	0.802873	0	0	DEg	down
HNRNPH1	BC	B cell	0.581729	0.569217	1.02198	2.46955e-06	4.26558e-06	DEg	up
TIAL1	BC	B cell	0.456021	0.402947	1.13171	1.69409e-10	3.78679e-10	DEg	up
RBM4	BC	B cell	0.16006	0.133348	1.20032	3.74498e-06	6.18736e-06	DEg	up
SRSF10	BC	B cell	0.585504	0.617272	0.948535	0.00132978	0.00194353	DEg	down
HNRNPF	BC	Cancer	1.14742	1.0827	1.05977	0	0	DEg	up
RC3H1	BC	Cancer	0.290034	0.259902	1.11594	0	0	DEg	up
TIAL1	BC	Cancer	0.338827	0.443928	0.763247	0	0	DEg	down
PUM1	BC	Cancer	0.299377	0.282265	1.06062	2.77556e-15	3.10209e-15	DEg	up
RBM25	BC	Cancer	0.585842	0.860664	0.680686	0	0	DEg	down
SF1	BC	Cancer	0.787373	1.11868	0.703842	0	0	DEg	down
RBM4	BC	Cancer	0.131067	0.137194	0.955341	0	0	DEg	down
HNRNPLL	BC	Cancer	0.134246	0.275331	0.48758	0	0	DEg	down
HNRNPD	BC	Cancer	0.376135	0.419532	0.89656	0	0	DEg	down
YBX1	BC	Cancer	3.3799	3.51908	0.96045	0	0	DEg	down
TRA2B	BC	Cancer	0.465157	0.52554	0.885103	0	0	DEg	down
HNRNPF	BC	DC	2.28177	1.09593	2.08204	0	0	DEg	up
SF1	BC	DC	2.05249	0.990867	2.0714	0	0	DEg	up
HNRNPH1	BC	DC	1.16022	0.564972	2.05359	0	0	DEg	up
MBNL1	BC	DC	2.54144	0.888414	2.86064	0	0	DEg	up
RBM25	BC	DC	1.83149	0.752976	2.43234	0	0	DEg	up
NONO	BC	DC	1.0663	0.629792	1.6931	1.11022e-16	1.75785e-16	DEg	up
SFPQ	BC	DC	1.79006	0.76401	2.34297	0	0	DEg	up
SRSF6	BC	DC	0.535912	0.245686	2.18129	1.77636e-15	2.70006e-15	DEg	up
ZRANB2	BC	DC	0.732044	0.494448	1.48053	2.28306e-12	2.9916e-12	DEg	up
TIAL1	BC	DC	0.798343	0.402888	1.98155	0	0	DEg	up
HNRNPH3	BC	DC	0.980663	0.522573	1.8766	3.55271e-15	5.19243e-15	DEg	up
PCBP2	BC	DC	9.75691	3.74161	2.60767	0	0	DEg	up
YBX1	BC	DC	9.83425	3.41505	2.87968	0	0	DEg	up
PUM1	BC	DC	0.480663	0.286771	1.67612	1.48983e-08	1.76917e-08	DEg	up
QKI	BC	DC	0.640884	0.213757	2.99818	0	0	DEg	up
SRSF7	BC	DC	2.69613	1.32525	2.03443	0	0	DEg	up
RBMX	BC	DC	1.3011	0.694072	1.8746	0	0	DEg	up
RBM8A	BC	EC	1.05089	0.826785	1.27105	0.00237968	0.00291703	DEg	up
HNRNPF	BC	EC	1.19923	1.10116	1.08906	0.170554	0.175164		stable
SRSF7	BC	EC	1.38982	1.3341	1.04177	0.000349483	0.000474298	DEg	up
TARDBP	BC	EC	0.18627	0.120615	1.54434	6.77458e-13	2.34031e-12	DEg	up
ELAVL1	BC	EC	0.335094	0.304179	1.10163	3.25284e-05	4.94431e-05	DEg	up
SFPQ	BC	EC	1.05473	0.758282	1.39095	2.19824e-14	8.35332e-14	DEg	up
ZRANB2	BC	EC	0.557369	0.493345	1.12977	3.63489e-07	7.26978e-07	DEg	up
SF1	BC	EC	1.07873	0.995792	1.08329	0.0847541	0.0947252		stable
HNRNPH3	BC	EC	0.654345	0.519915	1.25856	0.000329467	0.000463694	DEg	up
HNRNPH1	BC	EC	0.857417	0.555341	1.54395	0	0	DEg	up
MBNL1	BC	EC	1.04129	0.895263	1.16311	0.00373277	0.00443267	DEg	up
TRA2B	BC	EC	0.604417	0.498752	1.21186	0.00837641	0.00964557	DEg	up
TIAL1	BC	EC	0.486798	0.402114	1.2106	0.00201297	0.00254976	DEg	up
PPRC1	BC	EC	0.103697	0.0758918	1.36637	0.000131323	0.000191934	DEg	up
HNRNPDL	BC	Fibroblast	2.19264	1.49997	1.46178	0	0	DEg	up
PUM2	BC	Fibroblast	0.367726	0.251694	1.46101	0	0	DEg	up
SRSF6	BC	Fibroblast	0.414799	0.222339	1.86562	0	0	DEg	up
RBM25	BC	Fibroblast	1.04377	0.718468	1.45278	0	0	DEg	up
ELAVL1	BC	Fibroblast	0.384749	0.293441	1.31116	0	0	DEg	up
SF1	BC	Fibroblast	1.2741	0.957366	1.33084	0	0	DEg	up
MBNL1	BC	Fibroblast	1.18343	0.858844	1.37793	0	0	DEg	up
HNRNPLL	BC	Fibroblast	0.234497	0.223199	1.05062	3.10862e-14	3.28133e-14	DEg	up
TIA1	BC	Fibroblast	0.507209	0.254005	1.99684	0	0	DEg	up
HNRNPH1	BC	Fibroblast	0.662672	0.555645	1.19262	0	0	DEg	up
HNRNPH3	BC	Fibroblast	0.829772	0.479489	1.73053	0	0	DEg	up
SRSF4	BC	Fibroblast	0.719646	0.499113	1.44185	0	0	DEg	up
TIAL1	BC	Fibroblast	0.532743	0.38664	1.37788	0	0	DEg	up
HNRNPDL	BC	Mast	1.61905	1.59258	1.01662	7.31266e-05	0.000308757	DEg	up
HNRNPF	BC	Mast	0.644258	1.10979	0.580523	0.000535249	0.00184904	DEg	down
MBNL1	BC	Mast	0.815126	0.903075	0.902612	0.917906	0.942714		stable
HNRNPH3	BC	Mast	0.414566	0.527371	0.786099	0.659479	0.833723		stable
HNRNPH1	BC	Mast	0.358543	0.571761	0.627087	0.0150465	0.0357354	DEg	down
SF1	BC	Mast	0.893557	1.0007	0.892929	0.881578	0.942714		stable
SSB	BC	Mast	0.392157	0.531596	0.737697	0.916126	0.942714		stable
RBMS1	BC	Mast	0.182073	0.382207	0.476373	0.00366118	0.0115937	DEg	down
SRSF6	BC	Mast	0.0840336	0.249507	0.336799	4.74826e-08	3.60868e-07	DEg	down
TIA1	BC	Mast	0.19888	0.288685	0.688914	0.336992	0.512228		stable
HNRNPH3	BC	Myeloid	0.781059	0.514234	1.51888	0	0	DEg	up
NONO	BC	Myeloid	0.818737	0.624594	1.31083	0	0	DEg	up
HNRNPF	BC	Myeloid	1.79633	1.07284	1.67437	0	0	DEg	up
SRSF6	BC	Myeloid	0.358961	0.242822	1.47829	0	0	DEg	up
ELAVL4	BC	Myeloid	0.0453157	0.00119533	37.9107	0	0	DEg	up
ZRANB2	BC	Myeloid	0.48778	0.496865	0.981715	2.63156e-12	2.85712e-12	DEg	down
TRA2B	BC	Myeloid	0.980143	0.481058	2.03747	0	0	DEg	up
PUM1	BC	Myeloid	0.555499	0.275608	2.01554	0	0	DEg	up
RBM8A	BC	Myeloid	1.17159	0.821652	1.42589	0	0	DEg	up
YBX1	BC	Myeloid	11.5708	3.08099	3.75554	0	0	DEg	up
HNRNPK	BC	Myeloid	2.75458	1.62364	1.69654	0	0	DEg	up
TIAL1	BC	Myeloid	0.627291	0.395629	1.58556	0	0	DEg	up
PCBP2	BC	Myeloid	5.74236	3.69888	1.55246	0	0	DEg	up
HNRNPF	BC	T cell	0.987546	1.16544	0.847357	0	0	DEg	down
YBX1	BC	T cell	1.83852	4.28908	0.428651	0	0	DEg	down
SRSF7	BC	T cell	1.43707	1.28638	1.11714	0	0	DEg	up
SF1	BC	T cell	1.01565	0.991849	1.024	0	0	DEg	up
MBNL1	BC	T cell	1.25047	0.727295	1.71934	0	0	DEg	up
TIA1	BC	T cell	0.188687	0.337846	0.5585	0	0	DEg	down
HNRNPH3	BC	T cell	0.43046	0.574692	0.749027	0.00434314	0.00446052	DEg	down
FMR1	BC	T cell	0.0720796	0.109992	0.655319	0	0	DEg	down
TIAL1	BC	T cell	0.370138	0.424363	0.872221	0	0	DEg	down
CELF1	BC	T cell	0.256731	0.405891	0.632512	0	0	DEg	down
SRSF6	BC	T cell	0.119599	0.312762	0.382397	0	0	DEg	down
NONO	BC	T cell	0.418423	0.741604	0.564214	0	0	DEg	down
RC3H1	BC	T cell	0.196549	0.308004	0.638137	0	0	DEg	down
SSB	BC	T cell	0.338551	0.626924	0.54002	0	0	DEg	down
HNRNPK	CRC	B cell	1.04446	1.70864	0.611278	0	0	DEg	down
SF1	CRC	B cell	0.471787	0.605108	0.779673	0.238194	0.238194		stable
CELF1	CRC	B cell	0.167284	0.370471	0.451545	0	0	DEg	down
ELAVL1	CRC	B cell	0.185808	0.257199	0.722428	0	0	DEg	down
PUM2	CRC	B cell	0.0951838	0.191949	0.495881	0	0	DEg	down
HNRNPH1	CRC	B cell	0.62183	0.761999	0.816051	0.00892482	0.00968981	DEg	down
TIAL1	CRC	B cell	0.215588	0.277901	0.775775	1.34715e-10	1.70639e-10	DEg	down
MBNL1	CRC	B cell	0.331291	0.520852	0.636056	0	0	DEg	down
HNRNPH3	CRC	B cell	0.286976	0.522766	0.548957	0	0	DEg	down
HNRNPF	CRC	Cancer	1.10838	0.836077	1.32569	0	0	DEg	up
SRSF10	CRC	Cancer	0.867428	0.518482	1.67302	0	0	DEg	up
SRSF7	CRC	Cancer	0.916483	1.02548	0.893714	0	0	DEg	down
MBNL1	CRC	Cancer	0.291735	0.552701	0.527834	0	0	DEg	down
HNRNPH1	CRC	Cancer	0.957569	0.670918	1.42725	0	0	DEg	up
HNRNPK	CRC	Cancer	1.85773	1.52129	1.22116	0	0	DEg	up
NONO	CRC	Cancer	0.642507	0.476122	1.34946	0.612522	0.612522		stable
TARDBP	CRC	Cancer	0.30815	0.221298	1.39247	2.80709e-12	3.44095e-12	DEg	up
DDX58	CRC	Cancer	0.0479985	0.0409129	1.17319	5.8785e-07	6.20508e-07	DEg	up
ZNF638	CRC	Cancer	0.237208	0.222232	1.06739	0	0	DEg	up
PUM1	CRC	Cancer	0.381492	0.246955	1.54478	2.2085e-08	2.3978e-08	DEg	up
SF1	CRC	Cancer	0.650187	0.562741	1.15539	0	0	DEg	up
HNRNPK	CRC	EC	1.99488	1.57737	1.26469	0	0	DEg	up
CELF1	CRC	EC	0.532283	0.325716	1.6342	0	0	DEg	up
PUM1	CRC	EC	0.449606	0.268559	1.67414	0	0	DEg	up
TIA1	CRC	EC	0.257087	0.159557	1.61126	0	0	DEg	up
NONO	CRC	EC	0.688583	0.505202	1.36299	0	0	DEg	up
ELAVL1	CRC	EC	0.333858	0.240249	1.38964	0	0	DEg	up
SRSF6	CRC	EC	0.262205	0.247436	1.05969	5.1491e-05	5.43517e-05	DEg	up
SRSF10	CRC	EC	0.751969	0.592593	1.26894	0	0	DEg	up
HNRNPDL	CRC	EC	1.36654	1.19949	1.13927	5.04541e-12	6.84734e-12	DEg	up
TIAL1	CRC	EC	0.320866	0.264588	1.2127	5.62597e-07	6.28785e-07	DEg	up
SRSF4	CRC	EC	0.735827	0.439761	1.67324	0	0	DEg	up
TRA2B	CRC	EC	0.966535	0.675381	1.4311	0	0	DEg	up
TUT1	CRC	EC	0.104724	0.0370082	2.82977	0	0	DEg	up
RBMX	CRC	EC	0.924409	0.790206	1.16983	1.07344e-09	1.31583e-09	DEg	up
HNRNPH1	CRC	EC	1.05591	0.719844	1.46685	0	0	DEg	up
ZRANB2	CRC	EC	0.391339	0.364405	1.07391	1.24223e-06	1.34871e-06	DEg	up
HNRNPH3	CRC	EC	0.590551	0.478256	1.2348	1.0697e-12	1.56341e-12	DEg	up
HNRNPDL	CRC	Enteric glia	0.77904	1.21719	0.640034	0.0320704	0.0338521	DEg	down
SRSF5	CRC	Enteric glia	0.762626	1.31996	0.577765	3.37924e-07	4.14229e-07	DEg	down
SRSF6	CRC	Enteric glia	0.113636	0.250789	0.453116	1.78294e-07	2.33626e-07	DEg	down
YBX1	CRC	Enteric glia	0.915404	4.47211	0.204692	0	0	DEg	down
SRSF7	CRC	Enteric glia	0.352273	1.0114	0.348301	0	0	DEg	down
QKI	CRC	Enteric glia	0.429293	0.219358	1.95704	0	0	DEg	up
ZRANB2	CRC	Enteric glia	0.22096	0.368658	0.599361	0.000242948	0.000288501	DEg	down
PUM1	CRC	Enteric glia	0.107323	0.282289	0.380189	1.98963e-12	3.7803e-12	DEg	down
HNRNPH3	CRC	Enteric glia	0.261364	0.488935	0.534557	9.64528e-08	1.40969e-07	DEg	down
RBM4	CRC	Enteric glia	0.0542929	0.120277	0.4514	1.41713e-07	1.9267e-07	DEg	down
PUM2	CRC	Enteric glia	0.0555556	0.178604	0.311054	3.79807e-13	8.01815e-13	DEg	down
HNRNPF	CRC	Epithelial	1.7741	0.858669	2.0661	0	0	DEg	up
HNRNPH1	CRC	Epithelial	1.35986	0.70923	1.91738	0	0	DEg	up
TRA2B	CRC	Epithelial	1.38903	0.658438	2.10958	0	0	DEg	up
TIAL1	CRC	Epithelial	0.376668	0.262572	1.43454	0	0	DEg	up
SFPQ	CRC	Epithelial	1.62778	0.65146	2.49866	0	0	DEg	up
SRSF7	CRC	Epithelial	1.41473	0.979212	1.44476	2.23266e-13	2.65128e-13	DEg	up
PUM1	CRC	Epithelial	0.623332	0.262355	2.37591	0	0	DEg	up
RBM4	CRC	Epithelial	0.177954	0.116212	1.53128	0	0	DEg	up
TUT1	CRC	Epithelial	0.0519031	0.0404215	1.28405	1.35876e-06	1.39548e-06	DEg	up
RC3H1	CRC	Epithelial	0.208107	0.0922237	2.25654	0	0	DEg	up
HNRNPA3	CRC	Epithelial	2.609	1.18885	2.19455	0	0	DEg	up
PCBP2	CRC	Epithelial	2.08255	1.29445	1.60883	1.65491e-11	1.8496e-11	DEg	up
NONO	CRC	Fibroblast	0.71735	0.474916	1.51048	0	0	DEg	up
HNRNPDL	CRC	Fibroblast	1.88243	1.07231	1.75549	0	0	DEg	up
RBM25	CRC	Fibroblast	0.820934	0.636241	1.29029	0	0	DEg	up
SRSF7	CRC	Fibroblast	1.09001	0.981004	1.11111	0	0	DEg	up
HNRNPH1	CRC	Fibroblast	0.754684	0.736326	1.02493	0	0	DEg	up
HNRNPH3	CRC	Fibroblast	0.733505	0.43422	1.68925	0	0	DEg	up
PUM1	CRC	Fibroblast	0.337768	0.26718	1.2642	0	0	DEg	up
HNRNPLL	CRC	Fibroblast	0.165219	0.111019	1.4882	0	0	DEg	up
MBNL1	CRC	Fibroblast	0.62517	0.462906	1.35053	0	0	DEg	up
TIAL1	CRC	Fibroblast	0.345099	0.25216	1.36857	0	0	DEg	up
QKI	CRC	Fibroblast	0.419766	0.183191	2.29141	0	0	DEg	up
TIA1	CRC	Fibroblast	0.227125	0.152655	1.48783	0	0	DEg	up
ELAVL1	CRC	Fibroblast	0.29066	0.236561	1.22869	0	0	DEg	up
SRSF7	CRC	Mast	0.555718	1.00648	0.552141	2.42131e-09	5.11166e-09	DEg	down
RBM5	CRC	Mast	0.121701	0.200872	0.605864	8.01916e-05	0.000105079	DEg	down
SF1	CRC	Mast	0.272727	0.588584	0.463362	9.21485e-15	5.83607e-14	DEg	down
TIAL1	CRC	Mast	0.118768	0.270238	0.439496	6.74673e-09	1.34935e-08	DEg	down
RBM4	CRC	Mast	0.058651	0.120038	0.488603	3.46249e-05	4.87313e-05	DEg	down
PCBP2	CRC	Mast	0.543988	1.34354	0.404891	0	0	DEg	down
HNRNPH3	CRC	Mast	0.239003	0.488707	0.489052	1.82367e-11	6.29997e-11	DEg	down
HNRNPH1	CRC	Mast	0.412023	0.744633	0.553324	0.000187022	0.000215358	DEg	down
ELAVL1	CRC	Mast	0.0997067	0.248025	0.402003	5.12492e-10	1.39105e-09	DEg	down
G3BP1	CRC	Mast	0.165689	0.366128	0.452544	1.72099e-09	4.08735e-09	DEg	down
RBMX	CRC	Mast	0.582111	0.801459	0.726315	0.0739599	0.0759588		stable
SFPQ	CRC	Mast	0.300587	0.703074	0.427532	1.67821e-12	7.97151e-12	DEg	down
TIA1	CRC	Mast	0.085044	0.166515	0.510728	2.38622e-05	3.62705e-05	DEg	down
HNRNPF	CRC	Mast	0.368035	0.909633	0.404597	1.11022e-16	8.43769e-16	DEg	down
PUM1	CRC	Mast	0.0894428	0.282125	0.317033	8.471e-14	4.59854e-13	DEg	down
MBNL1	CRC	Mast	0.31085	0.493182	0.630295	0.000144419	0.000182931	DEg	down
SRSF6	CRC	Mast	0.130499	0.250169	0.521642	0.00016478	0.000201988	DEg	down
PUM2	CRC	Mast	0.085044	0.17782	0.47826	4.20961e-06	6.66521e-06	DEg	down
SRSF10	CRC	Myeloid	0.380797	0.624154	0.610101	0	0	DEg	down
SF1	CRC	Myeloid	0.498371	0.592232	0.841513	0.000916495	0.00145112	DEg	down
HNRNPF	CRC	Myeloid	0.983956	0.892817	1.10208	9.10383e-15	2.88288e-14	DEg	up
HNRNPH1	CRC	Myeloid	0.64352	0.749091	0.859068	2.66248e-10	6.74495e-10	DEg	down
HNRNPH3	CRC	Myeloid	0.417398	0.49159	0.849077	0.0753916	0.0987889		stable
TIAL1	CRC	Myeloid	0.253698	0.269295	0.942081	0.769484	0.790281		stable
NONO	CRC	Myeloid	0.465781	0.520936	0.894122	0.142241	0.180172		stable
SRSF7	CRC	Myeloid	0.875407	1.01192	0.865095	6.3749e-12	1.86343e-11	DEg	down
SFPQ	CRC	Myeloid	0.644021	0.702091	0.91729	0.00332251	0.00505021	DEg	down
PUM1	CRC	Myeloid	0.263976	0.280634	0.94064	0.165723	0.197397		stable
MBNL1	CRC	Myeloid	0.7636	0.462799	1.64996	0	0	DEg	up
RC3H1	CRC	T cell	0.0541219	0.108536	0.498652	0	0	DEg	down
AKAP1	CRC	T cell	0.0321991	0.23186	0.138873	0	0	DEg	down
MBNL1	CRC	T cell	0.521466	0.482499	1.08076	0	0	DEg	up
HNRNPF	CRC	T cell	0.644668	0.965659	0.667594	2.09625e-06	2.21271e-06	DEg	down
HNRNPH3	CRC	T cell	0.29356	0.532891	0.550882	0	0	DEg	down
ELAVL1	CRC	T cell	0.140557	0.272145	0.516479	0	0	DEg	down
SF1	CRC	T cell	0.449532	0.617366	0.728145	0.00727477	0.00727477	DEg	down
YBX1	CRC	T cell	1.6103	5.11089	0.315072	0	0	DEg	down
HNRNPH1	CRC	T cell	0.438913	0.815	0.538544	0	0	DEg	down
PCBP2	CRC	T cell	0.729048	1.48241	0.491798	0	0	DEg	down
PUM1	CRC	T cell	0.140329	0.314009	0.446894	0	0	DEg	down
HNRNPH3	LC	Alveolar	0.37728	0.326841	1.15432	1.01521e-06	1.74036e-06	DEg	up
HNRNPF	LC	Alveolar	0.713653	0.767319	0.93006	0.00181507	0.0027226	DEg	down
MBNL1	LC	Alveolar	0.717561	0.437106	1.64162	0	0	DEg	up
HNRNPDL	LC	Alveolar	1.32335	1.1679	1.1331	4.42371e-07	7.96267e-07	DEg	up
SRSF10	LC	Alveolar	0.400208	0.356799	1.12166	6.29606e-06	1.03026e-05	DEg	up
HNRNPH1	LC	Alveolar	0.572955	0.467202	1.22635	0.000158177	0.000247581	DEg	up
SF1	LC	Alveolar	0.5	0.407823	1.22602	0.118935	0.152916		stable
PUM1	LC	Alveolar	0.256123	0.17185	1.49039	2.22045e-16	1.14194e-15	DEg	up
SRSF6	LC	Alveolar	0.29729	0.174353	1.7051	0	0	DEg	up
TRA2B	LC	Alveolar	0.560448	0.533153	1.0512	0.727622	0.748411		stable
TIAL1	LC	Alveolar	0.214695	0.198482	1.08169	0.211134	0.245188		stable
SSB	LC	Alveolar	0.416363	0.548435	0.759184	6.66134e-16	2.9976e-15	DEg	down
NONO	LC	Alveolar	0.373893	0.327733	1.14085	0.167683	0.208158		stable
HNRNPLL	LC	Alveolar	0.109432	0.102436	1.0683	0.0679543	0.0906058		stable
HNRNPK	LC	B cell	0.966854	1.34827	0.717106	0	0	DEg	down
TIAL1	LC	B cell	0.187347	0.200135	0.936102	6.0749e-05	8.74786e-05	DEg	down
SSB	LC	B cell	0.315319	0.561596	0.561469	0	0	DEg	down
TARDBP	LC	B cell	0.135899	0.172489	0.787868	2.74144e-07	4.486e-07	DEg	down
TRA2B	LC	B cell	0.430465	0.542838	0.792991	4.79675e-07	7.50796e-07	DEg	down
PUM1	LC	B cell	0.105347	0.181151	0.581539	0	0	DEg	down
SRSF6	LC	B cell	0.140654	0.182716	0.769799	1.83991e-08	3.48615e-08	DEg	down
SRSF7	LC	B cell	0.886871	1.01757	0.871555	0.000179518	0.000248563	DEg	down
HNRNPDL	LC	B cell	1.04381	1.18517	0.880727	0.478322	0.491988		stable
SFPQ	LC	B cell	0.327569	0.52639	0.622293	0	0	DEg	down
HNRNPH1	LC	B cell	0.404957	0.477129	0.848737	1.16631e-05	1.74947e-05	DEg	down
HNRNPF	LC	B cell	0.509728	0.78606	0.648459	0	0	DEg	down
HNRNPH3	LC	B cell	0.254215	0.335107	0.75861	2.62194e-11	5.24387e-11	DEg	down
PUM1	LC	Cancer	0.360988	0.14811	2.43729	0	0	DEg	up
RBM25	LC	Cancer	0.642088	0.44555	1.44111	3.41355e-07	3.41355e-07	DEg	up
QKI	LC	Cancer	0.155417	0.245444	0.633207	0	0	DEg	down
ZRANB2	LC	Cancer	0.400803	0.181669	2.20623	0	0	DEg	up
NONO	LC	Cancer	0.675496	0.278839	2.42253	0	0	DEg	up
TRA2B	LC	Cancer	0.863124	0.485965	1.7761	0	0	DEg	up
HNRNPK	LC	Cancer	2.49846	1.14596	2.18023	0	0	DEg	up
MBNL1	LC	Cancer	0.379357	0.459114	0.826282	0	0	DEg	down
TIAL1	LC	Cancer	0.29853	0.184557	1.61755	0	0	DEg	up
SF1	LC	Cancer	0.66772	0.374063	1.78505	0	0	DEg	up
ELAVL1	LC	Cancer	0.322967	0.154114	2.09564	0	0	DEg	up
SRSF7	LC	Cancer	1.35338	0.956822	1.41446	0	0	DEg	up
HNRNPH3	LC	Cancer	0.656271	0.280848	2.33675	0	0	DEg	up
HNRNPD	LC	Cancer	1.04315	0.380631	2.74057	0	0	DEg	up
YBX1	LC	Cancer	5.86278	4.63926	1.26373	0	0	DEg	up
SFPQ	LC	Cancer	1.09629	0.425292	2.57774	0	0	DEg	up
HNRNPF	LC	EC	0.45932	0.777883	0.590474	0	0	DEg	down
TIA1	LC	EC	0.10585	0.122359	0.865081	0.0413025	0.0413025	DEg	down
PUM1	LC	EC	0.131156	0.177246	0.739967	0.000217976	0.00027059	DEg	down
HNRNPH1	LC	EC	0.367347	0.476019	0.771707	0.000458418	0.000533689	DEg	down
HNRNPH3	LC	EC	0.257415	0.33196	0.775439	0.00056081	0.000630911	DEg	down
HNRNPLL	LC	EC	0.0579592	0.104607	0.554067	2.44249e-15	4.88498e-15	DEg	down
TIAL1	LC	EC	0.131429	0.202003	0.650626	5.15143e-14	9.27258e-14	DEg	down
TARDBP	LC	EC	0.124898	0.171588	0.727896	1.01563e-06	1.52344e-06	DEg	down
FMR1	LC	EC	0.0440816	0.0664104	0.663777	2.05012e-05	2.63587e-05	DEg	down
TRA2B	LC	EC	0.310748	0.543673	0.571572	0	0	DEg	down
QKI	LC	EC	0.284626	0.23178	1.228	0	0	DEg	up
HNRNPDL	LC	EC	0.720272	1.19347	0.603511	0	0	DEg	down
SF1	LC	EC	0.282721	0.417104	0.677819	0	0	DEg	down
SRSF10	LC	EC	0.265034	0.362547	0.731033	5.23262e-07	8.19019e-07	DEg	down
SFPQ	LC	EC	0.336327	0.518619	0.648504	6.77236e-15	1.28318e-14	DEg	down
MBNL1	LC	EC	0.322721	0.454182	0.710554	0	0	DEg	down
SRSF7	LC	EC	0.679728	1.02139	0.665492	0	0	DEg	down
TRA2B	LC	Epithelial	0.596916	0.533987	1.11785	0.0443182	0.0469251	DEg	up
TIAL1	LC	Epithelial	0.237885	0.19897	1.19558	0.0537474	0.0552831		stable
SRSF10	LC	Epithelial	0.718062	0.356828	2.01235	0	0	DEg	up
HNRNPF	LC	Epithelial	2.32819	0.757255	3.07452	0	0	DEg	up
HNRNPH3	LC	Epithelial	0.680617	0.327204	2.0801	0	0	DEg	up
HNRNPH1	LC	Epithelial	0.625551	0.470877	1.32848	0.0037254	0.00432627	DEg	up
G3BP1	LC	Epithelial	0.486784	0.229617	2.11998	4.44089e-16	1.22979e-15	DEg	up
SRSF7	LC	Epithelial	0.964758	1.00786	0.957237	0.000196513	0.000243947	DEg	down
RBM25	LC	Epithelial	0.700441	0.469589	1.4916	1.05891e-06	1.52483e-06	DEg	up
PUM1	LC	Epithelial	0.488987	0.173825	2.8131	0	0	DEg	up
SRSF5	LC	Epithelial	2.38767	1.02307	2.33383	0	0	DEg	up
ANKHD1	LC	Epithelial	0.0837004	0.0458002	1.82751	0.0116726	0.0127338	DEg	up
PCBP2	LC	Epithelial	1.58811	1.03109	1.54022	1.19055e-11	2.3811e-11	DEg	up
ZRANB2	LC	Epithelial	0.4163	0.20872	1.99454	2.23377e-10	4.02079e-10	DEg	up
ELAVL1	LC	Epithelial	0.361233	0.174826	2.06624	5.37348e-14	1.28964e-13	DEg	up
RC3H1	LC	Epithelial	0.198238	0.060513	3.27595	3.33067e-16	9.99201e-16	DEg	up
TIA1	LC	Epithelial	0.242291	0.121092	2.00088	2.54149e-08	3.97798e-08	DEg	up
HNRNPLL	LC	Epithelial	0.259912	0.101944	2.54954	8.31446e-13	1.76071e-12	DEg	up
NONO	LC	Epithelial	0.442731	0.329108	1.34525	5.6543e-07	8.48145e-07	DEg	up
HNRNPK	LC	Fibroblast	1.31266	1.31947	0.99484	0.00314154	0.00628307	DEg	down
HNRNPF	LC	Fibroblast	0.67842	0.767356	0.8841	0.000357347	0.000918893	DEg	down
HNRNPDL	LC	Fibroblast	1.31393	1.17074	1.12231	1.48827e-08	6.69723e-08	DEg	up
FUS	LC	Fibroblast	0.861937	0.864094	0.997504	0.143236	0.17781		stable
RC3H1	LC	Fibroblast	0.0539507	0.0613894	0.878828	0.639664	0.697815		stable
SRSF7	LC	Fibroblast	0.765506	1.01405	0.7549	0	0	DEg	down
SFPQ	LC	Fibroblast	0.459643	0.51265	0.896602	0.168927	0.202712		stable
TIAL1	LC	Fibroblast	0.2226	0.198543	1.12116	0	0	DEg	up
HNRNPH1	LC	Fibroblast	0.397621	0.473604	0.839564	0.00086983	0.00195712	DEg	down
RBM5	LC	Fibroblast	0.172897	0.139447	1.23988	0.000212768	0.000589204	DEg	up
HNRNPH3	LC	Fibroblast	0.398046	0.327133	1.21677	4.95633e-05	0.00014869	DEg	up
MBNL1	LC	Fibroblast	0.284197	0.45325	0.627021	0	0	DEg	down
ZRANB2	LC	Fibroblast	0.270178	0.208153	1.29798	9.04958e-07	3.61983e-06	DEg	up
SF1	LC	Fibroblast	0.433305	0.411125	1.05395	0.0408817	0.0668974		stable
HNRNPH3	LC	Mast	0.305013	0.329273	0.926321	0.50088	0.515191		stable
HNRNPF	LC	Mast	0.521665	0.768242	0.679038	0.000324188	0.00106098	DEg	down
HNRNPH1	LC	Mast	0.513169	0.471104	1.08929	0.000544981	0.00163494	DEg	up
SF1	LC	Mast	0.264231	0.413622	0.638823	2.19937e-07	1.1311e-06	DEg	down
HNRNPDL	LC	Mast	0.965166	1.17716	0.81991	0.068414	0.123145		stable
MBNL1	LC	Mast	0.299915	0.450837	0.66524	3.33652e-05	0.000133461	DEg	down
FMR1	LC	Mast	0.039932	0.0658458	0.606448	0.00446807	0.0107234	DEg	down
TIAL1	LC	Mast	0.141037	0.199922	0.705457	0.00635734	0.014304	DEg	down
TRA2B	LC	Mast	0.493628	0.534831	0.922961	0.127842	0.200101		stable
YBX1	LC	Mast	3.57519	4.812	0.742974	0	0	DEg	down
ELAVL1	LC	Mast	0.147833	0.176118	0.839402	0.397819	0.433984		stable
RC3H1	LC	Mast	0.0450297	0.0614088	0.733279	0.18841	0.27131		stable
SFPQ	LC	Mast	0.252336	0.514664	0.490293	5.25766e-11	3.78552e-10	DEg	down
RBM14	LC	Mast	0.0611725	0.0939434	0.651163	0.0140688	0.0281377	DEg	down
HNRNPK	LC	Mast	1.24554	1.32026	0.943408	0.000218444	0.000786398	DEg	down
NONO	LC	Mast	0.299065	0.330072	0.906061	0.428626	0.45384		stable
SRSF7	LC	Mast	0.796941	1.01039	0.788743	0	0	DEg	down
PUM1	LC	Mast	0.0900595	0.176506	0.510235	2.704e-06	1.2168e-05	DEg	down
SFPQ	LC	Myeloid	0.617274	0.474578	1.30068	0	0	DEg	up
SF1	LC	Myeloid	0.475013	0.389769	1.2187	0	0	DEg	up
TUT1	LC	Myeloid	0.0316704	0.0334488	0.946831	0.000888567	0.000888567	DEg	down
HNRNPF	LC	Myeloid	0.939724	0.704577	1.33374	0	0	DEg	up
HNRNPH1	LC	Myeloid	0.583986	0.432741	1.3495	0	0	DEg	up
PUM1	LC	Myeloid	0.247105	0.150556	1.64128	0	0	DEg	up
TIA1	LC	Myeloid	0.121105	0.121899	0.993489	0	0	DEg	down
NONO	LC	Myeloid	0.423974	0.297015	1.42745	0	0	DEg	up
SRSF7	LC	Myeloid	0.960029	1.02413	0.937407	0	0	DEg	down
TIAL1	LC	Myeloid	0.262345	0.177283	1.47981	0	0	DEg	up
RBM4	LC	Myeloid	0.072961	0.127073	0.574166	0	0	DEg	down
HNRNPH1	LC	T cell	0.309575	0.583716	0.530353	0	0	DEg	down
SRSF7	LC	T cell	1.01982	0.999222	1.02061	0	0	DEg	up
HNRNPH3	LC	T cell	0.207285	0.413098	0.501782	0	0	DEg	down
HNRNPF	LC	T cell	0.520986	0.933842	0.557895	0	0	DEg	down
TIAL1	LC	T cell	0.136922	0.242203	0.565322	0	0	DEg	down
HNRNPK	LC	T cell	0.823088	1.66241	0.495117	0	0	DEg	down
YBX1	LC	T cell	1.39111	7.15056	0.194545	0	0	DEg	down
HNRNPDL	LC	T cell	0.846471	1.40121	0.604101	0	0	DEg	down
QKI	LC	T cell	0.0338288	0.372259	0.0908745	0	0	DEg	down
ELAVL1	OvC	B cell	0.156182	0.241463	0.646816	0.000596574	0.000724411	DEg	down
PCBP2	OvC	B cell	0.812364	1.67497	0.485002	0	0	DEg	down
MBNL1	OvC	B cell	0.29718	0.340608	0.8725	0.000149707	0.000203602	DEg	down
HNRNPF	OvC	B cell	0.354664	0.668301	0.530695	9.76996e-14	2.76816e-13	DEg	down
PUM1	OvC	B cell	0.0965293	0.220017	0.438735	5.83416e-10	1.16683e-09	DEg	down
HNRNPH1	OvC	B cell	0.515184	0.60328	0.853972	0.0186868	0.019253	DEg	down
TIAL1	OvC	B cell	0.173536	0.242783	0.714778	0.000310889	0.000406547	DEg	down
HNRNPH3	OvC	B cell	0.185466	0.470271	0.394382	0	0	DEg	down
SF1	OvC	B cell	0.392625	0.60427	0.64975	0.0643886	0.0643886		stable
SSB	OvC	B cell	0.232104	0.695049	0.333939	0	0	DEg	down
CELF1	OvC	B cell	0.186551	0.305093	0.611457	0.000995892	0.00112868	DEg	down
SFPQ	OvC	B cell	0.276573	0.59746	0.462914	3.1638e-12	8.27456e-12	DEg	down
HNRNPK	OvC	B cell	0.643167	1.37157	0.468926	0	0	DEg	down
SRSF4	OvC	Cancer	0.388296	0.319242	1.21631	0	0	DEg	up
SRSF10	OvC	Cancer	0.651217	0.362747	1.79524	0	0	DEg	up
PUM2	OvC	Cancer	0.245343	0.116666	2.10295	0	0	DEg	up
PUM1	OvC	Cancer	0.322115	0.170988	1.88385	0	0	DEg	up
PCBP2	OvC	Cancer	2.87207	1.11806	2.56879	0	0	DEg	up
HNRNPDL	OvC	Cancer	1.39739	1.12988	1.23676	1.40508e-06	1.44766e-06	DEg	up
HNRNPF	OvC	Cancer	0.768329	0.614353	1.25063	0	0	DEg	up
TIAL1	OvC	Cancer	0.332557	0.200879	1.65551	0	0	DEg	up
SRSF7	OvC	Cancer	1.5652	0.777319	2.01359	0	0	DEg	up
SF1	OvC	Cancer	0.792593	0.514329	1.54102	2.55664e-06	2.55664e-06	DEg	up
HNRNPK	OvC	Cancer	1.70312	1.20231	1.41654	2.35998e-07	2.50748e-07	DEg	up
NOVA1	OvC	Cancer	0.236328	0.129714	1.82192	0	0	DEg	up
HNRNPH1	OvC	Cancer	0.93427	0.453916	2.05824	0	0	DEg	up
SFPQ	OvC	Cancer	0.845328	0.477782	1.76928	0	0	DEg	up
TIA1	OvC	Cancer	0.362305	0.134907	2.6856	0	0	DEg	up
SRSF6	OvC	Cancer	0.468525	0.235895	1.98616	0	0	DEg	up
HNRNPH3	OvC	Cancer	0.655499	0.379456	1.72747	0	0	DEg	up
TRA2B	OvC	Cancer	0.947341	0.56529	1.67585	0	0	DEg	up
SFPQ	OvC	EC	0.520109	0.593761	0.875956	0.248389	0.383874		stable
TRA2B	OvC	EC	0.555978	0.688209	0.807862	0.000847042	0.00287994	DEg	down
SRSF7	OvC	EC	0.880978	1.02536	0.859186	0.0852177	0.198388		stable
MBNL1	OvC	EC	0.505435	0.332338	1.52085	6.05666e-11	5.14816e-10	DEg	up
PUM2	OvC	EC	0.136413	0.157052	0.868587	0.377592	0.534923		stable
PUM1	OvC	EC	0.197826	0.218258	0.906385	0.610567	0.768863		stable
RC3H1	OvC	EC	0.0940217	0.0991449	0.948327	0.78027	0.914799		stable
RBMX	OvC	EC	0.619022	1.05506	0.586715	0	0	DEg	down
HNRNPH1	OvC	EC	0.652717	0.599133	1.08944	0.00033787	0.0012764	DEg	up
HNRNPLL	OvC	EC	0.0804348	0.126003	0.638358	7.11856e-06	3.45758e-05	DEg	down
HNRNPK	OvC	EC	1.28587	1.3592	0.946052	0.885587	0.971289		stable
HNRNPH3	OvC	EC	0.395652	0.467253	0.846763	0.0908476	0.198388		stable
TIAL1	OvC	EC	0.213587	0.242539	0.88063	0.524705	0.713599		stable
FMR1	OvC	EC	0.061413	0.0951945	0.645132	0.0028711	0.0088743	DEg	down
HNRNPF	OvC	EC	0.651087	0.662098	0.983369	0.925726	0.983584		stable
SF1	OvC	EC	0.593478	0.600048	0.989051	1	1		stable
NONO	OvC	EC	0.356522	0.553439	0.644194	1.01491e-09	6.90139e-09	DEg	down
SSB	OvC	EC	0.523913	0.692352	0.756715	2.68791e-05	0.000114236	DEg	down
TIAL1	OvC	Fibroblast	0.237631	0.24313	0.977379	0.00505511	0.00572912	DEg	down
HNRNPH3	OvC	Fibroblast	0.527944	0.432684	1.22016	0	0	DEg	up
SRSF5	OvC	Fibroblast	1.56021	1.05582	1.47773	0	0	DEg	up
RBMS1	OvC	Fibroblast	0.535958	0.371143	1.44407	0	0	DEg	up
SRSF7	OvC	Fibroblast	0.872753	1.09171	0.799438	0	0	DEg	down
PCBP2	OvC	Fibroblast	1.36843	1.79921	0.760575	0	0	DEg	down
HNRNPH1	OvC	Fibroblast	0.533937	0.634787	0.841128	0	0	DEg	down
SRSF6	OvC	Fibroblast	0.309408	0.306292	1.01017	3.68594e-14	5.44878e-14	DEg	up
HNRNPDL	OvC	Fibroblast	1.53456	1.05244	1.4581	0	0	DEg	up
PUM1	OvC	Fibroblast	0.217282	0.217445	0.99925	0.000192374	0.000225542	DEg	down
SF1	OvC	Fibroblast	0.64662	0.57659	1.12146	0	0	DEg	up
YBX1	OvC	Myeloid	5.13258	3.47426	1.47732	0	0	DEg	up
HNRNPF	OvC	Myeloid	0.630809	0.667603	0.944886	0.000554581	0.000589242	DEg	down
HNRNPK	OvC	Myeloid	1.10644	1.40446	0.787805	1.9984e-15	3.23551e-15	DEg	down
SRSF7	OvC	Myeloid	0.674577	1.08602	0.621147	0	0	DEg	down
TRA2B	OvC	Myeloid	0.673298	0.684399	0.98378	1.11022e-16	1.98671e-16	DEg	down
HNRNPH1	OvC	Myeloid	0.379565	0.644391	0.589029	0	0	DEg	down
MBNL1	OvC	Myeloid	0.501634	0.308304	1.62707	0	0	DEg	up
FMR1	OvC	Myeloid	0.0660793	0.0991244	0.66663	2.92702e-09	3.68587e-09	DEg	down
SRSF6	OvC	Myeloid	0.199091	0.328295	0.606439	0	0	DEg	down
RBM14	OvC	Myeloid	0.0891005	0.119913	0.743043	3.76734e-11	5.12359e-11	DEg	down
HNRNPD	OvC	Myeloid	0.387949	0.507489	0.764448	0.00179216	0.00184646	DEg	down
PUM1	OvC	Myeloid	0.169959	0.226582	0.750099	7.57616e-13	1.07329e-12	DEg	down
SF1	OvC	Myeloid	0.394628	0.639518	0.617072	0	0	DEg	down
NONO	OvC	Myeloid	0.29487	0.593562	0.49678	0	0	DEg	down
RBM25	OvC	Myeloid	0.370186	0.495016	0.747826	4.15625e-07	4.87284e-07	DEg	down
ELAVL1	OvC	T cell	0.0846624	0.264035	0.320649	0	0	DEg	down
PCBP2	OvC	T cell	0.481846	1.84146	0.261665	0	0	DEg	down
TIAL1	OvC	T cell	0.115372	0.261125	0.441825	0	0	DEg	down
HNRNPF	OvC	T cell	0.407363	0.701636	0.580591	0	0	DEg	down
HNRNPH1	OvC	T cell	0.276213	0.652572	0.423268	0	0	DEg	down
MBNL1	OvC	T cell	0.340685	0.339526	1.00341	0	0	DEg	up
SRSF7	OvC	T cell	0.664913	1.07498	0.618533	6.45717e-12	6.45717e-12	DEg	down
TRA2B	OvC	T cell	0.25755	0.749473	0.343642	0	0	DEg	down
SFPQ	OvC	T cell	0.241602	0.645551	0.374256	0	0	DEg	down
G3BP1	OvC	T cell	0.124873	0.390032	0.32016	0	0	DEg	down
SRSF6	OvC	T cell	0.101798	0.33966	0.299707	0	0	DEg	down
SF1	OvC	T cell	0.329488	0.642295	0.512985	0	0	DEg	down
