# Supplementary material for: Single-cell RNA binding protein regulatory network analyses reveal oncogenic HNRNPK-MYC signalling pathway in cancer
Source: Commun Biol. 2023 Jan 21;6:82. doi: 10.1038/s42003-023-04457-2 (PMC9867709; doi:10.1038/s42003-023-04457-2)
Supplement: Supplementary file 10 — Supplementary Data 8 [file 42003_2023_4457_MOESM10_ESM.xlsx]

## Sheet: Data 8
Data 8. Literature annotations of RBP regulators.
RBP	Article
HNRNPF	1: Li H, Liu J, Shen S, Dai D, Cheng S, Dong X, Sun L, Guo X. Pan-cancer analysis of alternative splicing regulator heterogeneous nuclear ribonucleoproteins (hnRNPs) family and their prognostic potential. J Cell Mol Med. 2020 Oct;24(19):11111-11119. doi: 10.1111/jcmm.15558. Epub 2020 Sep 11. PMID: 32915499; PMCID: PMC7576281.
HNRNPF	2: Kakiuchi N, Yoshida K, Uchino M, Kihara T, Akaki K, Inoue Y, Kawada K, Nagayama S, Yokoyama A, Yamamoto S, Matsuura M, Horimatsu T, Hirano T, Goto N, Takeuchi Y, Ochi Y, Shiozawa Y, Kogure Y, Watatani Y, Fujii Y, Kim SK, Kon A, Kataoka K, Yoshizato T, Nakagawa MM, Yoda A, Nanya Y, Makishima H, Shiraishi Y, Chiba K, Tanaka H, Sanada M, Sugihara E, Sato TA, Maruyama T, Miyoshi H, Taketo MM, Oish…
HNRNPF	3: Zheng F, Chen J, Zhang X, Wang Z, Chen J, Lin X, Huang H, Fu W, Liang J, Wu W, Li B, Yao H, Hu H, Song E. The HIF-1α antisense long non-coding RNA drives a positive feedback loop of HIF-1α mediated transactivation and glycolysis. Nat Commun. 2021 Feb 26;12(1):1341. doi: 10.1038/s41467-021-21535-3. PMID: 33637716; PMCID: PMC7910558.
HNRNPF	4: Montero-Conde C, Graña-Castro O, Martín-Serrano G, Martínez-Montes ÁM, Zarzuela E, Muñoz J, Torres-Perez R, Pita G, Cordero-Barreal A, Leandro-García LJ, Letón R, López de Silanes I, Guadalix S, Pérez-Barrios A, Hawkins F, Guerrero-Álvarez A, Álvarez-Escolá C, Regojo-Zapata RM, Calsina B, Remacha L, Roldán-Romero JM, Santos M, Lanillos J, Jordá M, Riesco-Eizaguirre G, Zafon C, González-Neira A…
HNRNPF	5: Yang B, Wang S, Zeng J, Zhang Y, Ruan X, Han W, Yin B, Yuan J, Qiang B, Ying W, Qian X, Peng X. Proteomic screening and identification of microRNA-128 targets in glioma cells. Proteomics. 2015 Aug;15(15):2602-17. doi: 10.1002/pmic.201400128. Epub 2015 May 15. PMID: 25781272.
HNRNPF	6: Xu SH, Zhu S, Wang Y, Huang JZ, Chen M, Wu QX, He YT, Chen D, Yan GR. ECD promotes gastric cancer metastasis by blocking E3 ligase ZFP91-mediated hnRNP Fubiquitination and degradation. Cell Death Dis. 2018 May 1;9(5):479. doi: 10.1038/s41419-018-0525-x. PMID: 29706618; PMCID: PMC5924763.
HNRNPF	7: Shao Q, Byrum SD, Moreland LE, Mackintosh SG, Kannan A, Lin Z, Morgan M, Stack BC Jr, Cornelius LA, Tackett AJ, Gao L. A Proteomic Study of Human Merkel Cell Carcinoma. J Proteomics Bioinform. 2013 Nov 25;6:275-282. doi: 10.4172/jpb.1000291. PMID: 25284964; PMCID: PMC4181674.
HNRNPF	8: Cardamone G, Paraboschi EM, Soldà G, Cantoni C, Supino D, Piccio L, Duga S, Asselta R. Not only cancer: the long non-coding RNA MALAT1 affects the repertoire of alternatively spliced transcripts and circular RNAs in multiple sclerosis. Hum Mol Genet. 2019 May 1;28(9):1414-1428. doi: 10.1093/hmg/ddy438. PMID: 30566690.
HNRNPF	9: Wang S, Chao F, Zhang C, Han D, Xu G, Chen G. Circular RNA circPFKP promotes cell proliferation by activating IMPDH2 in prostate cancer. Cancer Lett. 2022 Jan 1;524:109-120. doi: 10.1016/j.canlet.2021.10.021. Epub 2021 Oct 19. PMID: 34673127.
HNRNPF	10: Fan L, Zhang F, Xu S, Cui X, Hussain A, Fazli L, Gleave M, Dong X, Qi J. Histone demethylase JMJD1A promotes alternative splicing of AR variant 7 (AR-V7) in prostate cancer cells. Proc Natl Acad Sci U S A. 2018 May 15;115(20):E4584-E4593. doi: 10.1073/pnas.1802415115. Epub 2018 Apr 30. PMID: 29712835; PMCID: PMC5960326.
HNRNPH1	1: Fabbiano F, Corsi J, Gurrieri E, Trevisan C, Notarangelo M, D'Agostino VG. RNA packaging into extracellular vesicles: An orchestra of RNA-binding proteins. J Extracell Vesicles. 2020 Dec;10(2):e12043. doi: 10.1002/jev2.12043. Epub 2020 Dec 28. PMID: 33391635; PMCID: PMC7769857.
HNRNPH1	2: Li Y, Bakke J, Finkelstein D, Zeng H, Wu J, Chen T. HNRNPH1 is required for rhabdomyosarcoma cell growth and survival. Oncogenesis. 2018 Jan 24;7(1):9. doi: 10.1038/s41389-017-0024-4. PMID: 29362363; PMCID: PMC5833419.
HNRNPH1	3: Xu S, Wang P, Zhang J, Wu H, Sui S, Zhang J, Wang Q, Qiao K, Yang W, Xu H, Pang D. Ai-lncRNA EGOT enhancing autophagy sensitizes paclitaxel cytotoxicity via upregulation of ITPR1 expression by RNA-RNA and RNA-protein interactions in human cancer. Mol Cancer. 2019 Apr 18;18(1):89. doi: 10.1186/s12943-019-1017-z. PMID: 30999914; PMCID: PMC6471868.
HNRNPH1	4: Liu M, Yang L, Liu X, Nie Z, Zhang X, Lu Y, Pan Y, Wang X, Luo J. HNRNPH1 Is a Novel Regulator Of Cellular Proliferation and Disease Progression in Chronic Myeloid Leukemia. Front Oncol. 2021 Jul 6;11:682859. doi: 10.3389/fonc.2021.682859. PMID: 34295818; PMCID: PMC8290130.
HNRNPH1	5: Nadeu F, Martin-Garcia D, Clot G, Díaz-Navarro A, Duran-Ferrer M, Navarro A, Vilarrasa-Blasi R, Kulis M, Royo R, Gutiérrez-Abril J, Valdés-Mas R, López C, Chapaprieta V, Puiggros M, Castellano G, Costa D, Aymerich M, Jares P, Espinet B, Muntañola A, Ribera-Cortada I, Siebert R, Colomer D, Torrents D, Gine E, López-Guillermo A, Küppers R, Martin-Subero JI, Puente XS, Beà S, Campo E. Genomic and…
HNRNPH1	6: Wu Y, Guo Q, Ju X, Hu Z, Xia L, Deng Y, Zhao P, Zhang M, Shao Y, Huang S, He X, Wen H, Wu X. HNRNPH1-stabilized LINC00662 promotes ovarian cancer progression by activating the GRP78/p38 pathway. Oncogene. 2021 Jul;40(29):4770-4782. doi: 10.1038/s41388-021-01884-5. Epub 2021 Jun 19. PMID: 34148056; PMCID: PMC8298204.
HNRNPH1	7: Kim GH, Kwon I. Distinct roles of hnRNPH1 low-complexity domains in splicing and transcription. Proc Natl Acad Sci U S A. 2021 Dec 14;118(50):e2109668118. doi: 10.1073/pnas.2109668118. PMID: 34873036; PMCID: PMC8685725.
HNRNPH1	8: Yang Y, Jia D, Kim H, Abd Elmageed ZY, Datta A, Davis R, Srivastav S, Moroz K, Crawford BE, Moparty K, Thomas R, Hudson RS, Ambs S, Abdel-Mageed AB. Dysregulation of miR-212 Promotes Castration Resistance through hnRNPH1-Mediated Regulation of AR and AR-V7: Implications for Racial Disparity of Prostate Cancer. Clin Cancer Res. 2016 Apr 1;22(7):1744-56. doi: 10.1158/1078-0432.CCR-15-1606. Epub …
HNRNPH1	9: Mineo M, Lyons SM, Zdioruk M, von Spreckelsen N, Ferrer-Luna R, Ito H, Alayo QA, Kharel P, Giantini Larsen A, Fan WY, Auduong S, Grauwet K, Passaro C, Khalsa JK, Shah K, Reardon DA, Ligon KL, Beroukhim R, Nakashima H, Ivanov P, Anderson PJ, Lawler SE, Chiocca EA. Tumor Interferon Signaling Is Regulated by a lncRNA INCR1 Transcribed from the PD-L1 Locus. Mol Cell. 2020 Jun 18;78(6):1207-1223.e8…
HNRNPH1	10: Deng Q, Wu M, Deng J. USP36 promotes tumor growth of non-small cell lung cancer via increasing KHK-A expression by regulating c-MYC-hnRNPH1/H2 axis. Hum Cell. 2022 Mar;35(2):694-704. doi: 10.1007/s13577-022-00677-6. Epub 2022 Feb 8. PMID: 35133629.
HNRNPH3	1: Yang L, He Y, Zhang Z, Wang W. Systematic analysis and prediction model construction of alternative splicing events in hepatocellular carcinoma: a study on the basis of large-scale splice seq data from The Cancer Genome Atlas. PeerJ. 2019 Dec 9;7:e8245. doi: 10.7717/peerj.8245. PMID: 31844595; PMCID: PMC6907093.
HNRNPH3	2: Xie ZC, Gao L, Chen G, Ma J, Yang LH, He RQ, Li MW, Cai KT, Li TT, Peng ZG. Prognostic alternative splicing regulatory network of splicing events in acute myeloid leukemia patients based on SpliceSeq data from 136 cases. Neoplasma. 2020 May;67(3):623-635. doi: 10.4149/neo_2020_190917N922. Epub 2020 Feb 9. PMID: 32039631.
HNRNPH3	3: Dogan S, Ng CKY, Xu B, Kumar R, Wang L, Edelweiss M, Scott SN, Zehir A, Drilon A, Morris LGT, Lee NY, Antonescu CR, Ho AL, Katabi N, Berger MF, Reis-Filho JS. The repertoire of genetic alterations in salivary duct carcinoma including a novel HNRNPH3-ALK rearrangement. Hum Pathol. 2019 Jun;88:66-77. doi: 10.1016/j.humpath.2019.03.004. Epub 2019 Apr 1. PMID: 30946933; PMCID: PMC7388159.
HNRNPH3	4: Dickson BC, Chung CT, Hurlbut DJ, Marrano P, Shago M, Sung YS, Swanson D, Zhang L, Antonescu CR. Genetic diversity in alveolar soft part sarcoma: A subset contain variant fusion genes, highlighting broader molecular kinship with other MiT family tumors. Genes Chromosomes Cancer. 2019 Aug 21:10.1002/gcc.22803. doi: 10.1002/gcc.22803. Epub ahead of print. PMID: 31433528; PMCID: PMC7057290.
HNRNPK	1: Meng Y, Zhao Q, An L, Jiao S, Li R, Sang Y, Liao J, Nie P, Wen F, Ju J, Zhou Z, Wei L. A TNFR2-hnRNPK Axis Promotes Primary Liver Cancer Development via Activation of YAP Signaling in Hepatic Progenitor Cells. Cancer Res. 2021 Jun 1;81(11):3036-3050. doi: 10.1158/0008-5472.CAN-20-3175. Epub 2021 Feb 22. PMID: 33619115.
HNRNPK	2: Malik N, Yan H, Moshkovich N, Palangat M, Yang H, Sanchez V, Cai Z, Peat TJ, Jiang S, Liu C, Lee M, Mock BA, Yuspa SH, Larson D, Wakefield LM, Huang J. The transcription factor CBFB suppresses breast cancer through orchestrating translation and transcription. Nat Commun. 2019 May 6;10(1):2071. doi: 10.1038/s41467-019-10102-6. PMID: 31061501; PMCID: PMC6502810.
HNRNPK	3: Wang Z, Qiu H, He J, Liu L, Xue W, Fox A, Tickner J, Xu J. The emerging roles of hnRNPK. J Cell Physiol. 2020 Mar;235(3):1995-2008. doi: 10.1002/jcp.29186. Epub 2019 Sep 19. PMID: 31538344.
HNRNPK	4: Chen X, Xie R, Gu P, Huang M, Han J, Dong W, Xie W, Wang B, He W, Zhong G, Chen Z, Huang J, Lin T. Long Noncoding RNA <i>LBCS</i> Inhibits Self-Renewal and Chemoresistance of Bladder Cancer Stem Cells through Epigenetic Silencing of SOX2. Clin Cancer Res. 2019 Feb 15;25(4):1389-1403. doi: 10.1158/1078-0432.CCR-18-1656. Epub 2018 Nov 5. PMID: 30397178.
HNRNPK	5: Xu Y, Wu W, Han Q, Wang Y, Li C, Zhang P, Xu H. Post-translational modification control of RNA-binding protein hnRNPK function. Open Biol. 2019 Mar 29;9(3):180239. doi: 10.1098/rsob.180239. PMID: 30836866; PMCID: PMC6451366.
HNRNPK	6: He D, Huang C, Zhou Q, Liu D, Xiong L, Xiang H, Ma G, Zhang Z. HnRNPK/miR-223/FBXW7 feedback cascade promotes pancreatic cancer cell growth and invasion. Oncotarget. 2017 Mar 21;8(12):20165-20178. doi: 10.18632/oncotarget.15529. PMID: 28423622; PMCID: PMC5386752.
HNRNPK	7: Puvvula PK, Buczkowski S, Moon AM. hnRNPK-derived cell-penetratingpeptide inhibits cancer cell survival. Mol Ther Oncolytics. 2021 Oct 19;23:342-354. doi: 10.1016/j.omto.2021.10.004. PMID: 34820504; PMCID: PMC8586514.
HNRNPK	8: Fabbiano F, Corsi J, Gurrieri E, Trevisan C, Notarangelo M, D'Agostino VG. RNA packaging into extracellular vesicles: An orchestra of RNA-binding proteins? J Extracell Vesicles. 2020 Dec;10(2):e12043. doi: 10.1002/jev2.12043. Epub 2020 Dec 28. PMID: 33391635; PMCID: PMC7769857.
HNRNPK	9: Xia Y, Lv J, Jiang T, Li B, Li Y, He Z, Xuan Z, Sun G, Wang S, Li Z, Wang W, Wang L, Xu Z. CircFAM73A promotes the cancer stem cell-like properties of gastric cancer through the miR-490-3p/HMGA2 positive feedback loop and HNRNPK- mediated β-catenin stabilization. J Exp Clin Cancer Res. 2021 Mar 17;40(1):103. doi: 10.1186/s13046-021-01896-9. PMID: 33731207; PMCID: PMC7972245.
HNRNPK	10: Leidal AM, Huang HH, Marsh T, Solvik T, Zhang D, Ye J, Kai F, Goldsmith J, Liu JY, Huang YH, Monkkonen T, Vlahakis A, Huang EJ, Goodarzi H, Yu L, Wiita AP, Debnath J. The LC3-conjugation machinery specifies the loading of RNA-binding proteins into extracellular vesicles. Nat Cell Biol. 2020 Feb;22(2):187-199. doi: 10.1038/s41556-019-0450-y. Epub 2020 Jan 13. PMID: 31932738; PMCID: PMC7007875.
PCBP2	1: Wang X, Guo Q, Wang H, Yuan X, Wang B, Lobie PE, Zhu T, Tan S, Wu Z. PCBP2 Post transcriptional Modifications Induce Breast Cancer Progression via Upregulation of UFD1 and NT5E. Mol Cancer Res. 2021 Jan;19(1):86-98. doi: 10.1158/1541-7786.MCR-20-0390. Epub 2020 Oct 9. PMID: 33037085.
PCBP2	2: Li Y, Zhao Z, Lin CY, Liu Y, Staveley-OCarroll KF, Li G, Cheng K. Silencing PCBP2 normalizes desmoplastic stroma and improves the antitumor activity of chemotherapy in pancreatic cancer. Theranostics. 2021 Jan 1;11(5):2182-2200. doi: 10.7150/thno.53102. PMID: 33500719; PMCID: PMC7797682.
PCBP2	3: Qin Y, Hou Y, Liu S, Zhu P, Wan X, Zhao M, Peng M, Zeng H, Li Q, Jin T, Cui X, Liu M. A Novel Long Non-Coding RNA lnc030 Maintains Breast Cancer Stem Cell Stemness by Stabilizing SQLE mRNA and Increasing Cholesterol Synthesis. Adv Sci (Weinh). 2020 Nov 30;8(2):2002232. doi: 10.1002/advs.202002232. PMID: 33511005; PMCID: PMC7816696.
PCBP2	4: Huang CM, Cao GY, Yang CX, Chen Y, Liu GD, Xu BW, Zhang X. LncRNA ST8SIA6-AS1 promotes colorectal cancer cell proliferation, migration and invasion by regulating the miR-5195/PCBP2 axis. Eur Rev Med Pharmacol Sci. 2020 Apr;24(8):4203-4211. doi: 10.26355/eurrev_202004_21000. PMID: 32373956.
PCBP2	5: Ma Y, Zheng W. H3K27ac-induced lncRNA PAXIP1-AS1 promotes cell proliferation, migration, EMT and apoptosis in ovarian cancer by targeting miR-6744-5p/PCBP2 axis. J Ovarian Res. 2021 Jun 9;14(1):76. doi: 10.1186/s13048-021-00822-z. PMID: 34108034; PMCID: PMC8191132.
PCBP2	6: Lin X, Yang B, Liu W, Tan X, Wu F, Hu P, Jiang T, Bao Z, Yuan J, Qiang B, Peng X, Han W. Interplay between PCBP2 and miRNA modulates ARHGDIA expression and function in glioma migration and invasion. Oncotarget. 2016 Apr 12;7(15):19483-98. doi: 10.18632/oncotarget.6869. PMID: 26761212; PMCID: PMC4991396.
PCBP2	7: Wang J, Zhang H, Situ J, Li M, Sun H. KCNQ1OT1 aggravates cell proliferation and migration in bladder cancer through modulating miR-145-5p/PCBP2 axis. Cancer Cell Int. 2019 Dec 3;19:325. doi: 10.1186/s12935-019-1039-z. PMID: 31827399; PMCID: PMC6889643.
PCBP2	8: Yuan C, Chen M, Cai X. Advances in poly(rC)-binding protein 2: Structure, molecular function, and roles in cancer. Biomed Pharmacother. 2021 Jul;139:111719. doi: 10.1016/j.biopha.2021.111719. Epub 2021 May 13. PMID: 34233389.
PCBP2	9: Luo K, Zhuang K. High expression of PCBP2 is associated with progression and poor prognosis in patients with glioblastoma. Biomed Pharmacother. 2017 Oct;94:659-665. doi: 10.1016/j.biopha.2017.07.103. Epub 2017 Aug 5. PMID: 28787701.
PCBP2	10: <i>Retraction of:</i> LncRNA <i>SNHG16</i> Promotes Proliferation, Migration, and Invasion of Glioma Cells Through Regulating the <i>miR-490/PCBP2</i> Axis (doi: 10.1089/cbr.2019.3535). Cancer Biother Radiopharm. 2021 Oct;36(8):709. doi: 10.1089/cbr.2019.3535.retract. Epub 2021 Sep 30. PMID: 34596441.
SFPQ	1: Fukuda Y, Pazyra-Murphy MF, Silagi ES, Tasdemir-Yilmaz OE, Li Y, Rose L, Yeoh ZC, Vangos NE, Geffken EA, Seo HS, Adelmant G, Bird GH, Walensky LD, Marto JA, Dhe-Paganon S, Segal RA. Binding and transport of SFPQ-RNA granules by KIF5A/KLC1 motors promotes axon survival. J Cell Biol. 2021 Jan 4;220(1):e202005051. doi: 10.1083/jcb.202005051. PMID: 33284322; PMCID: PMC7721913.
SFPQ	2: Pellarin I, Dall'Acqua A, Gambelli A, Pellizzari I, D'Andrea S, Sonego M, Lorenzon I, Schiappacassi M, Belletti B, Baldassarre G. Splicing factor proline- and glutamine-rich (SFPQ) protein regulates platinum response in ovarian cancer-modulating SRSF2 activity. Oncogene. 2020 May;39(22):4390-4403. doi: 10.1038/s41388-020-1292-6. Epub 2020 Apr 24. PMID: 32332923; PMCID: PMC7253352.
SFPQ	3: Xie R, Chen X, Cheng L, Huang M, Zhou Q, Zhang J, Chen Y, Peng S, Chen Z, Dong W, Huang J, Lin T. NONO Inhibits Lymphatic Metastasis of Bladder Cancer via Alternative Splicing of SETMAR. Mol Ther. 2021 Jan 6;29(1):291-307. doi: 10.1016/j.ymthe.2020.08.018. Epub 2020 Sep 5. PMID: 32950106; PMCID: PMC7791011.
SFPQ	4: Petti E, Buemi V, Zappone A, Schillaci O, Broccia PV, Dinami R, Matteoni S, Benetti R, Schoeftner S. SFPQ and NONO suppress RNA:DNA-hybrid-related telomere instability. Nat Commun. 2019 Mar 1;10(1):1001. doi: 10.1038/s41467-019-08863-1. PMID: 30824709; PMCID: PMC6397292.
SFPQ	5: Meng Y, Li S, Zhang Q, Ben S, Zhu Q, Du M, Gu D. LncRNA-422 suppresses the proliferation and growth of colorectal cancer cells by targeting SFPQ. Clin Transl Med. 2022 Jan;12(1):e664. doi: 10.1002/ctm2.664. PMID: 35075799; PMCID: PMC8787101.
SFPQ	6: Tao Y, Ma C, Fan Q, Wang Y, Han T, Sun C. MicroRNA-1296 Facilitates Proliferation, Migration And Invasion Of Colorectal Cancer Cells By Targeting SFPQ. J Cancer. 2018 Jun 6;9(13):2317-2326. doi: 10.7150/jca.25427. PMID: 30026827; PMCID: PMC6036719.
SFPQ	7: Brown LM, Hediyeh-Zadeh S, Sadras T, Huckstep H, Sandow JJ, Bartolo RC, Kosasih HJ, Davidson N, Schmidt BM, Bjelosevic S, Johnstone RW, Webb AI, Khaw SL, Oshlack A, Davis MJ, Ekert PG. SFPQ-ABL1 and BCR-ABL1 utilize different signalling networks to drive B-cell acute lymphoblastic leukaemia. Blood Adv. 2022 Jan 21:bloodadvances.2021006076. doi: 10.1182/bloodadvances.2021006076. Epub ahead of p…
SFPQ	8: de Silva HC, Lin MZ, Phillips L, Martin JL, Baxter RC. IGFBP-3 interacts with NONO and SFPQ in PARP-dependent DNA damage repair in triple-negative breast cancer. Cell Mol Life Sci. 2019 May;76(10):2015-2030. doi: 10.1007/s00018-019-03033-4. Epub 2019 Feb 6. PMID: 30725116.
SFPQ	9: Ru Y, Chen XJ, Guo WZ, Gao SG, Qi YJ, Chen P, Feng XS, Zhang SJ. NEAT1_2-SFPQ axis mediates cisplatin resistance in liver cancer cells in vitro. Onco Targets Ther. 2018 Sep 11;11:5695-5702. doi: 10.2147/OTT.S163774. PMID: 30254462; PMCID: PMC6140748.
SFPQ	10: Ji Q, Zhang L, Liu X, Zhou L, Wang W, Han Z, Sui H, Tang Y, Wang Y, Liu N, Ren J, Hou F, Li Q. Long non-coding RNA MALAT1 promotes tumour growth and metastasis in colorectal cancer through binding to SFPQ and releasing oncogene PTBP2 from SFPQ/PTBP2 complex. Br J Cancer. 2014 Aug 12;111(4):736-48. doi: 10.1038/bjc.2014.383. Epub 2014 Jul 15. PMID: 25025966; PMCID: PMC4134507.
TIAL1	1: Suvanto M, Beesley J, Blomqvist C, Chenevix-Trench G, Khan S, Nevanlinna H. SNPs in lncRNA Regions and Breast Cancer Risk. Front Genet. 2020 Jun 30;11:550. doi: 10.3389/fgene.2020.00550. PMID: 32714364; PMCID: PMC7340126.
TIAL1	2: Zhao W, Zhao J, Hou M, Wang Y, Zhang Y, Zhao X, Zhang C, Guo D. HuR and TIA1/TIAL1 are involved in regulation of alternative splicing of SIRT1 pre-mRNA. Int J Mol Sci. 2014 Feb 20;15(2):2946-58. doi: 10.3390/ijms15022946. PMID: 24566137; PMCID: PMC3958892.
TIAL1	3: Kong W, Guang Y, Yu P, Zhu A, Zhang J, Ying R. Diagnostic Value of miR-142-5p and Tiam-1 in Colon Cancer Patients. Clin Lab. 2019 Dec 1;65(12). doi: 10.7754/Clin.Lab.2019.190721. PMID: 31854959.
TIAL1	4: Chen J, Wang J, Qian J, Bao M, Zhang X, Huang Z. MBNL1 Suppressed Cancer Metastatic of Skin Squamous Cell Carcinoma Via by TIAL1/MYOD1/Caspase-9/3 Signaling Pathways. Technol Cancer Res Treat. 2021 Jan-Dec;20:1533033820960755. doi: 10.1177/1533033820960755. PMID: 33896245; PMCID: PMC8085367.
TIAL1	5: Fridley BL, Ghosh TM, Wang A, Raghavan R, Dai J, Goode EL, Lamba JK. Genome- Wide Study of Response to Platinum, Taxane, and Combination Therapy in Ovarian Cancer: In vitro Phenotypes, Inherited Variation, and Disease Recurrence. Front Genet. 2016 Mar 22;7:37. doi: 10.3389/fgene.2016.00037. PMID: 27047539; PMCID: PMC4801852.
TIAL1	6: Wu XM, Shao XQ, Meng XX, Zhang XN, Zhu L, Liu SX, Lin J, Xiao HS. Genome-wide analysis of microRNA and mRNA expression signatures in hydroxycamptothecin- resistant gastric cancer cells. Acta Pharmacol Sin. 2011 Feb;32(2):259-69. doi: 10.1038/aps.2010.204. PMID: 21293479; PMCID: PMC4009939.
TIAL1	7: Dumesic DA, Wood JR, Abbott DH, Strauss JF. A primate perspective on oocytes and transgenerational PCOS. Reprod Biomed Online. 2020 Jun;40(6):765-767. doi: 10.1016/j.rbmo.2020.02.016. Epub 2020 Mar 7. PMID: 32312513; PMCID: PMC7847722.
TIAL1	8: Tang SJ, Luo S, Ho JXJ, Ly PT, Goh E, Roca X. Characterization of the Regulation of CD46 RNA Alternative Splicing. J Biol Chem. 2016 Jul 1;291(27):14311-14323. doi: 10.1074/jbc.M115.710350. Epub 2016 May 12. PMID: 27226545; PMCID: PMC4933185.
TIAL1	9: Carrascoso I, Sánchez-Jiménez C, Izquierdo JM. Long-term reduction of T-cell intracellular antigens leads to increased beta-actin expression. Mol Cancer. 2014 Apr 27;13:90. doi: 10.1186/1476-4598-13-90. PMID: 24766723; PMCID: PMC4113145.
TIAL1	10: Mughees M, Wajid S, Samim M. Cytotoxic potential of Artemisia absinthium extract loaded polymeric nanoparticles against breast cancer cells: Insight into the protein targets. Int J Pharm. 2020 Aug 30;586:119583. doi: 10.1016/j.ijpharm.2020.119583. Epub 2020 Jun 27. PMID: 32603837.
