# Supplementary material for: Single-cell RNA binding protein regulatory network analyses reveal oncogenic HNRNPK-MYC signalling pathway in cancer
Source: Commun Biol. 2023 Jan 21;6:82. doi: 10.1038/s42003-023-04457-2 (PMC9867709; doi:10.1038/s42003-023-04457-2)
Supplement: Supplementary file 11 — Supplementary Data 9 [file 42003_2023_4457_MOESM11_ESM.xlsx]

## Sheet: Data 9
Data 9. RBP-gene-Cancer hallmark associations across cancer types.
Cancer	Celltype	Regulons	Cancer hallmark	Genes
BRCA	Fibroblast	ELAVL1	HALLMARK_MITOTIC_SPINDLE	KIF5B
BRCA	Fibroblast	ELAVL1	HALLMARK_MITOTIC_SPINDLE	SMC1A
BRCA	Fibroblast	ELAVL1	HALLMARK_MITOTIC_SPINDLE	RASA2
BRCA	Fibroblast	ELAVL1	HALLMARK_MITOTIC_SPINDLE	DST
BRCA	Fibroblast	ELAVL1	HALLMARK_MITOTIC_SPINDLE	DLG1
BRCA	Fibroblast	ELAVL1	HALLMARK_MITOTIC_SPINDLE	SPTAN1
BRCA	Fibroblast	ELAVL1	HALLMARK_MITOTIC_SPINDLE	PRC1
BRCA	Fibroblast	ELAVL1	HALLMARK_MITOTIC_SPINDLE	KIF20B
BRCA	Fibroblast	ELAVL1	HALLMARK_MITOTIC_SPINDLE	FBXO5
BRCA	Fibroblast	ELAVL1	HALLMARK_MITOTIC_SPINDLE	PDLIM5
BRCA	Fibroblast	ELAVL1	HALLMARK_MITOTIC_SPINDLE	CENPF
BRCA	Fibroblast	ELAVL1	HALLMARK_MITOTIC_SPINDLE	NUMA1
BRCA	Fibroblast	ELAVL1	HALLMARK_MITOTIC_SPINDLE	APC
BRCA	Fibroblast	ELAVL1	HALLMARK_MITOTIC_SPINDLE	SMC4
BRCA	Fibroblast	ELAVL1	HALLMARK_MITOTIC_SPINDLE	FARP1
BRCA	Fibroblast	ELAVL1	HALLMARK_MITOTIC_SPINDLE	TOP2A
BRCA	Fibroblast	ELAVL1	HALLMARK_MITOTIC_SPINDLE	ROCK1
BRCA	Fibroblast	ELAVL1	HALLMARK_MITOTIC_SPINDLE	TPX2
BRCA	Fibroblast	ELAVL1	HALLMARK_MITOTIC_SPINDLE	CDC42BPA
BRCA	Fibroblast	ELAVL1	HALLMARK_TGF_BETA_SIGNALING	TGFB1
BRCA	Fibroblast	ELAVL1	HALLMARK_TGF_BETA_SIGNALING	APC
BRCA	Fibroblast	ELAVL1	HALLMARK_TGF_BETA_SIGNALING	SMAD7
BRCA	Fibroblast	ELAVL1	HALLMARK_TGF_BETA_SIGNALING	NCOR2
BRCA	Fibroblast	ELAVL1	HALLMARK_TGF_BETA_SIGNALING	PMEPA1
BRCA	Fibroblast	ELAVL1	HALLMARK_TGF_BETA_SIGNALING	BMPR2
BRCA	Fibroblast	ELAVL1	HALLMARK_TGF_BETA_SIGNALING	TGIF1
BRCA	Fibroblast	ELAVL1	HALLMARK_ANDROGEN_RESPONSE	PLPP1
BRCA	Fibroblast	ELAVL1	HALLMARK_ANDROGEN_RESPONSE	ANKH
BRCA	Fibroblast	ELAVL1	HALLMARK_ANDROGEN_RESPONSE	LIFR
BRCA	Fibroblast	ELAVL1	HALLMARK_ANDROGEN_RESPONSE	B4GALT1
BRCA	Fibroblast	ELAVL1	HALLMARK_ANDROGEN_RESPONSE	CCND3
BRCA	Fibroblast	ELAVL1	HALLMARK_ANDROGEN_RESPONSE	PDLIM5
BRCA	Fibroblast	ELAVL1	HALLMARK_ANDROGEN_RESPONSE	ELL2
BRCA	Fibroblast	ELAVL1	HALLMARK_ANDROGEN_RESPONSE	DHCR24
BRCA	Fibroblast	ELAVL1	HALLMARK_ANDROGEN_RESPONSE	SORD
BRCA	Fibroblast	ELAVL1	HALLMARK_ANDROGEN_RESPONSE	FKBP5
BRCA	Fibroblast	ELAVL1	HALLMARK_ANDROGEN_RESPONSE	ZMIZ1
BRCA	Fibroblast	ELAVL1	HALLMARK_ANDROGEN_RESPONSE	FADS1
BRCA	Fibroblast	ELAVL1	HALLMARK_ANDROGEN_RESPONSE	RRP12
BRCA	Fibroblast	ELAVL1	HALLMARK_ANDROGEN_RESPONSE	INPP4B
BRCA	Fibroblast	ELAVL1	HALLMARK_ANDROGEN_RESPONSE	PMEPA1
BRCA	Fibroblast	ELAVL1	HALLMARK_ANDROGEN_RESPONSE	ABHD2
BRCA	Fibroblast	ELAVL1	HALLMARK_ANDROGEN_RESPONSE	IDI1
BRCA	Fibroblast	ELAVL1	HALLMARK_UV_RESPONSE_DN	PEX14
BRCA	Fibroblast	ELAVL1	HALLMARK_UV_RESPONSE_DN	PLPP3
BRCA	Fibroblast	ELAVL1	HALLMARK_UV_RESPONSE_DN	NRP1
BRCA	Fibroblast	ELAVL1	HALLMARK_UV_RESPONSE_DN	IGFBP5
BRCA	Fibroblast	ELAVL1	HALLMARK_UV_RESPONSE_DN	IGF1R
BRCA	Fibroblast	ELAVL1	HALLMARK_UV_RESPONSE_DN	ATXN1
BRCA	Fibroblast	ELAVL1	HALLMARK_UV_RESPONSE_DN	RASA2
BRCA	Fibroblast	ELAVL1	HALLMARK_UV_RESPONSE_DN	DLG1
BRCA	Fibroblast	ELAVL1	HALLMARK_UV_RESPONSE_DN	ABCC1
BRCA	Fibroblast	ELAVL1	HALLMARK_UV_RESPONSE_DN	CDC42BPA
BRCA	Fibroblast	ELAVL1	HALLMARK_UV_RESPONSE_DN	PDLIM5
BRCA	Fibroblast	ELAVL1	HALLMARK_UV_RESPONSE_DN	PPARG
BRCA	Fibroblast	ELAVL1	HALLMARK_UV_RESPONSE_DN	CAP2
BRCA	Fibroblast	ELAVL1	HALLMARK_UV_RESPONSE_DN	SMAD7
BRCA	Fibroblast	ELAVL1	HALLMARK_UV_RESPONSE_DN	MAPK14
BRCA	Fibroblast	ELAVL1	HALLMARK_UV_RESPONSE_DN	ZMIZ1
BRCA	Fibroblast	ELAVL1	HALLMARK_UV_RESPONSE_DN	DAB2
BRCA	Fibroblast	ELAVL1	HALLMARK_UV_RESPONSE_DN	PIK3R3
BRCA	Fibroblast	ELAVL1	HALLMARK_UV_RESPONSE_DN	COL11A1
BRCA	Fibroblast	ELAVL1	HALLMARK_UV_RESPONSE_DN	VLDLR
BRCA	Fibroblast	ELAVL1	HALLMARK_UV_RESPONSE_DN	INPP4B
BRCA	Fibroblast	SF1	HALLMARK_MITOTIC_SPINDLE	NOTCH2
BRCA	Fibroblast	SF1	HALLMARK_MITOTIC_SPINDLE	KIF5B
BRCA	Fibroblast	SF1	HALLMARK_MITOTIC_SPINDLE	SMC1A
BRCA	Fibroblast	SF1	HALLMARK_MITOTIC_SPINDLE	YWHAE
BRCA	Fibroblast	SF1	HALLMARK_MITOTIC_SPINDLE	RASAL2
BRCA	Fibroblast	SF1	HALLMARK_MITOTIC_SPINDLE	DST
BRCA	Fibroblast	SF1	HALLMARK_MITOTIC_SPINDLE	CDC27
BRCA	Fibroblast	SF1	HALLMARK_MITOTIC_SPINDLE	KIF1B
BRCA	Fibroblast	SF1	HALLMARK_MITOTIC_SPINDLE	ABL1
BRCA	Fibroblast	SF1	HALLMARK_MITOTIC_SPINDLE	FBXO5
BRCA	Fibroblast	SF1	HALLMARK_MITOTIC_SPINDLE	KIF20B
BRCA	Fibroblast	SF1	HALLMARK_MITOTIC_SPINDLE	NUMA1
BRCA	Fibroblast	SF1	HALLMARK_MITOTIC_SPINDLE	APC
BRCA	Fibroblast	SF1	HALLMARK_MITOTIC_SPINDLE	FARP1
BRCA	Fibroblast	SF1	HALLMARK_MITOTIC_SPINDLE	TOP2A
BRCA	Fibroblast	SF1	HALLMARK_MITOTIC_SPINDLE	KATNA1
BRCA	Fibroblast	SF1	HALLMARK_MITOTIC_SPINDLE	ROCK1
BRCA	Fibroblast	SF1	HALLMARK_MITOTIC_SPINDLE	EPB41
BRCA	Fibroblast	SF1	HALLMARK_MITOTIC_SPINDLE	BCL2L11
BRCA	Fibroblast	SF1	HALLMARK_MITOTIC_SPINDLE	CDC42BPA
BRCA	Fibroblast	SF1	HALLMARK_ADIPOGENESIS	QDPR
BRCA	Fibroblast	SF1	HALLMARK_ADIPOGENESIS	PDCD4
BRCA	Fibroblast	SF1	HALLMARK_ADIPOGENESIS	STOM
BRCA	Fibroblast	SF1	HALLMARK_ADIPOGENESIS	PEX14
BRCA	Fibroblast	SF1	HALLMARK_ADIPOGENESIS	CS
BRCA	Fibroblast	SF1	HALLMARK_ADIPOGENESIS	AIFM1
BRCA	Fibroblast	SF1	HALLMARK_ADIPOGENESIS	SDHC
BRCA	Fibroblast	SF1	HALLMARK_ADIPOGENESIS	HIBCH
BRCA	Fibroblast	SF1	HALLMARK_ADIPOGENESIS	HSPB8
BRCA	Fibroblast	SF1	HALLMARK_ADIPOGENESIS	LIFR
BRCA	Fibroblast	SF1	HALLMARK_ADIPOGENESIS	BCKDHA
BRCA	Fibroblast	SF1	HALLMARK_ADIPOGENESIS	IMMT
BRCA	Fibroblast	SF1	HALLMARK_ADIPOGENESIS	NMT1
BRCA	Fibroblast	SF1	HALLMARK_ADIPOGENESIS	PGM1
BRCA	Fibroblast	SF1	HALLMARK_ADIPOGENESIS	PPARG
BRCA	Fibroblast	SF1	HALLMARK_ADIPOGENESIS	ACO2
BRCA	Fibroblast	SF1	HALLMARK_ADIPOGENESIS	RETSAT
BRCA	Fibroblast	SF1	HALLMARK_ADIPOGENESIS	COL4A1
BRCA	Fibroblast	SF1	HALLMARK_ADIPOGENESIS	IFNGR1
BRCA	Fibroblast	SF1	HALLMARK_ADIPOGENESIS	FAH
BRCA	Fibroblast	SF1	HALLMARK_ADIPOGENESIS	SUCLG1
BRCA	Fibroblast	SF1	HALLMARK_ADIPOGENESIS	PLIN2
BRCA	Fibroblast	SF1	HALLMARK_ADIPOGENESIS	ALDH2
BRCA	Fibroblast	SF1	HALLMARK_ADIPOGENESIS	IDH1
BRCA	Fibroblast	SF1	HALLMARK_ADIPOGENESIS	STAT5A
BRCA	Fibroblast	SF1	HALLMARK_ADIPOGENESIS	C3
BRCA	Fibroblast	SF1	HALLMARK_ADIPOGENESIS	HADH
BRCA	Fibroblast	SF1	HALLMARK_ANDROGEN_RESPONSE	XRCC6
BRCA	Fibroblast	SF1	HALLMARK_ANDROGEN_RESPONSE	PLPP1
BRCA	Fibroblast	SF1	HALLMARK_ANDROGEN_RESPONSE	ANKH
BRCA	Fibroblast	SF1	HALLMARK_ANDROGEN_RESPONSE	LIFR
BRCA	Fibroblast	SF1	HALLMARK_ANDROGEN_RESPONSE	B4GALT1
BRCA	Fibroblast	SF1	HALLMARK_ANDROGEN_RESPONSE	SPCS3
BRCA	Fibroblast	SF1	HALLMARK_ANDROGEN_RESPONSE	SCD
BRCA	Fibroblast	SF1	HALLMARK_ANDROGEN_RESPONSE	CCND3
BRCA	Fibroblast	SF1	HALLMARK_ANDROGEN_RESPONSE	ABHD2
BRCA	Fibroblast	SF1	HALLMARK_ANDROGEN_RESPONSE	DHCR24
BRCA	Fibroblast	SF1	HALLMARK_ANDROGEN_RESPONSE	KRT8
BRCA	Fibroblast	SF1	HALLMARK_ANDROGEN_RESPONSE	FADS1
BRCA	Fibroblast	SF1	HALLMARK_ANDROGEN_RESPONSE	RRP12
BRCA	Fibroblast	SF1	HALLMARK_ANDROGEN_RESPONSE	INPP4B
BRCA	Fibroblast	SF1	HALLMARK_ANDROGEN_RESPONSE	ITGAV
BRCA	Fibroblast	SF1	HALLMARK_ANDROGEN_RESPONSE	PMEPA1
BRCA	Fibroblast	SF1	HALLMARK_ANDROGEN_RESPONSE	LMAN1
BRCA	Fibroblast	SF1	HALLMARK_ANDROGEN_RESPONSE	IDI1
BRCA	Fibroblast	SF1	HALLMARK_PROTEIN_SECRETION	IGF2R
BRCA	Fibroblast	SF1	HALLMARK_PROTEIN_SECRETION	CLCN3
BRCA	Fibroblast	SF1	HALLMARK_PROTEIN_SECRETION	COPB2
BRCA	Fibroblast	SF1	HALLMARK_PROTEIN_SECRETION	ZW10
BRCA	Fibroblast	SF1	HALLMARK_PROTEIN_SECRETION	DST
BRCA	Fibroblast	SF1	HALLMARK_PROTEIN_SECRETION	SEC31A
BRCA	Fibroblast	SF1	HALLMARK_PROTEIN_SECRETION	KIF1B
BRCA	Fibroblast	SF1	HALLMARK_PROTEIN_SECRETION	ANP32E
BRCA	Fibroblast	SF1	HALLMARK_PROTEIN_SECRETION	TSG101
BRCA	Fibroblast	SF1	HALLMARK_PROTEIN_SECRETION	COG2
BRCA	Fibroblast	SF1	HALLMARK_PROTEIN_SECRETION	PAM
BRCA	Fibroblast	SF1	HALLMARK_PROTEIN_SECRETION	LMAN1
BRCA	Fibroblast	SF1	HALLMARK_UV_RESPONSE_DN	NOTCH2
BRCA	Fibroblast	SF1	HALLMARK_UV_RESPONSE_DN	PEX14
BRCA	Fibroblast	SF1	HALLMARK_UV_RESPONSE_DN	SMAD3
BRCA	Fibroblast	SF1	HALLMARK_UV_RESPONSE_DN	NRP1
BRCA	Fibroblast	SF1	HALLMARK_UV_RESPONSE_DN	ATP2B4
BRCA	Fibroblast	SF1	HALLMARK_UV_RESPONSE_DN	IGFBP5
BRCA	Fibroblast	SF1	HALLMARK_UV_RESPONSE_DN	IGF1R
BRCA	Fibroblast	SF1	HALLMARK_UV_RESPONSE_DN	ATXN1
BRCA	Fibroblast	SF1	HALLMARK_UV_RESPONSE_DN	SLC7A1
BRCA	Fibroblast	SF1	HALLMARK_UV_RESPONSE_DN	FBLN5
BRCA	Fibroblast	SF1	HALLMARK_UV_RESPONSE_DN	CDC42BPA
BRCA	Fibroblast	SF1	HALLMARK_UV_RESPONSE_DN	PPARG
BRCA	Fibroblast	SF1	HALLMARK_UV_RESPONSE_DN	CAP2
BRCA	Fibroblast	SF1	HALLMARK_UV_RESPONSE_DN	SMAD7
BRCA	Fibroblast	SF1	HALLMARK_UV_RESPONSE_DN	MAPK14
BRCA	Fibroblast	SF1	HALLMARK_UV_RESPONSE_DN	PIK3R3
BRCA	Fibroblast	SF1	HALLMARK_UV_RESPONSE_DN	COL11A1
BRCA	Fibroblast	SF1	HALLMARK_UV_RESPONSE_DN	YTHDC1
BRCA	Fibroblast	SF1	HALLMARK_UV_RESPONSE_DN	VLDLR
BRCA	Fibroblast	SF1	HALLMARK_UV_RESPONSE_DN	INPP4B
BRCA	Fibroblast	SF1	HALLMARK_UV_RESPONSE_DN	ADD3
BRCA	Fibroblast	MBNL1	HALLMARK_MITOTIC_SPINDLE	KIF5B
BRCA	Fibroblast	MBNL1	HALLMARK_MITOTIC_SPINDLE	SMC1A
BRCA	Fibroblast	MBNL1	HALLMARK_MITOTIC_SPINDLE	TIAM1
BRCA	Fibroblast	MBNL1	HALLMARK_MITOTIC_SPINDLE	RASA2
BRCA	Fibroblast	MBNL1	HALLMARK_MITOTIC_SPINDLE	SPTBN1
BRCA	Fibroblast	MBNL1	HALLMARK_MITOTIC_SPINDLE	CDC27
BRCA	Fibroblast	MBNL1	HALLMARK_MITOTIC_SPINDLE	FLNB
BRCA	Fibroblast	MBNL1	HALLMARK_MITOTIC_SPINDLE	ABL1
BRCA	Fibroblast	MBNL1	HALLMARK_MITOTIC_SPINDLE	FBXO5
BRCA	Fibroblast	MBNL1	HALLMARK_MITOTIC_SPINDLE	PDLIM5
BRCA	Fibroblast	MBNL1	HALLMARK_MITOTIC_SPINDLE	NUMA1
BRCA	Fibroblast	MBNL1	HALLMARK_MITOTIC_SPINDLE	SMC3
BRCA	Fibroblast	MBNL1	HALLMARK_MITOTIC_SPINDLE	ROCK1
BRCA	Fibroblast	MBNL1	HALLMARK_MITOTIC_SPINDLE	EPB41
BRCA	Fibroblast	MBNL1	HALLMARK_MITOTIC_SPINDLE	RFC1
BRCA	Fibroblast	MBNL1	HALLMARK_MITOTIC_SPINDLE	ITSN1
BRCA	Fibroblast	MBNL1	HALLMARK_MITOTIC_SPINDLE	LRPPRC
BRCA	Fibroblast	MBNL1	HALLMARK_ANDROGEN_RESPONSE	XRCC6
BRCA	Fibroblast	MBNL1	HALLMARK_ANDROGEN_RESPONSE	SEC24D
BRCA	Fibroblast	MBNL1	HALLMARK_ANDROGEN_RESPONSE	PTPN21
BRCA	Fibroblast	MBNL1	HALLMARK_ANDROGEN_RESPONSE	SPCS3
BRCA	Fibroblast	MBNL1	HALLMARK_ANDROGEN_RESPONSE	SCD
BRCA	Fibroblast	MBNL1	HALLMARK_ANDROGEN_RESPONSE	CCND3
BRCA	Fibroblast	MBNL1	HALLMARK_ANDROGEN_RESPONSE	PDLIM5
BRCA	Fibroblast	MBNL1	HALLMARK_ANDROGEN_RESPONSE	FADS1
BRCA	Fibroblast	MBNL1	HALLMARK_ANDROGEN_RESPONSE	ITGAV
BRCA	Fibroblast	MBNL1	HALLMARK_ANDROGEN_RESPONSE	PMEPA1
BRCA	Fibroblast	MBNL1	HALLMARK_ANDROGEN_RESPONSE	RPS6KA3
BRCA	Fibroblast	MBNL1	HALLMARK_ANDROGEN_RESPONSE	LMAN1
BRCA	Fibroblast	MBNL1	HALLMARK_MYC_TARGETS_V1	XRCC6
BRCA	Fibroblast	MBNL1	HALLMARK_MYC_TARGETS_V1	PGK1
BRCA	Fibroblast	MBNL1	HALLMARK_MYC_TARGETS_V1	RFC4
BRCA	Fibroblast	MBNL1	HALLMARK_MYC_TARGETS_V1	KPNB1
BRCA	Fibroblast	MBNL1	HALLMARK_MYC_TARGETS_V1	HSPD1
BRCA	Fibroblast	MBNL1	HALLMARK_MYC_TARGETS_V1	PRDX4
BRCA	Fibroblast	MBNL1	HALLMARK_MYC_TARGETS_V1	ACP1
BRCA	Fibroblast	MBNL1	HALLMARK_MYC_TARGETS_V1	ORC2
BRCA	Fibroblast	MBNL1	HALLMARK_MYC_TARGETS_V1	NAP1L1
BRCA	Fibroblast	MBNL1	HALLMARK_MYC_TARGETS_V1	SYNCRIP
BRCA	Fibroblast	MBNL1	HALLMARK_MYC_TARGETS_V1	NME1
BRCA	Fibroblast	MBNL1	HALLMARK_MYC_TARGETS_V1	NPM1
BRCA	Fibroblast	MBNL1	HALLMARK_MYC_TARGETS_V1	GSPT1
BRCA	Fibroblast	MBNL1	HALLMARK_MYC_TARGETS_V1	GNL3
BRCA	Fibroblast	MBNL1	HALLMARK_MYC_TARGETS_V1	VDAC1
BRCA	Fibroblast	MBNL1	HALLMARK_MYC_TARGETS_V1	AP3S1
BRCA	Fibroblast	MBNL1	HALLMARK_MYC_TARGETS_V1	SLC25A3
BRCA	Fibroblast	MBNL1	HALLMARK_MYC_TARGETS_V1	LDHA
BRCA	Fibroblast	MBNL1	HALLMARK_MYC_TARGETS_V1	NOLC1
BRCA	Fibroblast	MBNL1	HALLMARK_MYC_TARGETS_V1	CANX
BRCA	Fibroblast	MBNL1	HALLMARK_MYC_TARGETS_V1	MCM6
BRCA	Fibroblast	MBNL1	HALLMARK_MYC_TARGETS_V1	BUB3
BRCA	Fibroblast	MBNL1	HALLMARK_MYC_TARGETS_V1	SMARCC1
BRCA	Fibroblast	MBNL1	HALLMARK_MYC_TARGETS_V1	HPRT1
BRCA	Fibroblast	MBNL1	HALLMARK_MYC_TARGETS_V1	CNBP
BRCA	Fibroblast	MBNL1	HALLMARK_MYC_TARGETS_V1	G3BP1
BRCA	Fibroblast	MBNL1	HALLMARK_MYC_TARGETS_V1	DUT
BRCA	Fibroblast	MBNL1	HALLMARK_MYC_TARGETS_V1	USP1
BRCA	Fibroblast	MBNL1	HALLMARK_MYC_TARGETS_V1	EIF2S2
BRCA	Fibroblast	MBNL1	HALLMARK_EPITHELIAL_MESENCHYMAL_TRANSITION	TGFB1
BRCA	Fibroblast	MBNL1	HALLMARK_EPITHELIAL_MESENCHYMAL_TRANSITION	THBS1
BRCA	Fibroblast	MBNL1	HALLMARK_EPITHELIAL_MESENCHYMAL_TRANSITION	PMP22
BRCA	Fibroblast	MBNL1	HALLMARK_EPITHELIAL_MESENCHYMAL_TRANSITION	TNFAIP3
BRCA	Fibroblast	MBNL1	HALLMARK_EPITHELIAL_MESENCHYMAL_TRANSITION	TGFBI
BRCA	Fibroblast	MBNL1	HALLMARK_EPITHELIAL_MESENCHYMAL_TRANSITION	FBLN5
BRCA	Fibroblast	MBNL1	HALLMARK_EPITHELIAL_MESENCHYMAL_TRANSITION	PLOD2
BRCA	Fibroblast	MBNL1	HALLMARK_EPITHELIAL_MESENCHYMAL_TRANSITION	IGFBP4
BRCA	Fibroblast	MBNL1	HALLMARK_EPITHELIAL_MESENCHYMAL_TRANSITION	NT5E
BRCA	Fibroblast	MBNL1	HALLMARK_EPITHELIAL_MESENCHYMAL_TRANSITION	QSOX1
BRCA	Fibroblast	MBNL1	HALLMARK_EPITHELIAL_MESENCHYMAL_TRANSITION	CAP2
BRCA	Fibroblast	MBNL1	HALLMARK_EPITHELIAL_MESENCHYMAL_TRANSITION	COL4A1
BRCA	Fibroblast	MBNL1	HALLMARK_EPITHELIAL_MESENCHYMAL_TRANSITION	TGM2
BRCA	Fibroblast	MBNL1	HALLMARK_EPITHELIAL_MESENCHYMAL_TRANSITION	DAB2
BRCA	Fibroblast	MBNL1	HALLMARK_EPITHELIAL_MESENCHYMAL_TRANSITION	COL11A1
BRCA	Fibroblast	MBNL1	HALLMARK_EPITHELIAL_MESENCHYMAL_TRANSITION	VCAN
BRCA	Fibroblast	MBNL1	HALLMARK_EPITHELIAL_MESENCHYMAL_TRANSITION	ITGAV
BRCA	Fibroblast	MBNL1	HALLMARK_EPITHELIAL_MESENCHYMAL_TRANSITION	PMEPA1
BRCA	Fibroblast	MBNL1	HALLMARK_EPITHELIAL_MESENCHYMAL_TRANSITION	CAPG
BRCA	Fibroblast	MBNL1	HALLMARK_EPITHELIAL_MESENCHYMAL_TRANSITION	CD44
BRCA	Fibroblast	MBNL1	HALLMARK_UV_RESPONSE_DN	PEX14
BRCA	Fibroblast	MBNL1	HALLMARK_UV_RESPONSE_DN	SMAD3
BRCA	Fibroblast	MBNL1	HALLMARK_UV_RESPONSE_DN	PLPP3
BRCA	Fibroblast	MBNL1	HALLMARK_UV_RESPONSE_DN	PTPN21
BRCA	Fibroblast	MBNL1	HALLMARK_UV_RESPONSE_DN	NRP1
BRCA	Fibroblast	MBNL1	HALLMARK_UV_RESPONSE_DN	PMP22
BRCA	Fibroblast	MBNL1	HALLMARK_UV_RESPONSE_DN	ATXN1
BRCA	Fibroblast	MBNL1	HALLMARK_UV_RESPONSE_DN	RASA2
BRCA	Fibroblast	MBNL1	HALLMARK_UV_RESPONSE_DN	SLC7A1
BRCA	Fibroblast	MBNL1	HALLMARK_UV_RESPONSE_DN	FBLN5
BRCA	Fibroblast	MBNL1	HALLMARK_UV_RESPONSE_DN	ABCC1
BRCA	Fibroblast	MBNL1	HALLMARK_UV_RESPONSE_DN	PDLIM5
BRCA	Fibroblast	MBNL1	HALLMARK_UV_RESPONSE_DN	PPARG
BRCA	Fibroblast	MBNL1	HALLMARK_UV_RESPONSE_DN	CDKN1B
BRCA	Fibroblast	MBNL1	HALLMARK_UV_RESPONSE_DN	CAP2
BRCA	Fibroblast	MBNL1	HALLMARK_UV_RESPONSE_DN	BCKDHB
BRCA	Fibroblast	MBNL1	HALLMARK_UV_RESPONSE_DN	SMAD7
BRCA	Fibroblast	MBNL1	HALLMARK_UV_RESPONSE_DN	DAB2
BRCA	Fibroblast	MBNL1	HALLMARK_UV_RESPONSE_DN	PIK3R3
BRCA	Fibroblast	MBNL1	HALLMARK_UV_RESPONSE_DN	COL11A1
BRCA	Fibroblast	MBNL1	HALLMARK_UV_RESPONSE_DN	YTHDC1
BRCA	Fibroblast	MBNL1	HALLMARK_UV_RESPONSE_DN	VLDLR
BRCA	Fibroblast	MBNL1	HALLMARK_UV_RESPONSE_DN	NEK7
BRCA	Fibroblast	MBNL1	HALLMARK_UV_RESPONSE_DN	ADD3
BRCA	Fibroblast	HNRNPLL	HALLMARK_MITOTIC_SPINDLE	RACGAP1
BRCA	Fibroblast	HNRNPLL	HALLMARK_MITOTIC_SPINDLE	KIF5B
BRCA	Fibroblast	HNRNPLL	HALLMARK_MITOTIC_SPINDLE	DST
BRCA	Fibroblast	HNRNPLL	HALLMARK_MITOTIC_SPINDLE	DLG1
BRCA	Fibroblast	HNRNPLL	HALLMARK_MITOTIC_SPINDLE	FLNB
BRCA	Fibroblast	HNRNPLL	HALLMARK_MITOTIC_SPINDLE	ABL1
BRCA	Fibroblast	HNRNPLL	HALLMARK_MITOTIC_SPINDLE	PDLIM5
BRCA	Fibroblast	HNRNPLL	HALLMARK_MITOTIC_SPINDLE	FBXO5
BRCA	Fibroblast	HNRNPLL	HALLMARK_MITOTIC_SPINDLE	NUMA1
BRCA	Fibroblast	HNRNPLL	HALLMARK_MITOTIC_SPINDLE	FARP1
BRCA	Fibroblast	HNRNPLL	HALLMARK_MITOTIC_SPINDLE	SMC3
BRCA	Fibroblast	HNRNPLL	HALLMARK_MITOTIC_SPINDLE	KATNA1
BRCA	Fibroblast	HNRNPLL	HALLMARK_MITOTIC_SPINDLE	ROCK1
BRCA	Fibroblast	HNRNPLL	HALLMARK_MITOTIC_SPINDLE	CDC42BPA
BRCA	Fibroblast	HNRNPLL	HALLMARK_MITOTIC_SPINDLE	SMC1A
BRCA	Fibroblast	HNRNPLL	HALLMARK_ADIPOGENESIS	PEX14
BRCA	Fibroblast	HNRNPLL	HALLMARK_ADIPOGENESIS	ACAA2
BRCA	Fibroblast	HNRNPLL	HALLMARK_ADIPOGENESIS	GBE1
BRCA	Fibroblast	HNRNPLL	HALLMARK_ADIPOGENESIS	CS
BRCA	Fibroblast	HNRNPLL	HALLMARK_ADIPOGENESIS	AIFM1
BRCA	Fibroblast	HNRNPLL	HALLMARK_ADIPOGENESIS	HIBCH
BRCA	Fibroblast	HNRNPLL	HALLMARK_ADIPOGENESIS	HSPB8
BRCA	Fibroblast	HNRNPLL	HALLMARK_ADIPOGENESIS	LIFR
BRCA	Fibroblast	HNRNPLL	HALLMARK_ADIPOGENESIS	BCKDHA
BRCA	Fibroblast	HNRNPLL	HALLMARK_ADIPOGENESIS	ACLY
BRCA	Fibroblast	HNRNPLL	HALLMARK_ADIPOGENESIS	PGM1
BRCA	Fibroblast	HNRNPLL	HALLMARK_ADIPOGENESIS	NMT1
BRCA	Fibroblast	HNRNPLL	HALLMARK_ADIPOGENESIS	SCARB1
BRCA	Fibroblast	HNRNPLL	HALLMARK_ADIPOGENESIS	SOD1
BRCA	Fibroblast	HNRNPLL	HALLMARK_ADIPOGENESIS	PPARG
BRCA	Fibroblast	HNRNPLL	HALLMARK_ADIPOGENESIS	AK2
BRCA	Fibroblast	HNRNPLL	HALLMARK_ADIPOGENESIS	ACO2
BRCA	Fibroblast	HNRNPLL	HALLMARK_ADIPOGENESIS	FAH
BRCA	Fibroblast	HNRNPLL	HALLMARK_ADIPOGENESIS	SUCLG1
BRCA	Fibroblast	HNRNPLL	HALLMARK_ADIPOGENESIS	NDUFAB1
BRCA	Fibroblast	HNRNPLL	HALLMARK_ADIPOGENESIS	CDKN2C
BRCA	Fibroblast	HNRNPLL	HALLMARK_ADIPOGENESIS	SSPN
BRCA	Fibroblast	HNRNPLL	HALLMARK_ADIPOGENESIS	HADH
BRCA	Fibroblast	HNRNPLL	HALLMARK_ADIPOGENESIS	RIOK3
BRCA	Fibroblast	HNRNPLL	HALLMARK_PROTEIN_SECRETION	LAMP2
BRCA	Fibroblast	HNRNPLL	HALLMARK_PROTEIN_SECRETION	CTSC
BRCA	Fibroblast	HNRNPLL	HALLMARK_PROTEIN_SECRETION	CLCN3
BRCA	Fibroblast	HNRNPLL	HALLMARK_PROTEIN_SECRETION	ZW10
BRCA	Fibroblast	HNRNPLL	HALLMARK_PROTEIN_SECRETION	DST
BRCA	Fibroblast	HNRNPLL	HALLMARK_PROTEIN_SECRETION	SEC31A
BRCA	Fibroblast	HNRNPLL	HALLMARK_PROTEIN_SECRETION	SOD1
BRCA	Fibroblast	HNRNPLL	HALLMARK_PROTEIN_SECRETION	TSG101
BRCA	Fibroblast	HNRNPLL	HALLMARK_PROTEIN_SECRETION	COG2
BRCA	Fibroblast	HNRNPLL	HALLMARK_PROTEIN_SECRETION	MAPK1
BRCA	Fibroblast	HNRNPLL	HALLMARK_PROTEIN_SECRETION	DNM1L
BRCA	Fibroblast	HNRNPLL	HALLMARK_PROTEIN_SECRETION	PAM
BRCA	Fibroblast	HNRNPLL	HALLMARK_PROTEIN_SECRETION	CLTC
BRCA	Fibroblast	HNRNPLL	HALLMARK_PROTEIN_SECRETION	SSPN
BRCA	Fibroblast	HNRNPLL	HALLMARK_PROTEIN_SECRETION	RPS6KA3
BRCA	Fibroblast	HNRNPLL	HALLMARK_MYC_TARGETS_V1	RFC4
BRCA	Fibroblast	HNRNPLL	HALLMARK_MYC_TARGETS_V1	XPOT
BRCA	Fibroblast	HNRNPLL	HALLMARK_MYC_TARGETS_V1	HNRNPD
BRCA	Fibroblast	HNRNPLL	HALLMARK_MYC_TARGETS_V1	ACP1
BRCA	Fibroblast	HNRNPLL	HALLMARK_MYC_TARGETS_V1	PRDX4
BRCA	Fibroblast	HNRNPLL	HALLMARK_MYC_TARGETS_V1	ORC2
BRCA	Fibroblast	HNRNPLL	HALLMARK_MYC_TARGETS_V1	NAP1L1
BRCA	Fibroblast	HNRNPLL	HALLMARK_MYC_TARGETS_V1	RAD23B
BRCA	Fibroblast	HNRNPLL	HALLMARK_MYC_TARGETS_V1	NME1
BRCA	Fibroblast	HNRNPLL	HALLMARK_MYC_TARGETS_V1	MCM5
BRCA	Fibroblast	HNRNPLL	HALLMARK_MYC_TARGETS_V1	VDAC1
BRCA	Fibroblast	HNRNPLL	HALLMARK_MYC_TARGETS_V1	SLC25A3
BRCA	Fibroblast	HNRNPLL	HALLMARK_MYC_TARGETS_V1	KPNA2
BRCA	Fibroblast	HNRNPLL	HALLMARK_MYC_TARGETS_V1	NOLC1
BRCA	Fibroblast	HNRNPLL	HALLMARK_MYC_TARGETS_V1	CANX
BRCA	Fibroblast	HNRNPLL	HALLMARK_MYC_TARGETS_V1	XPO1
BRCA	Fibroblast	HNRNPLL	HALLMARK_MYC_TARGETS_V1	MCM6
BRCA	Fibroblast	HNRNPLL	HALLMARK_MYC_TARGETS_V1	NDUFAB1
BRCA	Fibroblast	HNRNPLL	HALLMARK_MYC_TARGETS_V1	SMARCC1
BRCA	Fibroblast	HNRNPLL	HALLMARK_MYC_TARGETS_V1	G3BP1
BRCA	Fibroblast	HNRNPLL	HALLMARK_MYC_TARGETS_V1	EIF2S2
BRCA	Fibroblast	HNRNPLL	HALLMARK_UV_RESPONSE_DN	PEX14
BRCA	Fibroblast	HNRNPLL	HALLMARK_UV_RESPONSE_DN	PLPP3
BRCA	Fibroblast	HNRNPLL	HALLMARK_UV_RESPONSE_DN	PTPN21
BRCA	Fibroblast	HNRNPLL	HALLMARK_UV_RESPONSE_DN	NRP1
BRCA	Fibroblast	HNRNPLL	HALLMARK_UV_RESPONSE_DN	ATP2B4
BRCA	Fibroblast	HNRNPLL	HALLMARK_UV_RESPONSE_DN	IGFBP5
BRCA	Fibroblast	HNRNPLL	HALLMARK_UV_RESPONSE_DN	IGF1R
BRCA	Fibroblast	HNRNPLL	HALLMARK_UV_RESPONSE_DN	ATXN1
BRCA	Fibroblast	HNRNPLL	HALLMARK_UV_RESPONSE_DN	SLC7A1
BRCA	Fibroblast	HNRNPLL	HALLMARK_UV_RESPONSE_DN	DLG1
BRCA	Fibroblast	HNRNPLL	HALLMARK_UV_RESPONSE_DN	FBLN5
BRCA	Fibroblast	HNRNPLL	HALLMARK_UV_RESPONSE_DN	CDC42BPA
BRCA	Fibroblast	HNRNPLL	HALLMARK_UV_RESPONSE_DN	PDLIM5
BRCA	Fibroblast	HNRNPLL	HALLMARK_UV_RESPONSE_DN	PPARG
BRCA	Fibroblast	HNRNPLL	HALLMARK_UV_RESPONSE_DN	SMAD7
BRCA	Fibroblast	HNRNPLL	HALLMARK_UV_RESPONSE_DN	MAPK14
BRCA	Fibroblast	HNRNPLL	HALLMARK_UV_RESPONSE_DN	COL11A1
BRCA	Fibroblast	HNRNPLL	HALLMARK_UV_RESPONSE_DN	VLDLR
BRCA	Fibroblast	HNRNPLL	HALLMARK_UV_RESPONSE_DN	ADD3
BRCA	Fibroblast	TIA1	HALLMARK_MITOTIC_SPINDLE	NOTCH2
BRCA	Fibroblast	TIA1	HALLMARK_MITOTIC_SPINDLE	RACGAP1
BRCA	Fibroblast	TIA1	HALLMARK_MITOTIC_SPINDLE	KIF5B
BRCA	Fibroblast	TIA1	HALLMARK_MITOTIC_SPINDLE	SMC1A
BRCA	Fibroblast	TIA1	HALLMARK_MITOTIC_SPINDLE	YWHAE
BRCA	Fibroblast	TIA1	HALLMARK_MITOTIC_SPINDLE	DLG1
BRCA	Fibroblast	TIA1	HALLMARK_MITOTIC_SPINDLE	CDC42BPA
BRCA	Fibroblast	TIA1	HALLMARK_MITOTIC_SPINDLE	ABL1
BRCA	Fibroblast	TIA1	HALLMARK_MITOTIC_SPINDLE	PDLIM5
BRCA	Fibroblast	TIA1	HALLMARK_MITOTIC_SPINDLE	NUMA1
BRCA	Fibroblast	TIA1	HALLMARK_MITOTIC_SPINDLE	NEDD9
BRCA	Fibroblast	TIA1	HALLMARK_MITOTIC_SPINDLE	FARP1
BRCA	Fibroblast	TIA1	HALLMARK_MITOTIC_SPINDLE	SMC3
BRCA	Fibroblast	TIA1	HALLMARK_MITOTIC_SPINDLE	KATNA1
BRCA	Fibroblast	TIA1	HALLMARK_MITOTIC_SPINDLE	ROCK1
BRCA	Fibroblast	TIA1	HALLMARK_MITOTIC_SPINDLE	BCL2L11
BRCA	Fibroblast	TIA1	HALLMARK_MITOTIC_SPINDLE	ITSN1
BRCA	Fibroblast	TIA1	HALLMARK_PROTEIN_SECRETION	IGF2R
BRCA	Fibroblast	TIA1	HALLMARK_PROTEIN_SECRETION	ABCA1
BRCA	Fibroblast	TIA1	HALLMARK_PROTEIN_SECRETION	CLCN3
BRCA	Fibroblast	TIA1	HALLMARK_PROTEIN_SECRETION	COPB2
BRCA	Fibroblast	TIA1	HALLMARK_PROTEIN_SECRETION	SEC31A
BRCA	Fibroblast	TIA1	HALLMARK_PROTEIN_SECRETION	ANP32E
BRCA	Fibroblast	TIA1	HALLMARK_PROTEIN_SECRETION	TSG101
BRCA	Fibroblast	TIA1	HALLMARK_PROTEIN_SECRETION	MAPK1
BRCA	Fibroblast	TIA1	HALLMARK_PROTEIN_SECRETION	PAM
BRCA	Fibroblast	TIA1	HALLMARK_PROTEIN_SECRETION	CLTC
BRCA	Fibroblast	TIA1	HALLMARK_PROTEIN_SECRETION	DNM1L
BRCA	Fibroblast	TIA1	HALLMARK_PROTEIN_SECRETION	LMAN1
BRCA	Fibroblast	TIA1	HALLMARK_UV_RESPONSE_DN	NOTCH2
BRCA	Fibroblast	TIA1	HALLMARK_UV_RESPONSE_DN	NRP1
BRCA	Fibroblast	TIA1	HALLMARK_UV_RESPONSE_DN	PTPN21
BRCA	Fibroblast	TIA1	HALLMARK_UV_RESPONSE_DN	ATP2B4
BRCA	Fibroblast	TIA1	HALLMARK_UV_RESPONSE_DN	IGFBP5
BRCA	Fibroblast	TIA1	HALLMARK_UV_RESPONSE_DN	ATXN1
BRCA	Fibroblast	TIA1	HALLMARK_UV_RESPONSE_DN	DLG1
BRCA	Fibroblast	TIA1	HALLMARK_UV_RESPONSE_DN	FBLN5
BRCA	Fibroblast	TIA1	HALLMARK_UV_RESPONSE_DN	PDLIM5
BRCA	Fibroblast	TIA1	HALLMARK_UV_RESPONSE_DN	CAP2
BRCA	Fibroblast	TIA1	HALLMARK_UV_RESPONSE_DN	SMAD7
BRCA	Fibroblast	TIA1	HALLMARK_UV_RESPONSE_DN	MAPK14
BRCA	Fibroblast	TIA1	HALLMARK_UV_RESPONSE_DN	PIK3R3
BRCA	Fibroblast	TIA1	HALLMARK_UV_RESPONSE_DN	YTHDC1
BRCA	Fibroblast	TIA1	HALLMARK_UV_RESPONSE_DN	FHL2
BRCA	Fibroblast	TIA1	HALLMARK_UV_RESPONSE_DN	VLDLR
BRCA	Fibroblast	TIA1	HALLMARK_UV_RESPONSE_DN	INPP4B
BRCA	Fibroblast	TIA1	HALLMARK_UV_RESPONSE_DN	NR3C1
BRCA	Fibroblast	TIA1	HALLMARK_UV_RESPONSE_DN	CDC42BPA
BRCA	Fibroblast	TIA1	HALLMARK_UV_RESPONSE_DN	ADD3
BRCA	Fibroblast	HNRNPH1	HALLMARK_MITOTIC_SPINDLE	NOTCH2
BRCA	Fibroblast	HNRNPH1	HALLMARK_MITOTIC_SPINDLE	RACGAP1
BRCA	Fibroblast	HNRNPH1	HALLMARK_MITOTIC_SPINDLE	KIF5B
BRCA	Fibroblast	HNRNPH1	HALLMARK_MITOTIC_SPINDLE	RASA2
BRCA	Fibroblast	HNRNPH1	HALLMARK_MITOTIC_SPINDLE	YWHAE
BRCA	Fibroblast	HNRNPH1	HALLMARK_MITOTIC_SPINDLE	SPTBN1
BRCA	Fibroblast	HNRNPH1	HALLMARK_MITOTIC_SPINDLE	CDC27
BRCA	Fibroblast	HNRNPH1	HALLMARK_MITOTIC_SPINDLE	SPTAN1
BRCA	Fibroblast	HNRNPH1	HALLMARK_MITOTIC_SPINDLE	KIF22
BRCA	Fibroblast	HNRNPH1	HALLMARK_MITOTIC_SPINDLE	KIF1B
BRCA	Fibroblast	HNRNPH1	HALLMARK_MITOTIC_SPINDLE	FBXO5
BRCA	Fibroblast	HNRNPH1	HALLMARK_MITOTIC_SPINDLE	CENPF
BRCA	Fibroblast	HNRNPH1	HALLMARK_MITOTIC_SPINDLE	ROCK1
BRCA	Fibroblast	HNRNPH1	HALLMARK_MITOTIC_SPINDLE	TOP2A
BRCA	Fibroblast	HNRNPH1	HALLMARK_MITOTIC_SPINDLE	BCL2L11
BRCA	Fibroblast	HNRNPH1	HALLMARK_MITOTIC_SPINDLE	LRPPRC
BRCA	Fibroblast	HNRNPH1	HALLMARK_MITOTIC_SPINDLE	SMC1A
BRCA	Fibroblast	HNRNPH1	HALLMARK_TGF_BETA_SIGNALING	CTNNB1
BRCA	Fibroblast	HNRNPH1	HALLMARK_TGF_BETA_SIGNALING	TGFB1
BRCA	Fibroblast	HNRNPH1	HALLMARK_TGF_BETA_SIGNALING	SMAD3
BRCA	Fibroblast	HNRNPH1	HALLMARK_TGF_BETA_SIGNALING	UBE2D3
BRCA	Fibroblast	HNRNPH1	HALLMARK_TGF_BETA_SIGNALING	THBS1
BRCA	Fibroblast	HNRNPH1	HALLMARK_TGF_BETA_SIGNALING	SPTBN1
BRCA	Fibroblast	HNRNPH1	HALLMARK_TGF_BETA_SIGNALING	BMP2
BRCA	Fibroblast	HNRNPH1	HALLMARK_TGF_BETA_SIGNALING	TJP1
BRCA	Fibroblast	HNRNPH1	HALLMARK_TGF_BETA_SIGNALING	XIAP
BRCA	Fibroblast	HNRNPH1	HALLMARK_TGF_BETA_SIGNALING	PMEPA1
BRCA	Fibroblast	HNRNPH1	HALLMARK_TGF_BETA_SIGNALING	BMPR2
BRCA	Fibroblast	HNRNPH1	HALLMARK_ADIPOGENESIS	PDCD4
BRCA	Fibroblast	HNRNPH1	HALLMARK_ADIPOGENESIS	STOM
BRCA	Fibroblast	HNRNPH1	HALLMARK_ADIPOGENESIS	ABCA1
BRCA	Fibroblast	HNRNPH1	HALLMARK_ADIPOGENESIS	MGST3
BRCA	Fibroblast	HNRNPH1	HALLMARK_ADIPOGENESIS	GBE1
BRCA	Fibroblast	HNRNPH1	HALLMARK_ADIPOGENESIS	CS
BRCA	Fibroblast	HNRNPH1	HALLMARK_ADIPOGENESIS	AIFM1
BRCA	Fibroblast	HNRNPH1	HALLMARK_ADIPOGENESIS	SDHC
BRCA	Fibroblast	HNRNPH1	HALLMARK_ADIPOGENESIS	HSPB8
BRCA	Fibroblast	HNRNPH1	HALLMARK_ADIPOGENESIS	BCKDHA
BRCA	Fibroblast	HNRNPH1	HALLMARK_ADIPOGENESIS	IMMT
BRCA	Fibroblast	HNRNPH1	HALLMARK_ADIPOGENESIS	ACLY
BRCA	Fibroblast	HNRNPH1	HALLMARK_ADIPOGENESIS	PGM1
BRCA	Fibroblast	HNRNPH1	HALLMARK_ADIPOGENESIS	SCARB1
BRCA	Fibroblast	HNRNPH1	HALLMARK_ADIPOGENESIS	MYLK
BRCA	Fibroblast	HNRNPH1	HALLMARK_ADIPOGENESIS	SOD1
BRCA	Fibroblast	HNRNPH1	HALLMARK_ADIPOGENESIS	PPARG
BRCA	Fibroblast	HNRNPH1	HALLMARK_ADIPOGENESIS	AK2
BRCA	Fibroblast	HNRNPH1	HALLMARK_ADIPOGENESIS	ACO2
BRCA	Fibroblast	HNRNPH1	HALLMARK_ADIPOGENESIS	NDUFS3
BRCA	Fibroblast	HNRNPH1	HALLMARK_ADIPOGENESIS	RETSAT
BRCA	Fibroblast	HNRNPH1	HALLMARK_ADIPOGENESIS	COL4A1
BRCA	Fibroblast	HNRNPH1	HALLMARK_ADIPOGENESIS	FAH
BRCA	Fibroblast	HNRNPH1	HALLMARK_ADIPOGENESIS	SUCLG1
BRCA	Fibroblast	HNRNPH1	HALLMARK_ADIPOGENESIS	ALDH2
BRCA	Fibroblast	HNRNPH1	HALLMARK_ADIPOGENESIS	PHYH
BRCA	Fibroblast	HNRNPH1	HALLMARK_ADIPOGENESIS	DLAT
BRCA	Fibroblast	HNRNPH1	HALLMARK_ADIPOGENESIS	IDH1
BRCA	Fibroblast	HNRNPH1	HALLMARK_ADIPOGENESIS	NDUFAB1
BRCA	Fibroblast	HNRNPH1	HALLMARK_ADIPOGENESIS	C3
BRCA	Fibroblast	HNRNPH1	HALLMARK_ADIPOGENESIS	SSPN
BRCA	Fibroblast	HNRNPH1	HALLMARK_ADIPOGENESIS	HADH
BRCA	Fibroblast	HNRNPH1	HALLMARK_ADIPOGENESIS	SCP2
BRCA	Fibroblast	HNRNPH1	HALLMARK_ADIPOGENESIS	DHRS7
BRCA	Fibroblast	HNRNPH1	HALLMARK_ADIPOGENESIS	RIOK3
BRCA	Fibroblast	HNRNPH1	HALLMARK_ANDROGEN_RESPONSE	XRCC6
BRCA	Fibroblast	HNRNPH1	HALLMARK_ANDROGEN_RESPONSE	PLPP1
BRCA	Fibroblast	HNRNPH1	HALLMARK_ANDROGEN_RESPONSE	ANKH
BRCA	Fibroblast	HNRNPH1	HALLMARK_ANDROGEN_RESPONSE	SCD
BRCA	Fibroblast	HNRNPH1	HALLMARK_ANDROGEN_RESPONSE	CCND3
BRCA	Fibroblast	HNRNPH1	HALLMARK_ANDROGEN_RESPONSE	ELL2
BRCA	Fibroblast	HNRNPH1	HALLMARK_ANDROGEN_RESPONSE	ZMIZ1
BRCA	Fibroblast	HNRNPH1	HALLMARK_ANDROGEN_RESPONSE	FADS1
BRCA	Fibroblast	HNRNPH1	HALLMARK_ANDROGEN_RESPONSE	RRP12
BRCA	Fibroblast	HNRNPH1	HALLMARK_ANDROGEN_RESPONSE	INPP4B
BRCA	Fibroblast	HNRNPH1	HALLMARK_ANDROGEN_RESPONSE	ITGAV
BRCA	Fibroblast	HNRNPH1	HALLMARK_ANDROGEN_RESPONSE	PMEPA1
BRCA	Fibroblast	HNRNPH1	HALLMARK_ANDROGEN_RESPONSE	RPS6KA3
BRCA	Fibroblast	HNRNPH1	HALLMARK_ANDROGEN_RESPONSE	B4GALT1
BRCA	Fibroblast	HNRNPH1	HALLMARK_MYC_TARGETS_V1	XRCC6
BRCA	Fibroblast	HNRNPH1	HALLMARK_MYC_TARGETS_V1	RFC4
BRCA	Fibroblast	HNRNPH1	HALLMARK_MYC_TARGETS_V1	XPOT
BRCA	Fibroblast	HNRNPH1	HALLMARK_MYC_TARGETS_V1	ACP1
BRCA	Fibroblast	HNRNPH1	HALLMARK_MYC_TARGETS_V1	PRDX4
BRCA	Fibroblast	HNRNPH1	HALLMARK_MYC_TARGETS_V1	YWHAE
BRCA	Fibroblast	HNRNPH1	HALLMARK_MYC_TARGETS_V1	NAP1L1
BRCA	Fibroblast	HNRNPH1	HALLMARK_MYC_TARGETS_V1	PSMA4
BRCA	Fibroblast	HNRNPH1	HALLMARK_MYC_TARGETS_V1	RAD23B
BRCA	Fibroblast	HNRNPH1	HALLMARK_MYC_TARGETS_V1	NME1
BRCA	Fibroblast	HNRNPH1	HALLMARK_MYC_TARGETS_V1	NPM1
BRCA	Fibroblast	HNRNPH1	HALLMARK_MYC_TARGETS_V1	MCM5
BRCA	Fibroblast	HNRNPH1	HALLMARK_MYC_TARGETS_V1	ODC1
BRCA	Fibroblast	HNRNPH1	HALLMARK_MYC_TARGETS_V1	PSMC6
BRCA	Fibroblast	HNRNPH1	HALLMARK_MYC_TARGETS_V1	GSPT1
BRCA	Fibroblast	HNRNPH1	HALLMARK_MYC_TARGETS_V1	DEK
BRCA	Fibroblast	HNRNPH1	HALLMARK_MYC_TARGETS_V1	GNL3
BRCA	Fibroblast	HNRNPH1	HALLMARK_MYC_TARGETS_V1	AP3S1
BRCA	Fibroblast	HNRNPH1	HALLMARK_MYC_TARGETS_V1	SLC25A3
BRCA	Fibroblast	HNRNPH1	HALLMARK_MYC_TARGETS_V1	KPNA2
BRCA	Fibroblast	HNRNPH1	HALLMARK_MYC_TARGETS_V1	NOLC1
BRCA	Fibroblast	HNRNPH1	HALLMARK_MYC_TARGETS_V1	CANX
BRCA	Fibroblast	HNRNPH1	HALLMARK_MYC_TARGETS_V1	NDUFAB1
BRCA	Fibroblast	HNRNPH1	HALLMARK_MYC_TARGETS_V1	CNBP
BRCA	Fibroblast	HNRNPH1	HALLMARK_UV_RESPONSE_DN	NOTCH2
BRCA	Fibroblast	HNRNPH1	HALLMARK_UV_RESPONSE_DN	SMAD3
BRCA	Fibroblast	HNRNPH1	HALLMARK_UV_RESPONSE_DN	PLPP3
BRCA	Fibroblast	HNRNPH1	HALLMARK_UV_RESPONSE_DN	NRP1
BRCA	Fibroblast	HNRNPH1	HALLMARK_UV_RESPONSE_DN	ATP2B4
BRCA	Fibroblast	HNRNPH1	HALLMARK_UV_RESPONSE_DN	IGFBP5
BRCA	Fibroblast	HNRNPH1	HALLMARK_UV_RESPONSE_DN	PMP22
BRCA	Fibroblast	HNRNPH1	HALLMARK_UV_RESPONSE_DN	IGF1R
BRCA	Fibroblast	HNRNPH1	HALLMARK_UV_RESPONSE_DN	ATXN1
BRCA	Fibroblast	HNRNPH1	HALLMARK_UV_RESPONSE_DN	RASA2
BRCA	Fibroblast	HNRNPH1	HALLMARK_UV_RESPONSE_DN	SLC7A1
BRCA	Fibroblast	HNRNPH1	HALLMARK_UV_RESPONSE_DN	FBLN5
BRCA	Fibroblast	HNRNPH1	HALLMARK_UV_RESPONSE_DN	PPARG
BRCA	Fibroblast	HNRNPH1	HALLMARK_UV_RESPONSE_DN	CDKN1B
BRCA	Fibroblast	HNRNPH1	HALLMARK_UV_RESPONSE_DN	MAPK14
BRCA	Fibroblast	HNRNPH1	HALLMARK_UV_RESPONSE_DN	ZMIZ1
BRCA	Fibroblast	HNRNPH1	HALLMARK_UV_RESPONSE_DN	PIK3R3
BRCA	Fibroblast	HNRNPH1	HALLMARK_UV_RESPONSE_DN	TJP1
BRCA	Fibroblast	HNRNPH1	HALLMARK_UV_RESPONSE_DN	YTHDC1
BRCA	Fibroblast	HNRNPH1	HALLMARK_UV_RESPONSE_DN	FHL2
BRCA	Fibroblast	HNRNPH1	HALLMARK_UV_RESPONSE_DN	VLDLR
BRCA	Fibroblast	HNRNPH1	HALLMARK_UV_RESPONSE_DN	INPP4B
BRCA	Fibroblast	HNRNPH1	HALLMARK_UV_RESPONSE_DN	NEK7
BRCA	Fibroblast	HNRNPH1	HALLMARK_UV_RESPONSE_DN	ADD3
BRCA	Mast	MBNL1	HALLMARK_PROTEIN_SECRETION	COG2
BRCA	Mast	MBNL1	HALLMARK_PROTEIN_SECRETION	SEC31A
BRCA	Mast	MBNL1	HALLMARK_PROTEIN_SECRETION	PAM
BRCA	Myeloid	TRA2B	HALLMARK_MITOTIC_SPINDLE	CENPE
BRCA	Myeloid	TRA2B	HALLMARK_MITOTIC_SPINDLE	NUSAP1
BRCA	Myeloid	TRA2B	HALLMARK_MITOTIC_SPINDLE	KIF5B
BRCA	Myeloid	TRA2B	HALLMARK_MITOTIC_SPINDLE	YWHAE
BRCA	Myeloid	TRA2B	HALLMARK_MITOTIC_SPINDLE	DLG1
BRCA	Myeloid	TRA2B	HALLMARK_MITOTIC_SPINDLE	LMNB1
BRCA	Myeloid	TRA2B	HALLMARK_MITOTIC_SPINDLE	CDC27
BRCA	Myeloid	TRA2B	HALLMARK_MITOTIC_SPINDLE	SPTAN1
BRCA	Myeloid	TRA2B	HALLMARK_MITOTIC_SPINDLE	FLNB
BRCA	Myeloid	TRA2B	HALLMARK_MITOTIC_SPINDLE	CDC42BPA
BRCA	Myeloid	TRA2B	HALLMARK_MITOTIC_SPINDLE	ABL1
BRCA	Myeloid	TRA2B	HALLMARK_MITOTIC_SPINDLE	KIF20B
BRCA	Myeloid	TRA2B	HALLMARK_MITOTIC_SPINDLE	CENPF
BRCA	Myeloid	TRA2B	HALLMARK_MITOTIC_SPINDLE	TUBA4A
BRCA	Myeloid	TRA2B	HALLMARK_MITOTIC_SPINDLE	NUMA1
BRCA	Myeloid	TRA2B	HALLMARK_MITOTIC_SPINDLE	APC
BRCA	Myeloid	TRA2B	HALLMARK_MITOTIC_SPINDLE	KIF15
BRCA	Myeloid	TRA2B	HALLMARK_MITOTIC_SPINDLE	DLGAP5
BRCA	Myeloid	TRA2B	HALLMARK_MITOTIC_SPINDLE	BRCA2
BRCA	Myeloid	TRA2B	HALLMARK_MITOTIC_SPINDLE	SMC4
BRCA	Myeloid	TRA2B	HALLMARK_MITOTIC_SPINDLE	FARP1
BRCA	Myeloid	TRA2B	HALLMARK_MITOTIC_SPINDLE	ROCK1
BRCA	Myeloid	TRA2B	HALLMARK_MITOTIC_SPINDLE	KIF11
BRCA	Myeloid	TRA2B	HALLMARK_MITOTIC_SPINDLE	RFC1
BRCA	Myeloid	TRA2B	HALLMARK_MITOTIC_SPINDLE	LRPPRC
BRCA	Myeloid	TRA2B	HALLMARK_MITOTIC_SPINDLE	SMC1A
BRCA	Myeloid	TRA2B	HALLMARK_G2M_CHECKPOINT	STMN1
BRCA	Myeloid	TRA2B	HALLMARK_G2M_CHECKPOINT	CENPE
BRCA	Myeloid	TRA2B	HALLMARK_G2M_CHECKPOINT	TGFB1
BRCA	Myeloid	TRA2B	HALLMARK_G2M_CHECKPOINT	TFDP1
BRCA	Myeloid	TRA2B	HALLMARK_G2M_CHECKPOINT	NUSAP1
BRCA	Myeloid	TRA2B	HALLMARK_G2M_CHECKPOINT	KIF5B
BRCA	Myeloid	TRA2B	HALLMARK_G2M_CHECKPOINT	KPNB1
BRCA	Myeloid	TRA2B	HALLMARK_G2M_CHECKPOINT	HNRNPD
BRCA	Myeloid	TRA2B	HALLMARK_G2M_CHECKPOINT	POLE
BRCA	Myeloid	TRA2B	HALLMARK_G2M_CHECKPOINT	LMNB1
BRCA	Myeloid	TRA2B	HALLMARK_G2M_CHECKPOINT	SYNCRIP
BRCA	Myeloid	TRA2B	HALLMARK_G2M_CHECKPOINT	RAD23B
BRCA	Myeloid	TRA2B	HALLMARK_G2M_CHECKPOINT	ILF3
BRCA	Myeloid	TRA2B	HALLMARK_G2M_CHECKPOINT	CDC27
BRCA	Myeloid	TRA2B	HALLMARK_G2M_CHECKPOINT	STAG1
BRCA	Myeloid	TRA2B	HALLMARK_G2M_CHECKPOINT	MYBL2
BRCA	Myeloid	TRA2B	HALLMARK_G2M_CHECKPOINT	TRA2B
BRCA	Myeloid	TRA2B	HALLMARK_G2M_CHECKPOINT	ABL1
BRCA	Myeloid	TRA2B	HALLMARK_G2M_CHECKPOINT	KIF20B
BRCA	Myeloid	TRA2B	HALLMARK_G2M_CHECKPOINT	CENPF
BRCA	Myeloid	TRA2B	HALLMARK_G2M_CHECKPOINT	NUMA1
BRCA	Myeloid	TRA2B	HALLMARK_G2M_CHECKPOINT	NASP
BRCA	Myeloid	TRA2B	HALLMARK_G2M_CHECKPOINT	KPNA2
BRCA	Myeloid	TRA2B	HALLMARK_G2M_CHECKPOINT	KIF15
BRCA	Myeloid	TRA2B	HALLMARK_G2M_CHECKPOINT	SMC4
BRCA	Myeloid	TRA2B	HALLMARK_G2M_CHECKPOINT	BRCA2
BRCA	Myeloid	TRA2B	HALLMARK_G2M_CHECKPOINT	MAPK14
BRCA	Myeloid	TRA2B	HALLMARK_G2M_CHECKPOINT	KMT5A
BRCA	Myeloid	TRA2B	HALLMARK_G2M_CHECKPOINT	MCM6
BRCA	Myeloid	TRA2B	HALLMARK_G2M_CHECKPOINT	GINS2
BRCA	Myeloid	TRA2B	HALLMARK_G2M_CHECKPOINT	MCM2
BRCA	Myeloid	TRA2B	HALLMARK_G2M_CHECKPOINT	TOP1
BRCA	Myeloid	TRA2B	HALLMARK_G2M_CHECKPOINT	KIF11
BRCA	Myeloid	TRA2B	HALLMARK_G2M_CHECKPOINT	BUB3
BRCA	Myeloid	TRA2B	HALLMARK_G2M_CHECKPOINT	SMC1A
BRCA	Myeloid	TRA2B	HALLMARK_PROTEIN_SECRETION	ABCA1
BRCA	Myeloid	TRA2B	HALLMARK_PROTEIN_SECRETION	VPS4B
BRCA	Myeloid	TRA2B	HALLMARK_PROTEIN_SECRETION	COPB2
BRCA	Myeloid	TRA2B	HALLMARK_PROTEIN_SECRETION	ZW10
BRCA	Myeloid	TRA2B	HALLMARK_PROTEIN_SECRETION	SOD1
BRCA	Myeloid	TRA2B	HALLMARK_PROTEIN_SECRETION	ANP32E
BRCA	Myeloid	TRA2B	HALLMARK_PROTEIN_SECRETION	TSG101
BRCA	Myeloid	TRA2B	HALLMARK_PROTEIN_SECRETION	LMAN1
BRCA	Myeloid	TRA2B	HALLMARK_E2F_TARGETS	STMN1
BRCA	Myeloid	TRA2B	HALLMARK_E2F_TARGETS	NUDT21
BRCA	Myeloid	TRA2B	HALLMARK_E2F_TARGETS	XRCC6
BRCA	Myeloid	TRA2B	HALLMARK_E2F_TARGETS	MTHFD2
BRCA	Myeloid	TRA2B	HALLMARK_E2F_TARGETS	CENPE
BRCA	Myeloid	TRA2B	HALLMARK_E2F_TARGETS	POLD3
BRCA	Myeloid	TRA2B	HALLMARK_E2F_TARGETS	PRPS1
BRCA	Myeloid	TRA2B	HALLMARK_E2F_TARGETS	UNG
BRCA	Myeloid	TRA2B	HALLMARK_E2F_TARGETS	HNRNPD
BRCA	Myeloid	TRA2B	HALLMARK_E2F_TARGETS	POLE
BRCA	Myeloid	TRA2B	HALLMARK_E2F_TARGETS	PRDX4
BRCA	Myeloid	TRA2B	HALLMARK_E2F_TARGETS	ZW10
BRCA	Myeloid	TRA2B	HALLMARK_E2F_TARGETS	RRM2
BRCA	Myeloid	TRA2B	HALLMARK_E2F_TARGETS	ORC2
BRCA	Myeloid	TRA2B	HALLMARK_E2F_TARGETS	LMNB1
BRCA	Myeloid	TRA2B	HALLMARK_E2F_TARGETS	SYNCRIP
BRCA	Myeloid	TRA2B	HALLMARK_E2F_TARGETS	NME1
BRCA	Myeloid	TRA2B	HALLMARK_E2F_TARGETS	ILF3
BRCA	Myeloid	TRA2B	HALLMARK_E2F_TARGETS	STAG1
BRCA	Myeloid	TRA2B	HALLMARK_E2F_TARGETS	MYBL2
BRCA	Myeloid	TRA2B	HALLMARK_E2F_TARGETS	DEK
BRCA	Myeloid	TRA2B	HALLMARK_E2F_TARGETS	TRA2B
BRCA	Myeloid	TRA2B	HALLMARK_E2F_TARGETS	ANP32E
BRCA	Myeloid	TRA2B	HALLMARK_E2F_TARGETS	NASP
BRCA	Myeloid	TRA2B	HALLMARK_E2F_TARGETS	KPNA2
BRCA	Myeloid	TRA2B	HALLMARK_E2F_TARGETS	DLGAP5
BRCA	Myeloid	TRA2B	HALLMARK_E2F_TARGETS	SMC4
BRCA	Myeloid	TRA2B	HALLMARK_E2F_TARGETS	BRCA2
BRCA	Myeloid	TRA2B	HALLMARK_E2F_TARGETS	MCM6
BRCA	Myeloid	TRA2B	HALLMARK_E2F_TARGETS	BRCA1
BRCA	Myeloid	TRA2B	HALLMARK_E2F_TARGETS	MCM2
BRCA	Myeloid	TRA2B	HALLMARK_E2F_TARGETS	RFC1
BRCA	Myeloid	TRA2B	HALLMARK_E2F_TARGETS	USP1
BRCA	Myeloid	TRA2B	HALLMARK_E2F_TARGETS	SMC1A
BRCA	Myeloid	TRA2B	HALLMARK_MYC_TARGETS_V1	XRCC6
BRCA	Myeloid	TRA2B	HALLMARK_MYC_TARGETS_V1	TFDP1
BRCA	Myeloid	TRA2B	HALLMARK_MYC_TARGETS_V1	PRDX3
BRCA	Myeloid	TRA2B	HALLMARK_MYC_TARGETS_V1	KPNB1
BRCA	Myeloid	TRA2B	HALLMARK_MYC_TARGETS_V1	HNRNPD
BRCA	Myeloid	TRA2B	HALLMARK_MYC_TARGETS_V1	HSPD1
BRCA	Myeloid	TRA2B	HALLMARK_MYC_TARGETS_V1	PRDX4
BRCA	Myeloid	TRA2B	HALLMARK_MYC_TARGETS_V1	ACP1
BRCA	Myeloid	TRA2B	HALLMARK_MYC_TARGETS_V1	ORC2
BRCA	Myeloid	TRA2B	HALLMARK_MYC_TARGETS_V1	YWHAE
BRCA	Myeloid	TRA2B	HALLMARK_MYC_TARGETS_V1	SYNCRIP
BRCA	Myeloid	TRA2B	HALLMARK_MYC_TARGETS_V1	RAD23B
BRCA	Myeloid	TRA2B	HALLMARK_MYC_TARGETS_V1	NME1
BRCA	Myeloid	TRA2B	HALLMARK_MYC_TARGETS_V1	PSMC6
BRCA	Myeloid	TRA2B	HALLMARK_MYC_TARGETS_V1	DEK
BRCA	Myeloid	TRA2B	HALLMARK_MYC_TARGETS_V1	TRA2B
BRCA	Myeloid	TRA2B	HALLMARK_MYC_TARGETS_V1	VDAC1
BRCA	Myeloid	TRA2B	HALLMARK_MYC_TARGETS_V1	SLC25A3
BRCA	Myeloid	TRA2B	HALLMARK_MYC_TARGETS_V1	KPNA2
BRCA	Myeloid	TRA2B	HALLMARK_MYC_TARGETS_V1	CANX
BRCA	Myeloid	TRA2B	HALLMARK_MYC_TARGETS_V1	MCM6
BRCA	Myeloid	TRA2B	HALLMARK_MYC_TARGETS_V1	NDUFAB1
BRCA	Myeloid	TRA2B	HALLMARK_MYC_TARGETS_V1	BUB3
BRCA	Myeloid	TRA2B	HALLMARK_MYC_TARGETS_V1	MCM2
BRCA	Myeloid	TRA2B	HALLMARK_MYC_TARGETS_V1	HPRT1
BRCA	Myeloid	TRA2B	HALLMARK_MYC_TARGETS_V1	CNBP
BRCA	Myeloid	TRA2B	HALLMARK_MYC_TARGETS_V1	USP1
BRCA	Myeloid	PUM1	HALLMARK_MITOTIC_SPINDLE	FLNB
BRCA	Myeloid	PUM1	HALLMARK_MITOTIC_SPINDLE	CDC42BPA
BRCA	Myeloid	PUM1	HALLMARK_MITOTIC_SPINDLE	NUMA1
BRCA	Myeloid	PUM1	HALLMARK_MITOTIC_SPINDLE	KIF23
BRCA	Myeloid	PUM1	HALLMARK_MITOTIC_SPINDLE	FARP1
BRCA	Myeloid	PUM1	HALLMARK_MITOTIC_SPINDLE	LRPPRC
BRCA	Myeloid	RBM8A	HALLMARK_OXIDATIVE_PHOSPHORYLATION	HSPA9
BRCA	Myeloid	RBM8A	HALLMARK_OXIDATIVE_PHOSPHORYLATION	SDHC
BRCA	Myeloid	RBM8A	HALLMARK_OXIDATIVE_PHOSPHORYLATION	SUCLG1
BRCA	Myeloid	RBM8A	HALLMARK_OXIDATIVE_PHOSPHORYLATION	SDHA
BRCA	Myeloid	HNRNPK	HALLMARK_UNFOLDED_PROTEIN_RESPONSE	HSP90B1
BRCA	Myeloid	HNRNPK	HALLMARK_UNFOLDED_PROTEIN_RESPONSE	KIF5B
BRCA	Myeloid	HNRNPK	HALLMARK_UNFOLDED_PROTEIN_RESPONSE	MTHFD2
BRCA	Myeloid	HNRNPK	HALLMARK_PI3K_AKT_MTOR_SIGNALING	ACTR2
BRCA	Myeloid	HNRNPK	HALLMARK_PI3K_AKT_MTOR_SIGNALING	UBE2D3
BRCA	Myeloid	HNRNPK	HALLMARK_PI3K_AKT_MTOR_SIGNALING	HSP90B1
BRCA	Myeloid	HNRNPK	HALLMARK_MTORC1_SIGNALING	MTHFD2
BRCA	Myeloid	HNRNPK	HALLMARK_MTORC1_SIGNALING	PGK1
BRCA	Myeloid	HNRNPK	HALLMARK_MTORC1_SIGNALING	ACTR2
BRCA	Myeloid	HNRNPK	HALLMARK_MTORC1_SIGNALING	UBE2D3
BRCA	Myeloid	HNRNPK	HALLMARK_MTORC1_SIGNALING	HSP90B1
BRCA	Myeloid	HNRNPK	HALLMARK_MYC_TARGETS_V1	YWHAE
BRCA	Myeloid	HNRNPK	HALLMARK_MYC_TARGETS_V1	PGK1
BRCA	EC	HNRNPF	HALLMARK_ADIPOGENESIS	PDCD4
BRCA	EC	HNRNPF	HALLMARK_ADIPOGENESIS	STOM
BRCA	EC	HNRNPF	HALLMARK_ADIPOGENESIS	ALDH2
BRCA	EC	HNRNPF	HALLMARK_ADIPOGENESIS	ACAA2
BRCA	EC	HNRNPF	HALLMARK_ADIPOGENESIS	CS
BRCA	EC	HNRNPF	HALLMARK_ADIPOGENESIS	AIFM1
BRCA	EC	HNRNPF	HALLMARK_ADIPOGENESIS	SUCLG1
BRCA	EC	HNRNPF	HALLMARK_ADIPOGENESIS	HSPB8
BRCA	EC	HNRNPF	HALLMARK_MYC_TARGETS_V1	AP3S1
BRCA	EC	HNRNPF	HALLMARK_MYC_TARGETS_V1	NOLC1
BRCA	EC	HNRNPF	HALLMARK_MYC_TARGETS_V1	MCM5
BRCA	EC	HNRNPF	HALLMARK_MYC_TARGETS_V1	HPRT1
BRCA	EC	HNRNPF	HALLMARK_MYC_TARGETS_V1	HSPD1
BRCA	EC	HNRNPF	HALLMARK_OXIDATIVE_PHOSPHORYLATION	VDAC2
BRCA	EC	HNRNPF	HALLMARK_OXIDATIVE_PHOSPHORYLATION	ACAA2
BRCA	EC	HNRNPF	HALLMARK_OXIDATIVE_PHOSPHORYLATION	CS
BRCA	EC	HNRNPF	HALLMARK_OXIDATIVE_PHOSPHORYLATION	AIFM1
BRCA	EC	HNRNPF	HALLMARK_OXIDATIVE_PHOSPHORYLATION	SUCLG1
BRCA	EC	HNRNPF	HALLMARK_OXIDATIVE_PHOSPHORYLATION	CYB5A
BRCA	EC	HNRNPH3	HALLMARK_MITOTIC_SPINDLE	NUSAP1
BRCA	EC	HNRNPH3	HALLMARK_MITOTIC_SPINDLE	KIF5B
BRCA	EC	HNRNPH3	HALLMARK_MITOTIC_SPINDLE	RASA2
BRCA	EC	HNRNPH3	HALLMARK_MITOTIC_SPINDLE	YWHAE
BRCA	EC	HNRNPH3	HALLMARK_MITOTIC_SPINDLE	INCENP
BRCA	EC	HNRNPH3	HALLMARK_MITOTIC_SPINDLE	SPTAN1
BRCA	EC	HNRNPH3	HALLMARK_MITOTIC_SPINDLE	FLNB
BRCA	EC	HNRNPH3	HALLMARK_MITOTIC_SPINDLE	PRC1
BRCA	EC	HNRNPH3	HALLMARK_MITOTIC_SPINDLE	KIF20B
BRCA	EC	HNRNPH3	HALLMARK_MITOTIC_SPINDLE	FBXO5
BRCA	EC	HNRNPH3	HALLMARK_MITOTIC_SPINDLE	TUBA4A
BRCA	EC	HNRNPH3	HALLMARK_MITOTIC_SPINDLE	NUMA1
BRCA	EC	HNRNPH3	HALLMARK_MITOTIC_SPINDLE	NEDD9
BRCA	EC	HNRNPH3	HALLMARK_MITOTIC_SPINDLE	ROCK1
BRCA	EC	HNRNPH3	HALLMARK_MITOTIC_SPINDLE	BCL2L11
BRCA	EC	HNRNPH3	HALLMARK_MITOTIC_SPINDLE	CDK1
BRCA	EC	HNRNPH3	HALLMARK_MITOTIC_SPINDLE	SMC1A
BRCA	EC	HNRNPH3	HALLMARK_MYC_TARGETS_V1	XRCC6
BRCA	EC	HNRNPH3	HALLMARK_MYC_TARGETS_V1	TFDP1
BRCA	EC	HNRNPH3	HALLMARK_MYC_TARGETS_V1	PGK1
BRCA	EC	HNRNPH3	HALLMARK_MYC_TARGETS_V1	PRDX4
BRCA	EC	HNRNPH3	HALLMARK_MYC_TARGETS_V1	NAP1L1
BRCA	EC	HNRNPH3	HALLMARK_MYC_TARGETS_V1	YWHAE
BRCA	EC	HNRNPH3	HALLMARK_MYC_TARGETS_V1	PSMA4
BRCA	EC	HNRNPH3	HALLMARK_MYC_TARGETS_V1	NME1
BRCA	EC	HNRNPH3	HALLMARK_MYC_TARGETS_V1	GNL3
BRCA	EC	HNRNPH3	HALLMARK_MYC_TARGETS_V1	VDAC1
BRCA	EC	HNRNPH3	HALLMARK_MYC_TARGETS_V1	SLC25A3
BRCA	EC	HNRNPH3	HALLMARK_MYC_TARGETS_V1	CANX
BRCA	EC	HNRNPH3	HALLMARK_MYC_TARGETS_V1	XPO1
BRCA	EC	HNRNPH3	HALLMARK_MYC_TARGETS_V1	MCM6
BRCA	EC	HNRNPH3	HALLMARK_MYC_TARGETS_V1	BUB3
BRCA	EC	HNRNPH3	HALLMARK_MYC_TARGETS_V1	SMARCC1
BRCA	EC	HNRNPH3	HALLMARK_MYC_TARGETS_V1	CNBP
BRCA	EC	HNRNPH3	HALLMARK_OXIDATIVE_PHOSPHORYLATION	MGST3
BRCA	EC	HNRNPH3	HALLMARK_OXIDATIVE_PHOSPHORYLATION	ACAA2
BRCA	EC	HNRNPH3	HALLMARK_OXIDATIVE_PHOSPHORYLATION	CS
BRCA	EC	HNRNPH3	HALLMARK_OXIDATIVE_PHOSPHORYLATION	AIFM1
BRCA	EC	HNRNPH3	HALLMARK_OXIDATIVE_PHOSPHORYLATION	SDHC
BRCA	EC	HNRNPH3	HALLMARK_OXIDATIVE_PHOSPHORYLATION	BCKDHA
BRCA	EC	HNRNPH3	HALLMARK_OXIDATIVE_PHOSPHORYLATION	CPT1A
BRCA	EC	HNRNPH3	HALLMARK_OXIDATIVE_PHOSPHORYLATION	DLST
BRCA	EC	HNRNPH3	HALLMARK_OXIDATIVE_PHOSPHORYLATION	VDAC2
BRCA	EC	HNRNPH3	HALLMARK_OXIDATIVE_PHOSPHORYLATION	ACADM
BRCA	EC	HNRNPH3	HALLMARK_OXIDATIVE_PHOSPHORYLATION	SUCLA2
BRCA	EC	HNRNPH3	HALLMARK_OXIDATIVE_PHOSPHORYLATION	HADHB
BRCA	EC	HNRNPH3	HALLMARK_OXIDATIVE_PHOSPHORYLATION	VDAC1
BRCA	EC	HNRNPH3	HALLMARK_OXIDATIVE_PHOSPHORYLATION	SLC25A3
BRCA	EC	HNRNPH3	HALLMARK_OXIDATIVE_PHOSPHORYLATION	SUCLG1
BRCA	EC	HNRNPH3	HALLMARK_OXIDATIVE_PHOSPHORYLATION	IDH2
BRCA	EC	HNRNPH3	HALLMARK_OXIDATIVE_PHOSPHORYLATION	CYB5A
BRCA	EC	HNRNPH3	HALLMARK_OXIDATIVE_PHOSPHORYLATION	PHYH
BRCA	EC	HNRNPH3	HALLMARK_OXIDATIVE_PHOSPHORYLATION	IDH1
BRCA	EC	HNRNPH3	HALLMARK_OXIDATIVE_PHOSPHORYLATION	ISCA1
BRCA	EC	HNRNPH3	HALLMARK_OXIDATIVE_PHOSPHORYLATION	SDHA
BRCA	EC	HNRNPH3	HALLMARK_OXIDATIVE_PHOSPHORYLATION	ATP6V1D
BRCA	EC	HNRNPH3	HALLMARK_UV_RESPONSE_DN	SMAD3
BRCA	EC	HNRNPH3	HALLMARK_UV_RESPONSE_DN	NRP1
BRCA	EC	HNRNPH3	HALLMARK_UV_RESPONSE_DN	ATP2B4
BRCA	EC	HNRNPH3	HALLMARK_UV_RESPONSE_DN	PMP22
BRCA	EC	HNRNPH3	HALLMARK_UV_RESPONSE_DN	IGF1R
BRCA	EC	HNRNPH3	HALLMARK_UV_RESPONSE_DN	ATXN1
BRCA	EC	HNRNPH3	HALLMARK_UV_RESPONSE_DN	RASA2
BRCA	EC	HNRNPH3	HALLMARK_UV_RESPONSE_DN	PPARG
BRCA	EC	HNRNPH3	HALLMARK_UV_RESPONSE_DN	SMAD7
BRCA	EC	HNRNPH3	HALLMARK_UV_RESPONSE_DN	MAPK14
BRCA	EC	HNRNPH3	HALLMARK_UV_RESPONSE_DN	DAB2
BRCA	EC	HNRNPH3	HALLMARK_UV_RESPONSE_DN	NEK7
BRCA	EC	HNRNPH3	HALLMARK_UV_RESPONSE_DN	NR3C1
BRCA	EC	HNRNPH1	HALLMARK_MITOTIC_SPINDLE	NUSAP1
BRCA	EC	HNRNPH1	HALLMARK_MITOTIC_SPINDLE	KIF5B
BRCA	EC	HNRNPH1	HALLMARK_MITOTIC_SPINDLE	YWHAE
BRCA	EC	HNRNPH1	HALLMARK_MITOTIC_SPINDLE	INCENP
BRCA	EC	HNRNPH1	HALLMARK_MITOTIC_SPINDLE	SPTBN1
BRCA	EC	HNRNPH1	HALLMARK_MITOTIC_SPINDLE	SPTAN1
BRCA	EC	HNRNPH1	HALLMARK_MITOTIC_SPINDLE	FLNB
BRCA	EC	HNRNPH1	HALLMARK_MITOTIC_SPINDLE	PRC1
BRCA	EC	HNRNPH1	HALLMARK_MITOTIC_SPINDLE	ABL1
BRCA	EC	HNRNPH1	HALLMARK_MITOTIC_SPINDLE	PDLIM5
BRCA	EC	HNRNPH1	HALLMARK_MITOTIC_SPINDLE	KIF20B
BRCA	EC	HNRNPH1	HALLMARK_MITOTIC_SPINDLE	FBXO5
BRCA	EC	HNRNPH1	HALLMARK_MITOTIC_SPINDLE	TUBA4A
BRCA	EC	HNRNPH1	HALLMARK_MITOTIC_SPINDLE	NUMA1
BRCA	EC	HNRNPH1	HALLMARK_MITOTIC_SPINDLE	NEDD9
BRCA	EC	HNRNPH1	HALLMARK_MITOTIC_SPINDLE	RASA2
BRCA	EC	HNRNPH1	HALLMARK_MITOTIC_SPINDLE	ROCK1
BRCA	EC	HNRNPH1	HALLMARK_MITOTIC_SPINDLE	BCL2L11
BRCA	EC	HNRNPH1	HALLMARK_MITOTIC_SPINDLE	CDK1
BRCA	EC	HNRNPH1	HALLMARK_MITOTIC_SPINDLE	SMC1A
BRCA	EC	HNRNPH1	HALLMARK_ADIPOGENESIS	QDPR
BRCA	EC	HNRNPH1	HALLMARK_ADIPOGENESIS	PDCD4
BRCA	EC	HNRNPH1	HALLMARK_ADIPOGENESIS	STOM
BRCA	EC	HNRNPH1	HALLMARK_ADIPOGENESIS	PEX14
BRCA	EC	HNRNPH1	HALLMARK_ADIPOGENESIS	PRDX3
BRCA	EC	HNRNPH1	HALLMARK_ADIPOGENESIS	MGST3
BRCA	EC	HNRNPH1	HALLMARK_ADIPOGENESIS	ACAA2
BRCA	EC	HNRNPH1	HALLMARK_ADIPOGENESIS	GBE1
BRCA	EC	HNRNPH1	HALLMARK_ADIPOGENESIS	CS
BRCA	EC	HNRNPH1	HALLMARK_ADIPOGENESIS	AIFM1
BRCA	EC	HNRNPH1	HALLMARK_ADIPOGENESIS	SDHC
BRCA	EC	HNRNPH1	HALLMARK_ADIPOGENESIS	HSPB8
BRCA	EC	HNRNPH1	HALLMARK_ADIPOGENESIS	BCKDHA
BRCA	EC	HNRNPH1	HALLMARK_ADIPOGENESIS	ACLY
BRCA	EC	HNRNPH1	HALLMARK_ADIPOGENESIS	PGM1
BRCA	EC	HNRNPH1	HALLMARK_ADIPOGENESIS	SCARB1
BRCA	EC	HNRNPH1	HALLMARK_ADIPOGENESIS	MYLK
BRCA	EC	HNRNPH1	HALLMARK_ADIPOGENESIS	ACADM
BRCA	EC	HNRNPH1	HALLMARK_ADIPOGENESIS	SOD1
BRCA	EC	HNRNPH1	HALLMARK_ADIPOGENESIS	PPARG
BRCA	EC	HNRNPH1	HALLMARK_ADIPOGENESIS	GPD2
BRCA	EC	HNRNPH1	HALLMARK_ADIPOGENESIS	IFNGR1
BRCA	EC	HNRNPH1	HALLMARK_ADIPOGENESIS	SUCLG1
BRCA	EC	HNRNPH1	HALLMARK_ADIPOGENESIS	PHYH
BRCA	EC	HNRNPH1	HALLMARK_ADIPOGENESIS	DLAT
BRCA	EC	HNRNPH1	HALLMARK_ADIPOGENESIS	IDH1
BRCA	EC	HNRNPH1	HALLMARK_ADIPOGENESIS	NDUFAB1
BRCA	EC	HNRNPH1	HALLMARK_ADIPOGENESIS	C3
BRCA	EC	HNRNPH1	HALLMARK_ADIPOGENESIS	CDKN2C
BRCA	EC	HNRNPH1	HALLMARK_ADIPOGENESIS	HADH
BRCA	EC	HNRNPH1	HALLMARK_ADIPOGENESIS	DHRS7
BRCA	EC	HNRNPH1	HALLMARK_MYC_TARGETS_V1	XRCC6
BRCA	EC	HNRNPH1	HALLMARK_MYC_TARGETS_V1	TFDP1
BRCA	EC	HNRNPH1	HALLMARK_MYC_TARGETS_V1	PRDX3
BRCA	EC	HNRNPH1	HALLMARK_MYC_TARGETS_V1	XPOT
BRCA	EC	HNRNPH1	HALLMARK_MYC_TARGETS_V1	PRDX4
BRCA	EC	HNRNPH1	HALLMARK_MYC_TARGETS_V1	NAP1L1
BRCA	EC	HNRNPH1	HALLMARK_MYC_TARGETS_V1	YWHAE
BRCA	EC	HNRNPH1	HALLMARK_MYC_TARGETS_V1	PSMA4
BRCA	EC	HNRNPH1	HALLMARK_MYC_TARGETS_V1	NME1
BRCA	EC	HNRNPH1	HALLMARK_MYC_TARGETS_V1	MCM5
BRCA	EC	HNRNPH1	HALLMARK_MYC_TARGETS_V1	PSMC6
BRCA	EC	HNRNPH1	HALLMARK_MYC_TARGETS_V1	GNL3
BRCA	EC	HNRNPH1	HALLMARK_MYC_TARGETS_V1	VDAC1
BRCA	EC	HNRNPH1	HALLMARK_MYC_TARGETS_V1	SLC25A3
BRCA	EC	HNRNPH1	HALLMARK_MYC_TARGETS_V1	AP3S1
BRCA	EC	HNRNPH1	HALLMARK_MYC_TARGETS_V1	CANX
BRCA	EC	HNRNPH1	HALLMARK_MYC_TARGETS_V1	XPO1
BRCA	EC	HNRNPH1	HALLMARK_MYC_TARGETS_V1	MCM6
BRCA	EC	HNRNPH1	HALLMARK_MYC_TARGETS_V1	NDUFAB1
BRCA	EC	HNRNPH1	HALLMARK_MYC_TARGETS_V1	SMARCC1
BRCA	EC	HNRNPH1	HALLMARK_MYC_TARGETS_V1	BUB3
BRCA	EC	HNRNPH1	HALLMARK_OXIDATIVE_PHOSPHORYLATION	PRDX3
BRCA	EC	HNRNPH1	HALLMARK_OXIDATIVE_PHOSPHORYLATION	MGST3
BRCA	EC	HNRNPH1	HALLMARK_OXIDATIVE_PHOSPHORYLATION	ACAA2
BRCA	EC	HNRNPH1	HALLMARK_OXIDATIVE_PHOSPHORYLATION	CS
BRCA	EC	HNRNPH1	HALLMARK_OXIDATIVE_PHOSPHORYLATION	AIFM1
BRCA	EC	HNRNPH1	HALLMARK_OXIDATIVE_PHOSPHORYLATION	SDHC
BRCA	EC	HNRNPH1	HALLMARK_OXIDATIVE_PHOSPHORYLATION	BCKDHA
BRCA	EC	HNRNPH1	HALLMARK_OXIDATIVE_PHOSPHORYLATION	CPT1A
BRCA	EC	HNRNPH1	HALLMARK_OXIDATIVE_PHOSPHORYLATION	DLST
BRCA	EC	HNRNPH1	HALLMARK_OXIDATIVE_PHOSPHORYLATION	VDAC2
BRCA	EC	HNRNPH1	HALLMARK_OXIDATIVE_PHOSPHORYLATION	ACADM
BRCA	EC	HNRNPH1	HALLMARK_OXIDATIVE_PHOSPHORYLATION	SUCLA2
BRCA	EC	HNRNPH1	HALLMARK_OXIDATIVE_PHOSPHORYLATION	COX17
BRCA	EC	HNRNPH1	HALLMARK_OXIDATIVE_PHOSPHORYLATION	HADHB
BRCA	EC	HNRNPH1	HALLMARK_OXIDATIVE_PHOSPHORYLATION	VDAC1
BRCA	EC	HNRNPH1	HALLMARK_OXIDATIVE_PHOSPHORYLATION	SLC25A3
BRCA	EC	HNRNPH1	HALLMARK_OXIDATIVE_PHOSPHORYLATION	SUCLG1
BRCA	EC	HNRNPH1	HALLMARK_OXIDATIVE_PHOSPHORYLATION	IDH2
BRCA	EC	HNRNPH1	HALLMARK_OXIDATIVE_PHOSPHORYLATION	CYB5A
BRCA	EC	HNRNPH1	HALLMARK_OXIDATIVE_PHOSPHORYLATION	PHYH
BRCA	EC	HNRNPH1	HALLMARK_OXIDATIVE_PHOSPHORYLATION	HSPA9
BRCA	EC	HNRNPH1	HALLMARK_OXIDATIVE_PHOSPHORYLATION	DLAT
BRCA	EC	HNRNPH1	HALLMARK_OXIDATIVE_PHOSPHORYLATION	IDH1
BRCA	EC	HNRNPH1	HALLMARK_OXIDATIVE_PHOSPHORYLATION	NDUFAB1
BRCA	EC	HNRNPH1	HALLMARK_OXIDATIVE_PHOSPHORYLATION	NNT
BRCA	EC	HNRNPH1	HALLMARK_OXIDATIVE_PHOSPHORYLATION	ISCA1
BRCA	EC	HNRNPH1	HALLMARK_OXIDATIVE_PHOSPHORYLATION	SDHA
BRCA	EC	HNRNPH1	HALLMARK_OXIDATIVE_PHOSPHORYLATION	ATP6V1D
BRCA	EC	HNRNPH1	HALLMARK_UV_RESPONSE_DN	PEX14
BRCA	EC	HNRNPH1	HALLMARK_UV_RESPONSE_DN	SMAD3
BRCA	EC	HNRNPH1	HALLMARK_UV_RESPONSE_DN	PTPN21
BRCA	EC	HNRNPH1	HALLMARK_UV_RESPONSE_DN	NRP1
BRCA	EC	HNRNPH1	HALLMARK_UV_RESPONSE_DN	ATP2B4
BRCA	EC	HNRNPH1	HALLMARK_UV_RESPONSE_DN	PMP22
BRCA	EC	HNRNPH1	HALLMARK_UV_RESPONSE_DN	IGF1R
BRCA	EC	HNRNPH1	HALLMARK_UV_RESPONSE_DN	ATXN1
BRCA	EC	HNRNPH1	HALLMARK_UV_RESPONSE_DN	RASA2
BRCA	EC	HNRNPH1	HALLMARK_UV_RESPONSE_DN	SLC7A1
BRCA	EC	HNRNPH1	HALLMARK_UV_RESPONSE_DN	PDLIM5
BRCA	EC	HNRNPH1	HALLMARK_UV_RESPONSE_DN	PPARG
BRCA	EC	HNRNPH1	HALLMARK_UV_RESPONSE_DN	SMAD7
BRCA	EC	HNRNPH1	HALLMARK_UV_RESPONSE_DN	MAPK14
BRCA	EC	HNRNPH1	HALLMARK_UV_RESPONSE_DN	DAB2
BRCA	EC	HNRNPH1	HALLMARK_UV_RESPONSE_DN	YTHDC1
BRCA	EC	HNRNPH1	HALLMARK_UV_RESPONSE_DN	FHL2
BRCA	EC	HNRNPH1	HALLMARK_UV_RESPONSE_DN	NEK7
BRCA	EC	HNRNPH1	HALLMARK_UV_RESPONSE_DN	NR3C1
BRCA	EC	HNRNPH1	HALLMARK_UV_RESPONSE_DN	ADD3
BRCA	EC	MBNL1	HALLMARK_MITOTIC_SPINDLE	KIF5B
BRCA	EC	MBNL1	HALLMARK_MITOTIC_SPINDLE	SMC1A
BRCA	EC	MBNL1	HALLMARK_MITOTIC_SPINDLE	TIAM1
BRCA	EC	MBNL1	HALLMARK_MITOTIC_SPINDLE	RASA2
BRCA	EC	MBNL1	HALLMARK_MITOTIC_SPINDLE	INCENP
BRCA	EC	MBNL1	HALLMARK_MITOTIC_SPINDLE	SPTBN1
BRCA	EC	MBNL1	HALLMARK_MITOTIC_SPINDLE	CDC27
BRCA	EC	MBNL1	HALLMARK_MITOTIC_SPINDLE	FLNB
BRCA	EC	MBNL1	HALLMARK_MITOTIC_SPINDLE	ABL1
BRCA	EC	MBNL1	HALLMARK_MITOTIC_SPINDLE	FBXO5
BRCA	EC	MBNL1	HALLMARK_MITOTIC_SPINDLE	PDLIM5
BRCA	EC	MBNL1	HALLMARK_MITOTIC_SPINDLE	TUBA4A
BRCA	EC	MBNL1	HALLMARK_MITOTIC_SPINDLE	NUMA1
BRCA	EC	MBNL1	HALLMARK_MITOTIC_SPINDLE	SMC3
BRCA	EC	MBNL1	HALLMARK_MITOTIC_SPINDLE	LMNB1
BRCA	EC	MBNL1	HALLMARK_MITOTIC_SPINDLE	ROCK1
BRCA	EC	MBNL1	HALLMARK_MITOTIC_SPINDLE	EPB41
BRCA	EC	MBNL1	HALLMARK_MITOTIC_SPINDLE	RFC1
BRCA	EC	MBNL1	HALLMARK_MITOTIC_SPINDLE	ITSN1
BRCA	EC	MBNL1	HALLMARK_MITOTIC_SPINDLE	LRPPRC
BRCA	EC	MBNL1	HALLMARK_ANDROGEN_RESPONSE	XRCC6
BRCA	EC	MBNL1	HALLMARK_ANDROGEN_RESPONSE	SEC24D
BRCA	EC	MBNL1	HALLMARK_ANDROGEN_RESPONSE	PTPN21
BRCA	EC	MBNL1	HALLMARK_ANDROGEN_RESPONSE	SPCS3
BRCA	EC	MBNL1	HALLMARK_ANDROGEN_RESPONSE	SCD
BRCA	EC	MBNL1	HALLMARK_ANDROGEN_RESPONSE	CCND3
BRCA	EC	MBNL1	HALLMARK_ANDROGEN_RESPONSE	PDLIM5
BRCA	EC	MBNL1	HALLMARK_ANDROGEN_RESPONSE	KRT8
BRCA	EC	MBNL1	HALLMARK_ANDROGEN_RESPONSE	FADS1
BRCA	EC	MBNL1	HALLMARK_ANDROGEN_RESPONSE	ITGAV
BRCA	EC	MBNL1	HALLMARK_ANDROGEN_RESPONSE	PMEPA1
BRCA	EC	MBNL1	HALLMARK_ANDROGEN_RESPONSE	RPS6KA3
BRCA	EC	MBNL1	HALLMARK_ANDROGEN_RESPONSE	LMAN1
BRCA	EC	MBNL1	HALLMARK_PROTEIN_SECRETION	LAMP2
BRCA	EC	MBNL1	HALLMARK_PROTEIN_SECRETION	VPS4B
BRCA	EC	MBNL1	HALLMARK_PROTEIN_SECRETION	SEC24D
BRCA	EC	MBNL1	HALLMARK_PROTEIN_SECRETION	COPB2
BRCA	EC	MBNL1	HALLMARK_PROTEIN_SECRETION	SEC31A
BRCA	EC	MBNL1	HALLMARK_PROTEIN_SECRETION	SOD1
BRCA	EC	MBNL1	HALLMARK_PROTEIN_SECRETION	AP3S1
BRCA	EC	MBNL1	HALLMARK_PROTEIN_SECRETION	ANP32E
BRCA	EC	MBNL1	HALLMARK_PROTEIN_SECRETION	TSG101
BRCA	EC	MBNL1	HALLMARK_PROTEIN_SECRETION	COG2
BRCA	EC	MBNL1	HALLMARK_PROTEIN_SECRETION	MAPK1
BRCA	EC	MBNL1	HALLMARK_PROTEIN_SECRETION	DNM1L
BRCA	EC	MBNL1	HALLMARK_PROTEIN_SECRETION	CLTC
BRCA	EC	MBNL1	HALLMARK_PROTEIN_SECRETION	RPS6KA3
BRCA	EC	MBNL1	HALLMARK_PROTEIN_SECRETION	LMAN1
BRCA	EC	MBNL1	HALLMARK_UNFOLDED_PROTEIN_RESPONSE	KIF5B
BRCA	EC	MBNL1	HALLMARK_UNFOLDED_PROTEIN_RESPONSE	ATF3
BRCA	EC	MBNL1	HALLMARK_UNFOLDED_PROTEIN_RESPONSE	STC2
BRCA	EC	MBNL1	HALLMARK_UNFOLDED_PROTEIN_RESPONSE	SPCS3
BRCA	EC	MBNL1	HALLMARK_UNFOLDED_PROTEIN_RESPONSE	EDEM1
BRCA	EC	MBNL1	HALLMARK_UNFOLDED_PROTEIN_RESPONSE	NPM1
BRCA	EC	MBNL1	HALLMARK_UNFOLDED_PROTEIN_RESPONSE	SLC1A4
BRCA	EC	MBNL1	HALLMARK_UNFOLDED_PROTEIN_RESPONSE	SEC31A
BRCA	EC	MBNL1	HALLMARK_UNFOLDED_PROTEIN_RESPONSE	NOLC1
BRCA	EC	MBNL1	HALLMARK_UNFOLDED_PROTEIN_RESPONSE	DNAJC3
BRCA	EC	MBNL1	HALLMARK_UNFOLDED_PROTEIN_RESPONSE	SERP1
BRCA	EC	MBNL1	HALLMARK_UNFOLDED_PROTEIN_RESPONSE	HSPA9
BRCA	EC	MBNL1	HALLMARK_UNFOLDED_PROTEIN_RESPONSE	HSP90B1
BRCA	EC	MBNL1	HALLMARK_UNFOLDED_PROTEIN_RESPONSE	SSR1
BRCA	EC	MBNL1	HALLMARK_MYC_TARGETS_V1	XRCC6
BRCA	EC	MBNL1	HALLMARK_MYC_TARGETS_V1	PGK1
BRCA	EC	MBNL1	HALLMARK_MYC_TARGETS_V1	RFC4
BRCA	EC	MBNL1	HALLMARK_MYC_TARGETS_V1	KPNB1
BRCA	EC	MBNL1	HALLMARK_MYC_TARGETS_V1	HSPD1
BRCA	EC	MBNL1	HALLMARK_MYC_TARGETS_V1	PRDX4
BRCA	EC	MBNL1	HALLMARK_MYC_TARGETS_V1	ACP1
BRCA	EC	MBNL1	HALLMARK_MYC_TARGETS_V1	ORC2
BRCA	EC	MBNL1	HALLMARK_MYC_TARGETS_V1	NAP1L1
BRCA	EC	MBNL1	HALLMARK_MYC_TARGETS_V1	SYNCRIP
BRCA	EC	MBNL1	HALLMARK_MYC_TARGETS_V1	NME1
BRCA	EC	MBNL1	HALLMARK_MYC_TARGETS_V1	NPM1
BRCA	EC	MBNL1	HALLMARK_MYC_TARGETS_V1	GSPT1
BRCA	EC	MBNL1	HALLMARK_MYC_TARGETS_V1	GNL3
BRCA	EC	MBNL1	HALLMARK_MYC_TARGETS_V1	VDAC1
BRCA	EC	MBNL1	HALLMARK_MYC_TARGETS_V1	AP3S1
BRCA	EC	MBNL1	HALLMARK_MYC_TARGETS_V1	SLC25A3
BRCA	EC	MBNL1	HALLMARK_MYC_TARGETS_V1	LDHA
BRCA	EC	MBNL1	HALLMARK_MYC_TARGETS_V1	NOLC1
BRCA	EC	MBNL1	HALLMARK_MYC_TARGETS_V1	CANX
BRCA	EC	MBNL1	HALLMARK_MYC_TARGETS_V1	MCM6
BRCA	EC	MBNL1	HALLMARK_MYC_TARGETS_V1	BUB3
BRCA	EC	MBNL1	HALLMARK_MYC_TARGETS_V1	SMARCC1
BRCA	EC	MBNL1	HALLMARK_MYC_TARGETS_V1	HPRT1
BRCA	EC	MBNL1	HALLMARK_MYC_TARGETS_V1	CNBP
BRCA	EC	MBNL1	HALLMARK_MYC_TARGETS_V1	G3BP1
BRCA	EC	MBNL1	HALLMARK_MYC_TARGETS_V1	DUT
BRCA	EC	MBNL1	HALLMARK_MYC_TARGETS_V1	USP1
BRCA	EC	MBNL1	HALLMARK_MYC_TARGETS_V1	EIF2S2
BRCA	EC	MBNL1	HALLMARK_OXIDATIVE_PHOSPHORYLATION	ACAA2
BRCA	EC	MBNL1	HALLMARK_OXIDATIVE_PHOSPHORYLATION	CS
BRCA	EC	MBNL1	HALLMARK_OXIDATIVE_PHOSPHORYLATION	AIFM1
BRCA	EC	MBNL1	HALLMARK_OXIDATIVE_PHOSPHORYLATION	BCKDHA
BRCA	EC	MBNL1	HALLMARK_OXIDATIVE_PHOSPHORYLATION	CPT1A
BRCA	EC	MBNL1	HALLMARK_OXIDATIVE_PHOSPHORYLATION	DLST
BRCA	EC	MBNL1	HALLMARK_OXIDATIVE_PHOSPHORYLATION	VDAC2
BRCA	EC	MBNL1	HALLMARK_OXIDATIVE_PHOSPHORYLATION	GPI
BRCA	EC	MBNL1	HALLMARK_OXIDATIVE_PHOSPHORYLATION	SUCLA2
BRCA	EC	MBNL1	HALLMARK_OXIDATIVE_PHOSPHORYLATION	COX17
BRCA	EC	MBNL1	HALLMARK_OXIDATIVE_PHOSPHORYLATION	HADHB
BRCA	EC	MBNL1	HALLMARK_OXIDATIVE_PHOSPHORYLATION	VDAC1
BRCA	EC	MBNL1	HALLMARK_OXIDATIVE_PHOSPHORYLATION	ACO2
BRCA	EC	MBNL1	HALLMARK_OXIDATIVE_PHOSPHORYLATION	SLC25A3
BRCA	EC	MBNL1	HALLMARK_OXIDATIVE_PHOSPHORYLATION	LDHA
BRCA	EC	MBNL1	HALLMARK_OXIDATIVE_PHOSPHORYLATION	SUCLG1
BRCA	EC	MBNL1	HALLMARK_OXIDATIVE_PHOSPHORYLATION	IDH2
BRCA	EC	MBNL1	HALLMARK_OXIDATIVE_PHOSPHORYLATION	CYB5A
BRCA	EC	MBNL1	HALLMARK_OXIDATIVE_PHOSPHORYLATION	ATP6V1D
BRCA	EC	MBNL1	HALLMARK_OXIDATIVE_PHOSPHORYLATION	PHYH
BRCA	EC	MBNL1	HALLMARK_OXIDATIVE_PHOSPHORYLATION	HSPA9
BRCA	EC	MBNL1	HALLMARK_OXIDATIVE_PHOSPHORYLATION	IDH1
BRCA	EC	MBNL1	HALLMARK_OXIDATIVE_PHOSPHORYLATION	ISCA1
BRCA	EC	MBNL1	HALLMARK_OXIDATIVE_PHOSPHORYLATION	ETFDH
BRCA	EC	MBNL1	HALLMARK_OXIDATIVE_PHOSPHORYLATION	LRPPRC
BRCA	EC	MBNL1	HALLMARK_UV_RESPONSE_DN	PEX14
BRCA	EC	MBNL1	HALLMARK_UV_RESPONSE_DN	SMAD3
BRCA	EC	MBNL1	HALLMARK_UV_RESPONSE_DN	PLPP3
BRCA	EC	MBNL1	HALLMARK_UV_RESPONSE_DN	PTPN21
BRCA	EC	MBNL1	HALLMARK_UV_RESPONSE_DN	NRP1
BRCA	EC	MBNL1	HALLMARK_UV_RESPONSE_DN	PMP22
BRCA	EC	MBNL1	HALLMARK_UV_RESPONSE_DN	ATXN1
BRCA	EC	MBNL1	HALLMARK_UV_RESPONSE_DN	RASA2
BRCA	EC	MBNL1	HALLMARK_UV_RESPONSE_DN	SLC7A1
BRCA	EC	MBNL1	HALLMARK_UV_RESPONSE_DN	FBLN5
BRCA	EC	MBNL1	HALLMARK_UV_RESPONSE_DN	ABCC1
BRCA	EC	MBNL1	HALLMARK_UV_RESPONSE_DN	PDLIM5
BRCA	EC	MBNL1	HALLMARK_UV_RESPONSE_DN	PPARG
BRCA	EC	MBNL1	HALLMARK_UV_RESPONSE_DN	CDKN1B
BRCA	EC	MBNL1	HALLMARK_UV_RESPONSE_DN	BCKDHB
BRCA	EC	MBNL1	HALLMARK_UV_RESPONSE_DN	SMAD7
BRCA	EC	MBNL1	HALLMARK_UV_RESPONSE_DN	DAB2
BRCA	EC	MBNL1	HALLMARK_UV_RESPONSE_DN	PIK3R3
BRCA	EC	MBNL1	HALLMARK_UV_RESPONSE_DN	YTHDC1
BRCA	EC	MBNL1	HALLMARK_UV_RESPONSE_DN	NEK7
BRCA	EC	MBNL1	HALLMARK_UV_RESPONSE_DN	ADD3
BRCA	B cell	TRA2B	HALLMARK_G2M_CHECKPOINT	MCM6
BRCA	B cell	TRA2B	HALLMARK_G2M_CHECKPOINT	GINS2
BRCA	B cell	TRA2B	HALLMARK_G2M_CHECKPOINT	TFDP1
BRCA	B cell	TRA2B	HALLMARK_G2M_CHECKPOINT	NUSAP1
BRCA	B cell	TRA2B	HALLMARK_G2M_CHECKPOINT	MYBL2
BRCA	B cell	TRA2B	HALLMARK_G2M_CHECKPOINT	TRA2B
BRCA	B cell	TRA2B	HALLMARK_E2F_TARGETS	MCM6
BRCA	B cell	TRA2B	HALLMARK_E2F_TARGETS	MYBL2
BRCA	B cell	TRA2B	HALLMARK_E2F_TARGETS	TRA2B
BRCA	B cell	TRA2B	HALLMARK_E2F_TARGETS	RRM2
BRCA	B cell	HNRNPH1	HALLMARK_MITOTIC_SPINDLE	NOTCH2
BRCA	B cell	HNRNPH1	HALLMARK_MITOTIC_SPINDLE	KIF5B
BRCA	B cell	HNRNPH1	HALLMARK_MITOTIC_SPINDLE	SMC1A
BRCA	B cell	HNRNPH1	HALLMARK_MITOTIC_SPINDLE	YWHAE
BRCA	B cell	HNRNPH1	HALLMARK_MITOTIC_SPINDLE	DLG1
BRCA	B cell	HNRNPH1	HALLMARK_MITOTIC_SPINDLE	DST
BRCA	B cell	HNRNPH1	HALLMARK_MITOTIC_SPINDLE	CDC27
BRCA	B cell	HNRNPH1	HALLMARK_MITOTIC_SPINDLE	SPTAN1
BRCA	B cell	HNRNPH1	HALLMARK_MITOTIC_SPINDLE	PDLIM5
BRCA	B cell	HNRNPH1	HALLMARK_MITOTIC_SPINDLE	FBXO5
BRCA	B cell	HNRNPH1	HALLMARK_MITOTIC_SPINDLE	KIF20B
BRCA	B cell	HNRNPH1	HALLMARK_MITOTIC_SPINDLE	NUMA1
BRCA	B cell	HNRNPH1	HALLMARK_MITOTIC_SPINDLE	SMC4
BRCA	B cell	HNRNPH1	HALLMARK_MITOTIC_SPINDLE	KATNA1
BRCA	B cell	HNRNPH1	HALLMARK_MITOTIC_SPINDLE	ROCK1
BRCA	B cell	HNRNPH1	HALLMARK_MITOTIC_SPINDLE	BCL2L11
BRCA	B cell	HNRNPH1	HALLMARK_MITOTIC_SPINDLE	CDK1
BRCA	B cell	HNRNPH1	HALLMARK_G2M_CHECKPOINT	NOTCH2
BRCA	B cell	HNRNPH1	HALLMARK_G2M_CHECKPOINT	RPA2
BRCA	B cell	HNRNPH1	HALLMARK_G2M_CHECKPOINT	KIF5B
BRCA	B cell	HNRNPH1	HALLMARK_G2M_CHECKPOINT	TMPO
BRCA	B cell	HNRNPH1	HALLMARK_G2M_CHECKPOINT	SYNCRIP
BRCA	B cell	HNRNPH1	HALLMARK_G2M_CHECKPOINT	RAD23B
BRCA	B cell	HNRNPH1	HALLMARK_G2M_CHECKPOINT	MCM5
BRCA	B cell	HNRNPH1	HALLMARK_G2M_CHECKPOINT	MKI67
BRCA	B cell	HNRNPH1	HALLMARK_G2M_CHECKPOINT	CDC27
BRCA	B cell	HNRNPH1	HALLMARK_G2M_CHECKPOINT	ODC1
BRCA	B cell	HNRNPH1	HALLMARK_G2M_CHECKPOINT	UCK2
BRCA	B cell	HNRNPH1	HALLMARK_G2M_CHECKPOINT	MYBL2
BRCA	B cell	HNRNPH1	HALLMARK_G2M_CHECKPOINT	KIF20B
BRCA	B cell	HNRNPH1	HALLMARK_G2M_CHECKPOINT	FBXO5
BRCA	B cell	HNRNPH1	HALLMARK_G2M_CHECKPOINT	NUMA1
BRCA	B cell	HNRNPH1	HALLMARK_G2M_CHECKPOINT	NASP
BRCA	B cell	HNRNPH1	HALLMARK_G2M_CHECKPOINT	KPNA2
BRCA	B cell	HNRNPH1	HALLMARK_G2M_CHECKPOINT	SMC4
BRCA	B cell	HNRNPH1	HALLMARK_G2M_CHECKPOINT	XPO1
BRCA	B cell	HNRNPH1	HALLMARK_G2M_CHECKPOINT	KMT5A
BRCA	B cell	HNRNPH1	HALLMARK_G2M_CHECKPOINT	TACC3
BRCA	B cell	HNRNPH1	HALLMARK_G2M_CHECKPOINT	CTCF
BRCA	B cell	HNRNPH1	HALLMARK_G2M_CHECKPOINT	KATNA1
BRCA	B cell	HNRNPH1	HALLMARK_G2M_CHECKPOINT	SMARCC1
BRCA	B cell	HNRNPH1	HALLMARK_G2M_CHECKPOINT	CDK1
BRCA	B cell	HNRNPH1	HALLMARK_G2M_CHECKPOINT	SMC1A
BRCA	B cell	HNRNPH1	HALLMARK_PROTEIN_SECRETION	LAMP2
BRCA	B cell	HNRNPH1	HALLMARK_PROTEIN_SECRETION	VPS4B
BRCA	B cell	HNRNPH1	HALLMARK_PROTEIN_SECRETION	SEC24D
BRCA	B cell	HNRNPH1	HALLMARK_PROTEIN_SECRETION	DST
BRCA	B cell	HNRNPH1	HALLMARK_PROTEIN_SECRETION	SOD1
BRCA	B cell	HNRNPH1	HALLMARK_PROTEIN_SECRETION	AP3S1
BRCA	B cell	HNRNPH1	HALLMARK_PROTEIN_SECRETION	TSG101
BRCA	B cell	HNRNPH1	HALLMARK_PROTEIN_SECRETION	MAPK1
BRCA	B cell	HNRNPH1	HALLMARK_PROTEIN_SECRETION	DNM1L
BRCA	B cell	HNRNPH1	HALLMARK_PROTEIN_SECRETION	PAM
BRCA	B cell	HNRNPH1	HALLMARK_PROTEIN_SECRETION	CLTC
BRCA	B cell	HNRNPH1	HALLMARK_PROTEIN_SECRETION	RPS6KA3
BRCA	B cell	HNRNPH1	HALLMARK_E2F_TARGETS	RPA2
BRCA	B cell	HNRNPH1	HALLMARK_E2F_TARGETS	POLD3
BRCA	B cell	HNRNPH1	HALLMARK_E2F_TARGETS	PRPS1
BRCA	B cell	HNRNPH1	HALLMARK_E2F_TARGETS	TMPO
BRCA	B cell	HNRNPH1	HALLMARK_E2F_TARGETS	PRDX4
BRCA	B cell	HNRNPH1	HALLMARK_E2F_TARGETS	NAP1L1
BRCA	B cell	HNRNPH1	HALLMARK_E2F_TARGETS	SYNCRIP
BRCA	B cell	HNRNPH1	HALLMARK_E2F_TARGETS	NME1
BRCA	B cell	HNRNPH1	HALLMARK_E2F_TARGETS	MKI67
BRCA	B cell	HNRNPH1	HALLMARK_E2F_TARGETS	MCM5
BRCA	B cell	HNRNPH1	HALLMARK_E2F_TARGETS	MYBL2
BRCA	B cell	HNRNPH1	HALLMARK_E2F_TARGETS	DEK
BRCA	B cell	HNRNPH1	HALLMARK_E2F_TARGETS	TFRC
BRCA	B cell	HNRNPH1	HALLMARK_E2F_TARGETS	AK2
BRCA	B cell	HNRNPH1	HALLMARK_E2F_TARGETS	LIG1
BRCA	B cell	HNRNPH1	HALLMARK_E2F_TARGETS	NASP
BRCA	B cell	HNRNPH1	HALLMARK_E2F_TARGETS	KPNA2
BRCA	B cell	HNRNPH1	HALLMARK_E2F_TARGETS	SMC4
BRCA	B cell	HNRNPH1	HALLMARK_E2F_TARGETS	XPO1
BRCA	B cell	HNRNPH1	HALLMARK_E2F_TARGETS	TACC3
BRCA	B cell	HNRNPH1	HALLMARK_E2F_TARGETS	CTCF
BRCA	B cell	HNRNPH1	HALLMARK_E2F_TARGETS	BRCA1
BRCA	B cell	HNRNPH1	HALLMARK_E2F_TARGETS	CDK1
BRCA	B cell	HNRNPH1	HALLMARK_E2F_TARGETS	CDKN1A
BRCA	B cell	HNRNPH1	HALLMARK_E2F_TARGETS	SMC1A
BRCA	B cell	HNRNPH1	HALLMARK_MYC_TARGETS_V1	XPOT
BRCA	B cell	HNRNPH1	HALLMARK_MYC_TARGETS_V1	ACP1
BRCA	B cell	HNRNPH1	HALLMARK_MYC_TARGETS_V1	PRDX4
BRCA	B cell	HNRNPH1	HALLMARK_MYC_TARGETS_V1	NAP1L1
BRCA	B cell	HNRNPH1	HALLMARK_MYC_TARGETS_V1	YWHAE
BRCA	B cell	HNRNPH1	HALLMARK_MYC_TARGETS_V1	SYNCRIP
BRCA	B cell	HNRNPH1	HALLMARK_MYC_TARGETS_V1	RAD23B
BRCA	B cell	HNRNPH1	HALLMARK_MYC_TARGETS_V1	NME1
BRCA	B cell	HNRNPH1	HALLMARK_MYC_TARGETS_V1	MCM5
BRCA	B cell	HNRNPH1	HALLMARK_MYC_TARGETS_V1	ODC1
BRCA	B cell	HNRNPH1	HALLMARK_MYC_TARGETS_V1	PSMC6
BRCA	B cell	HNRNPH1	HALLMARK_MYC_TARGETS_V1	DEK
BRCA	B cell	HNRNPH1	HALLMARK_MYC_TARGETS_V1	AP3S1
BRCA	B cell	HNRNPH1	HALLMARK_MYC_TARGETS_V1	SLC25A3
BRCA	B cell	HNRNPH1	HALLMARK_MYC_TARGETS_V1	KPNA2
BRCA	B cell	HNRNPH1	HALLMARK_MYC_TARGETS_V1	CANX
BRCA	B cell	HNRNPH1	HALLMARK_MYC_TARGETS_V1	XPO1
BRCA	B cell	HNRNPH1	HALLMARK_MYC_TARGETS_V1	NDUFAB1
BRCA	B cell	HNRNPH1	HALLMARK_MYC_TARGETS_V1	SMARCC1
BRCA	B cell	HNRNPH1	HALLMARK_OXIDATIVE_PHOSPHORYLATION	MGST3
BRCA	B cell	HNRNPH1	HALLMARK_OXIDATIVE_PHOSPHORYLATION	ACAA2
BRCA	B cell	HNRNPH1	HALLMARK_OXIDATIVE_PHOSPHORYLATION	CS
BRCA	B cell	HNRNPH1	HALLMARK_OXIDATIVE_PHOSPHORYLATION	AIFM1
BRCA	B cell	HNRNPH1	HALLMARK_OXIDATIVE_PHOSPHORYLATION	GRPEL1
BRCA	B cell	HNRNPH1	HALLMARK_OXIDATIVE_PHOSPHORYLATION	BCKDHA
BRCA	B cell	HNRNPH1	HALLMARK_OXIDATIVE_PHOSPHORYLATION	DLST
BRCA	B cell	HNRNPH1	HALLMARK_OXIDATIVE_PHOSPHORYLATION	VDAC2
BRCA	B cell	HNRNPH1	HALLMARK_OXIDATIVE_PHOSPHORYLATION	IMMT
BRCA	B cell	HNRNPH1	HALLMARK_OXIDATIVE_PHOSPHORYLATION	GPI
BRCA	B cell	HNRNPH1	HALLMARK_OXIDATIVE_PHOSPHORYLATION	SUCLA2
BRCA	B cell	HNRNPH1	HALLMARK_OXIDATIVE_PHOSPHORYLATION	HADHB
BRCA	B cell	HNRNPH1	HALLMARK_OXIDATIVE_PHOSPHORYLATION	COX17
BRCA	B cell	HNRNPH1	HALLMARK_OXIDATIVE_PHOSPHORYLATION	SLC25A3
BRCA	B cell	HNRNPH1	HALLMARK_OXIDATIVE_PHOSPHORYLATION	NDUFS3
BRCA	B cell	HNRNPH1	HALLMARK_OXIDATIVE_PHOSPHORYLATION	ACAA1
BRCA	B cell	HNRNPH1	HALLMARK_OXIDATIVE_PHOSPHORYLATION	SUCLG1
BRCA	B cell	HNRNPH1	HALLMARK_OXIDATIVE_PHOSPHORYLATION	CYB5A
BRCA	B cell	HNRNPH1	HALLMARK_OXIDATIVE_PHOSPHORYLATION	ATP6V1D
BRCA	B cell	HNRNPH1	HALLMARK_OXIDATIVE_PHOSPHORYLATION	IDH1
BRCA	B cell	HNRNPH1	HALLMARK_OXIDATIVE_PHOSPHORYLATION	NDUFAB1
BRCA	B cell	HNRNPH1	HALLMARK_OXIDATIVE_PHOSPHORYLATION	ISCA1
BRCA	B cell	HNRNPH1	HALLMARK_OXIDATIVE_PHOSPHORYLATION	SDHA
BRCA	B cell	HNRNPH1	HALLMARK_OXIDATIVE_PHOSPHORYLATION	ETFDH
BRCA	B cell	HNRNPH1	HALLMARK_OXIDATIVE_PHOSPHORYLATION	RETSAT
BRCA	DC	SF1	HALLMARK_MITOTIC_SPINDLE	NOTCH2
BRCA	DC	SF1	HALLMARK_MITOTIC_SPINDLE	TTK
BRCA	DC	SF1	HALLMARK_MITOTIC_SPINDLE	CENPE
BRCA	DC	SF1	HALLMARK_MITOTIC_SPINDLE	NUSAP1
BRCA	DC	SF1	HALLMARK_MITOTIC_SPINDLE	KIF5B
BRCA	DC	SF1	HALLMARK_MITOTIC_SPINDLE	DST
BRCA	DC	SF1	HALLMARK_MITOTIC_SPINDLE	YWHAE
BRCA	DC	SF1	HALLMARK_MITOTIC_SPINDLE	RASAL2
BRCA	DC	SF1	HALLMARK_MITOTIC_SPINDLE	CDC27
BRCA	DC	SF1	HALLMARK_MITOTIC_SPINDLE	KIF1B
BRCA	DC	SF1	HALLMARK_MITOTIC_SPINDLE	FBXO5
BRCA	DC	SF1	HALLMARK_MITOTIC_SPINDLE	KIF20B
BRCA	DC	SF1	HALLMARK_MITOTIC_SPINDLE	TUBA4A
BRCA	DC	SF1	HALLMARK_MITOTIC_SPINDLE	APC
BRCA	DC	SF1	HALLMARK_MITOTIC_SPINDLE	DLGAP5
BRCA	DC	SF1	HALLMARK_MITOTIC_SPINDLE	TOP2A
BRCA	DC	SF1	HALLMARK_MITOTIC_SPINDLE	KATNA1
BRCA	DC	SF1	HALLMARK_MITOTIC_SPINDLE	ROCK1
BRCA	DC	SF1	HALLMARK_MITOTIC_SPINDLE	BCL2L11
BRCA	DC	SF1	HALLMARK_MITOTIC_SPINDLE	KIF11
BRCA	DC	SF1	HALLMARK_MITOTIC_SPINDLE	SMC1A
BRCA	DC	SF1	HALLMARK_G2M_CHECKPOINT	NOTCH2
BRCA	DC	SF1	HALLMARK_G2M_CHECKPOINT	TTK
BRCA	DC	SF1	HALLMARK_G2M_CHECKPOINT	CENPE
BRCA	DC	SF1	HALLMARK_G2M_CHECKPOINT	TGFB1
BRCA	DC	SF1	HALLMARK_G2M_CHECKPOINT	SMAD3
BRCA	DC	SF1	HALLMARK_G2M_CHECKPOINT	NUSAP1
BRCA	DC	SF1	HALLMARK_G2M_CHECKPOINT	CDC25B
BRCA	DC	SF1	HALLMARK_G2M_CHECKPOINT	KIF5B
BRCA	DC	SF1	HALLMARK_G2M_CHECKPOINT	STIL
BRCA	DC	SF1	HALLMARK_G2M_CHECKPOINT	POLA2
BRCA	DC	SF1	HALLMARK_G2M_CHECKPOINT	SLC7A1
BRCA	DC	SF1	HALLMARK_G2M_CHECKPOINT	RASAL2
BRCA	DC	SF1	HALLMARK_G2M_CHECKPOINT	CDC27
BRCA	DC	SF1	HALLMARK_G2M_CHECKPOINT	UCK2
BRCA	DC	SF1	HALLMARK_G2M_CHECKPOINT	KIF20B
BRCA	DC	SF1	HALLMARK_G2M_CHECKPOINT	FBXO5
BRCA	DC	SF1	HALLMARK_G2M_CHECKPOINT	NASP
BRCA	DC	SF1	HALLMARK_G2M_CHECKPOINT	KPNA2
BRCA	DC	SF1	HALLMARK_G2M_CHECKPOINT	NOLC1
BRCA	DC	SF1	HALLMARK_G2M_CHECKPOINT	XPO1
BRCA	DC	SF1	HALLMARK_G2M_CHECKPOINT	MAPK14
BRCA	DC	SF1	HALLMARK_G2M_CHECKPOINT	KMT5A
BRCA	DC	SF1	HALLMARK_G2M_CHECKPOINT	TACC3
BRCA	DC	SF1	HALLMARK_G2M_CHECKPOINT	CTCF
BRCA	DC	SF1	HALLMARK_G2M_CHECKPOINT	MCM6
BRCA	DC	SF1	HALLMARK_G2M_CHECKPOINT	TOP2A
BRCA	DC	SF1	HALLMARK_G2M_CHECKPOINT	KATNA1
BRCA	DC	SF1	HALLMARK_G2M_CHECKPOINT	MCM2
BRCA	DC	SF1	HALLMARK_G2M_CHECKPOINT	SMARCC1
BRCA	DC	SF1	HALLMARK_G2M_CHECKPOINT	KIF11
BRCA	DC	SF1	HALLMARK_G2M_CHECKPOINT	ATRX
BRCA	DC	SF1	HALLMARK_G2M_CHECKPOINT	BUB3
BRCA	DC	SF1	HALLMARK_G2M_CHECKPOINT	SMC1A
BRCA	DC	SF1	HALLMARK_E2F_TARGETS	CENPE
BRCA	DC	SF1	HALLMARK_E2F_TARGETS	CDC25B
BRCA	DC	SF1	HALLMARK_E2F_TARGETS	PRPS1
BRCA	DC	SF1	HALLMARK_E2F_TARGETS	UNG
BRCA	DC	SF1	HALLMARK_E2F_TARGETS	PRDX4
BRCA	DC	SF1	HALLMARK_E2F_TARGETS	ZW10
BRCA	DC	SF1	HALLMARK_E2F_TARGETS	POLA2
BRCA	DC	SF1	HALLMARK_E2F_TARGETS	NME1
BRCA	DC	SF1	HALLMARK_E2F_TARGETS	DEK
BRCA	DC	SF1	HALLMARK_E2F_TARGETS	NASP
BRCA	DC	SF1	HALLMARK_E2F_TARGETS	KPNA2
BRCA	DC	SF1	HALLMARK_E2F_TARGETS	DLGAP5
BRCA	DC	SF1	HALLMARK_E2F_TARGETS	NOLC1
BRCA	DC	SF1	HALLMARK_E2F_TARGETS	XPO1
BRCA	DC	SF1	HALLMARK_E2F_TARGETS	TACC3
BRCA	DC	SF1	HALLMARK_E2F_TARGETS	CTCF
BRCA	DC	SF1	HALLMARK_E2F_TARGETS	MCM6
BRCA	DC	SF1	HALLMARK_E2F_TARGETS	TOP2A
BRCA	DC	SF1	HALLMARK_E2F_TARGETS	BRCA1
BRCA	DC	SF1	HALLMARK_E2F_TARGETS	MCM2
BRCA	DC	SF1	HALLMARK_E2F_TARGETS	SMC1A
BRCA	DC	SF1	HALLMARK_IL2_STAT5_SIGNALING	IGF2R
BRCA	DC	SF1	HALLMARK_IL2_STAT5_SIGNALING	BCL2
BRCA	DC	SF1	HALLMARK_IL2_STAT5_SIGNALING	PLPP1
BRCA	DC	SF1	HALLMARK_IL2_STAT5_SIGNALING	UCK2
BRCA	DC	SF1	HALLMARK_IL2_STAT5_SIGNALING	CCND3
BRCA	DC	SF1	HALLMARK_IL2_STAT5_SIGNALING	CD83
BRCA	DC	SF1	HALLMARK_IL2_STAT5_SIGNALING	IFNGR1
BRCA	DC	SF1	HALLMARK_IL2_STAT5_SIGNALING	FAH
BRCA	DC	SF1	HALLMARK_IL2_STAT5_SIGNALING	PLIN2
BRCA	DC	SF1	HALLMARK_IL2_STAT5_SIGNALING	BCL2L1
BRCA	DC	SF1	HALLMARK_IL2_STAT5_SIGNALING	P4HA1
BRCA	DC	SF1	HALLMARK_IL2_STAT5_SIGNALING	ITGAV
BRCA	DC	SF1	HALLMARK_IL2_STAT5_SIGNALING	CAPG
BRCA	DC	SF1	HALLMARK_IL2_STAT5_SIGNALING	HK2
BRCA	DC	HNRNPH1	HALLMARK_MITOTIC_SPINDLE	NOTCH2
BRCA	DC	HNRNPH1	HALLMARK_MITOTIC_SPINDLE	RACGAP1
BRCA	DC	HNRNPH1	HALLMARK_MITOTIC_SPINDLE	KIF5B
BRCA	DC	HNRNPH1	HALLMARK_MITOTIC_SPINDLE	YWHAE
BRCA	DC	HNRNPH1	HALLMARK_MITOTIC_SPINDLE	INCENP
BRCA	DC	HNRNPH1	HALLMARK_MITOTIC_SPINDLE	PLK1
BRCA	DC	HNRNPH1	HALLMARK_MITOTIC_SPINDLE	FLNB
BRCA	DC	HNRNPH1	HALLMARK_MITOTIC_SPINDLE	PRC1
BRCA	DC	HNRNPH1	HALLMARK_MITOTIC_SPINDLE	FBXO5
BRCA	DC	HNRNPH1	HALLMARK_MITOTIC_SPINDLE	KIF20B
BRCA	DC	HNRNPH1	HALLMARK_MITOTIC_SPINDLE	TUBA4A
BRCA	DC	HNRNPH1	HALLMARK_MITOTIC_SPINDLE	NUMA1
BRCA	DC	HNRNPH1	HALLMARK_MITOTIC_SPINDLE	BRCA2
BRCA	DC	HNRNPH1	HALLMARK_MITOTIC_SPINDLE	NEDD9
BRCA	DC	HNRNPH1	HALLMARK_MITOTIC_SPINDLE	ROCK1
BRCA	DC	HNRNPH1	HALLMARK_MITOTIC_SPINDLE	BCL2L11
BRCA	DC	HNRNPH1	HALLMARK_MITOTIC_SPINDLE	CDK1
BRCA	DC	HNRNPH1	HALLMARK_G2M_CHECKPOINT	NOTCH2
BRCA	DC	HNRNPH1	HALLMARK_G2M_CHECKPOINT	TGFB1
BRCA	DC	HNRNPH1	HALLMARK_G2M_CHECKPOINT	SMAD3
BRCA	DC	HNRNPH1	HALLMARK_G2M_CHECKPOINT	RACGAP1
BRCA	DC	HNRNPH1	HALLMARK_G2M_CHECKPOINT	KIF5B
BRCA	DC	HNRNPH1	HALLMARK_G2M_CHECKPOINT	STIL
BRCA	DC	HNRNPH1	HALLMARK_G2M_CHECKPOINT	SLC7A1
BRCA	DC	HNRNPH1	HALLMARK_G2M_CHECKPOINT	INCENP
BRCA	DC	HNRNPH1	HALLMARK_G2M_CHECKPOINT	PLK1
BRCA	DC	HNRNPH1	HALLMARK_G2M_CHECKPOINT	PRC1
BRCA	DC	HNRNPH1	HALLMARK_G2M_CHECKPOINT	KIF20B
BRCA	DC	HNRNPH1	HALLMARK_G2M_CHECKPOINT	FBXO5
BRCA	DC	HNRNPH1	HALLMARK_G2M_CHECKPOINT	NUMA1
BRCA	DC	HNRNPH1	HALLMARK_G2M_CHECKPOINT	NASP
BRCA	DC	HNRNPH1	HALLMARK_G2M_CHECKPOINT	BRCA2
BRCA	DC	HNRNPH1	HALLMARK_G2M_CHECKPOINT	XPO1
BRCA	DC	HNRNPH1	HALLMARK_G2M_CHECKPOINT	MAPK14
BRCA	DC	HNRNPH1	HALLMARK_G2M_CHECKPOINT	GINS2
BRCA	DC	HNRNPH1	HALLMARK_G2M_CHECKPOINT	BUB3
BRCA	DC	HNRNPH1	HALLMARK_G2M_CHECKPOINT	CDKN2C
BRCA	DC	HNRNPH1	HALLMARK_G2M_CHECKPOINT	PDS5B
BRCA	DC	HNRNPH1	HALLMARK_G2M_CHECKPOINT	SMARCC1
BRCA	DC	HNRNPH1	HALLMARK_G2M_CHECKPOINT	CDK1
BRCA	DC	HNRNPH1	HALLMARK_ADIPOGENESIS	QDPR
BRCA	DC	HNRNPH1	HALLMARK_ADIPOGENESIS	PDCD4
BRCA	DC	HNRNPH1	HALLMARK_ADIPOGENESIS	STOM
BRCA	DC	HNRNPH1	HALLMARK_ADIPOGENESIS	PEX14
BRCA	DC	HNRNPH1	HALLMARK_ADIPOGENESIS	MGST3
BRCA	DC	HNRNPH1	HALLMARK_ADIPOGENESIS	ACAA2
BRCA	DC	HNRNPH1	HALLMARK_ADIPOGENESIS	GBE1
BRCA	DC	HNRNPH1	HALLMARK_ADIPOGENESIS	CS
BRCA	DC	HNRNPH1	HALLMARK_ADIPOGENESIS	AIFM1
BRCA	DC	HNRNPH1	HALLMARK_ADIPOGENESIS	SDHC
BRCA	DC	HNRNPH1	HALLMARK_ADIPOGENESIS	BCKDHA
BRCA	DC	HNRNPH1	HALLMARK_ADIPOGENESIS	ACLY
BRCA	DC	HNRNPH1	HALLMARK_ADIPOGENESIS	PGM1
BRCA	DC	HNRNPH1	HALLMARK_ADIPOGENESIS	ACADM
BRCA	DC	HNRNPH1	HALLMARK_ADIPOGENESIS	SOD1
BRCA	DC	HNRNPH1	HALLMARK_ADIPOGENESIS	GPD2
BRCA	DC	HNRNPH1	HALLMARK_ADIPOGENESIS	FAH
BRCA	DC	HNRNPH1	HALLMARK_ADIPOGENESIS	SUCLG1
BRCA	DC	HNRNPH1	HALLMARK_ADIPOGENESIS	DLAT
BRCA	DC	HNRNPH1	HALLMARK_ADIPOGENESIS	IDH1
BRCA	DC	HNRNPH1	HALLMARK_ADIPOGENESIS	CDKN2C
BRCA	DC	HNRNPH1	HALLMARK_ADIPOGENESIS	HADH
BRCA	DC	HNRNPH1	HALLMARK_OXIDATIVE_PHOSPHORYLATION	MGST3
BRCA	DC	HNRNPH1	HALLMARK_OXIDATIVE_PHOSPHORYLATION	ACAA2
BRCA	DC	HNRNPH1	HALLMARK_OXIDATIVE_PHOSPHORYLATION	CS
BRCA	DC	HNRNPH1	HALLMARK_OXIDATIVE_PHOSPHORYLATION	AIFM1
BRCA	DC	HNRNPH1	HALLMARK_OXIDATIVE_PHOSPHORYLATION	SDHC
BRCA	DC	HNRNPH1	HALLMARK_OXIDATIVE_PHOSPHORYLATION	BCKDHA
BRCA	DC	HNRNPH1	HALLMARK_OXIDATIVE_PHOSPHORYLATION	CPT1A
BRCA	DC	HNRNPH1	HALLMARK_OXIDATIVE_PHOSPHORYLATION	VDAC2
BRCA	DC	HNRNPH1	HALLMARK_OXIDATIVE_PHOSPHORYLATION	ACADM
BRCA	DC	HNRNPH1	HALLMARK_OXIDATIVE_PHOSPHORYLATION	SUCLA2
BRCA	DC	HNRNPH1	HALLMARK_OXIDATIVE_PHOSPHORYLATION	HADHB
BRCA	DC	HNRNPH1	HALLMARK_OXIDATIVE_PHOSPHORYLATION	VDAC1
BRCA	DC	HNRNPH1	HALLMARK_OXIDATIVE_PHOSPHORYLATION	SLC25A3
BRCA	DC	HNRNPH1	HALLMARK_OXIDATIVE_PHOSPHORYLATION	SUCLG1
BRCA	DC	HNRNPH1	HALLMARK_OXIDATIVE_PHOSPHORYLATION	IDH2
BRCA	DC	HNRNPH1	HALLMARK_OXIDATIVE_PHOSPHORYLATION	CYB5A
BRCA	DC	HNRNPH1	HALLMARK_OXIDATIVE_PHOSPHORYLATION	DLAT
BRCA	DC	HNRNPH1	HALLMARK_OXIDATIVE_PHOSPHORYLATION	IDH1
BRCA	DC	HNRNPH1	HALLMARK_OXIDATIVE_PHOSPHORYLATION	ISCA1
BRCA	DC	HNRNPH1	HALLMARK_OXIDATIVE_PHOSPHORYLATION	SDHA
BRCA	DC	HNRNPH1	HALLMARK_OXIDATIVE_PHOSPHORYLATION	ATP6V1D
BRCA	DC	YBX1	HALLMARK_ALLOGRAFT_REJECTION	HCLS1
BRCA	T cell	HNRNPF	HALLMARK_DNA_REPAIR	LIG1
BRCA	T cell	HNRNPF	HALLMARK_DNA_REPAIR	TSG101
BRCA	T cell	HNRNPF	HALLMARK_DNA_REPAIR	POLD3
BRCA	T cell	HNRNPF	HALLMARK_DNA_REPAIR	AK3
BRCA	T cell	HNRNPF	HALLMARK_DNA_REPAIR	POLR2F
BRCA	T cell	HNRNPF	HALLMARK_DNA_REPAIR	DUT
BRCA	T cell	HNRNPF	HALLMARK_E2F_TARGETS	NAP1L1
BRCA	T cell	HNRNPF	HALLMARK_E2F_TARGETS	LIG1
BRCA	T cell	HNRNPF	HALLMARK_E2F_TARGETS	POLD3
BRCA	T cell	HNRNPF	HALLMARK_E2F_TARGETS	HNRNPD
BRCA	T cell	HNRNPF	HALLMARK_E2F_TARGETS	DUT
BRCA	T cell	HNRNPF	HALLMARK_E2F_TARGETS	RRM2
BRCA	T cell	HNRNPF	HALLMARK_MYC_TARGETS_V1	NAP1L1
BRCA	T cell	HNRNPF	HALLMARK_MYC_TARGETS_V1	TFDP1
BRCA	T cell	HNRNPF	HALLMARK_MYC_TARGETS_V1	DUT
BRCA	T cell	HNRNPF	HALLMARK_MYC_TARGETS_V1	CANX
BRCA	T cell	HNRNPF	HALLMARK_MYC_TARGETS_V1	HNRNPD
BRCA	T cell	HNRNPF	HALLMARK_OXIDATIVE_PHOSPHORYLATION	HSPA9
BRCA	T cell	HNRNPF	HALLMARK_OXIDATIVE_PHOSPHORYLATION	IDH2
BRCA	T cell	HNRNPF	HALLMARK_OXIDATIVE_PHOSPHORYLATION	DLST
BRCA	T cell	HNRNPF	HALLMARK_OXIDATIVE_PHOSPHORYLATION	ACAA2
BRCA	T cell	HNRNPF	HALLMARK_OXIDATIVE_PHOSPHORYLATION	CYB5A
BRCA	T cell	HNRNPF	HALLMARK_OXIDATIVE_PHOSPHORYLATION	SDHC
BRCA	T cell	HNRNPF	HALLMARK_OXIDATIVE_PHOSPHORYLATION	AIFM1
BRCA	T cell	HNRNPF	HALLMARK_OXIDATIVE_PHOSPHORYLATION	SUCLG1
BRCA	T cell	HNRNPF	HALLMARK_OXIDATIVE_PHOSPHORYLATION	GPI
BRCA	T cell	HNRNPF	HALLMARK_OXIDATIVE_PHOSPHORYLATION	POLR2F
BRCA	T cell	HNRNPF	HALLMARK_OXIDATIVE_PHOSPHORYLATION	PDHA1
BRCA	T cell	HNRNPH3	HALLMARK_MITOTIC_SPINDLE	NUSAP1
BRCA	T cell	HNRNPH3	HALLMARK_MITOTIC_SPINDLE	KIF5B
BRCA	T cell	HNRNPH3	HALLMARK_MITOTIC_SPINDLE	DLG1
BRCA	T cell	HNRNPH3	HALLMARK_MITOTIC_SPINDLE	FBXO5
BRCA	T cell	HNRNPH3	HALLMARK_MITOTIC_SPINDLE	CENPF
BRCA	T cell	HNRNPH3	HALLMARK_MITOTIC_SPINDLE	NUMA1
BRCA	T cell	HNRNPH3	HALLMARK_MITOTIC_SPINDLE	TOP2A
BRCA	T cell	HNRNPH3	HALLMARK_MITOTIC_SPINDLE	ROCK1
BRCA	T cell	HNRNPH3	HALLMARK_MITOTIC_SPINDLE	BCL2L11
BRCA	T cell	HNRNPH3	HALLMARK_OXIDATIVE_PHOSPHORYLATION	ACAA2
BRCA	T cell	HNRNPH3	HALLMARK_OXIDATIVE_PHOSPHORYLATION	SDHC
BRCA	T cell	HNRNPH3	HALLMARK_OXIDATIVE_PHOSPHORYLATION	AIFM1
BRCA	T cell	HNRNPH3	HALLMARK_OXIDATIVE_PHOSPHORYLATION	POLR2F
BRCA	T cell	HNRNPH3	HALLMARK_OXIDATIVE_PHOSPHORYLATION	DLST
BRCA	T cell	HNRNPH3	HALLMARK_OXIDATIVE_PHOSPHORYLATION	GPI
BRCA	T cell	HNRNPH3	HALLMARK_OXIDATIVE_PHOSPHORYLATION	PDHA1
BRCA	T cell	HNRNPH3	HALLMARK_OXIDATIVE_PHOSPHORYLATION	SUCLG1
BRCA	T cell	HNRNPH3	HALLMARK_OXIDATIVE_PHOSPHORYLATION	IDH2
BRCA	T cell	HNRNPH3	HALLMARK_OXIDATIVE_PHOSPHORYLATION	CYB5A
BRCA	T cell	HNRNPH3	HALLMARK_OXIDATIVE_PHOSPHORYLATION	HSPA9
BRCA	T cell	HNRNPH3	HALLMARK_OXIDATIVE_PHOSPHORYLATION	DLAT
BRCA	T cell	HNRNPH3	HALLMARK_OXIDATIVE_PHOSPHORYLATION	ISCA1
BRCA	T cell	HNRNPH3	HALLMARK_OXIDATIVE_PHOSPHORYLATION	SDHA
BRCA	T cell	HNRNPH3	HALLMARK_OXIDATIVE_PHOSPHORYLATION	ATP6V1D
BRCA	T cell	FMR1	HALLMARK_MITOTIC_SPINDLE	CENPE
BRCA	T cell	FMR1	HALLMARK_MITOTIC_SPINDLE	ROCK1
BRCA	T cell	FMR1	HALLMARK_MITOTIC_SPINDLE	NUSAP1
BRCA	T cell	FMR1	HALLMARK_MITOTIC_SPINDLE	PLK1
BRCA	T cell	FMR1	HALLMARK_MITOTIC_SPINDLE	RACGAP1
BRCA	T cell	FMR1	HALLMARK_MITOTIC_SPINDLE	CDK1
BRCA	T cell	FMR1	HALLMARK_MITOTIC_SPINDLE	KIF20B
BRCA	T cell	FMR1	HALLMARK_OXIDATIVE_PHOSPHORYLATION	NNT
BRCA	T cell	FMR1	HALLMARK_OXIDATIVE_PHOSPHORYLATION	DLST
BRCA	T cell	FMR1	HALLMARK_OXIDATIVE_PHOSPHORYLATION	IMMT
BRCA	T cell	FMR1	HALLMARK_OXIDATIVE_PHOSPHORYLATION	ACAA1
BRCA	T cell	FMR1	HALLMARK_OXIDATIVE_PHOSPHORYLATION	ACAA2
BRCA	T cell	FMR1	HALLMARK_OXIDATIVE_PHOSPHORYLATION	AIFM1
BRCA	T cell	FMR1	HALLMARK_OXIDATIVE_PHOSPHORYLATION	SDHA
BRCA	T cell	FMR1	HALLMARK_OXIDATIVE_PHOSPHORYLATION	HADHB
BRCA	T cell	FMR1	HALLMARK_OXIDATIVE_PHOSPHORYLATION	ATP6V1D
BRCA	T cell	NONO	HALLMARK_G2M_CHECKPOINT	LMNB1
BRCA	T cell	NONO	HALLMARK_G2M_CHECKPOINT	MCM5
BRCA	T cell	NONO	HALLMARK_G2M_CHECKPOINT	CENPE
BRCA	T cell	NONO	HALLMARK_G2M_CHECKPOINT	BRCA2
BRCA	T cell	NONO	HALLMARK_E2F_TARGETS	LMNB1
BRCA	T cell	NONO	HALLMARK_E2F_TARGETS	CENPE
BRCA	T cell	NONO	HALLMARK_E2F_TARGETS	NUDT21
BRCA	T cell	NONO	HALLMARK_E2F_TARGETS	MCM5
BRCA	T cell	NONO	HALLMARK_E2F_TARGETS	BRCA2
BRCA	Cancer	TRA2B	HALLMARK_G2M_CHECKPOINT	NUSAP1
BRCA	Cancer	TRA2B	HALLMARK_G2M_CHECKPOINT	MCM5
BRCA	Cancer	TRA2B	HALLMARK_G2M_CHECKPOINT	TRA2B
BRCA	Cancer	TRA2B	HALLMARK_G2M_CHECKPOINT	FBXO5
BRCA	Cancer	TRA2B	HALLMARK_E2F_TARGETS	MCM5
BRCA	Cancer	TRA2B	HALLMARK_E2F_TARGETS	TRA2B
BRCA	Cancer	TRA2B	HALLMARK_E2F_TARGETS	RRM2
CRC	Mast	PCBP2	HALLMARK_G2M_CHECKPOINT	NUMA1
CRC	Mast	PCBP2	HALLMARK_G2M_CHECKPOINT	RAD23B
CRC	Mast	PCBP2	HALLMARK_G2M_CHECKPOINT	TOP2A
CRC	Mast	PCBP2	HALLMARK_G2M_CHECKPOINT	NOLC1
CRC	Mast	PCBP2	HALLMARK_G2M_CHECKPOINT	KIF5B
CRC	Mast	PCBP2	HALLMARK_G2M_CHECKPOINT	CTCF
CRC	Mast	HNRNPF	HALLMARK_MYC_TARGETS_V1	AP3S1
CRC	Mast	HNRNPF	HALLMARK_MYC_TARGETS_V1	TFDP1
CRC	Mast	HNRNPF	HALLMARK_MYC_TARGETS_V1	KPNA2
CRC	Mast	HNRNPF	HALLMARK_MYC_TARGETS_V1	NOLC1
CRC	Mast	HNRNPF	HALLMARK_MYC_TARGETS_V1	MCM5
CRC	Mast	HNRNPF	HALLMARK_MYC_TARGETS_V1	CANX
CRC	Mast	HNRNPF	HALLMARK_MYC_TARGETS_V1	HPRT1
CRC	Mast	HNRNPF	HALLMARK_MYC_TARGETS_V1	CNBP
CRC	Mast	HNRNPF	HALLMARK_MYC_TARGETS_V1	ACP1
CRC	Mast	HNRNPF	HALLMARK_MYC_TARGETS_V1	HSPD1
CRC	Mast	HNRNPF	HALLMARK_OXIDATIVE_PHOSPHORYLATION	IDH1
CRC	Mast	HNRNPF	HALLMARK_OXIDATIVE_PHOSPHORYLATION	VDAC2
CRC	Mast	HNRNPF	HALLMARK_OXIDATIVE_PHOSPHORYLATION	ACAA2
CRC	Mast	HNRNPF	HALLMARK_OXIDATIVE_PHOSPHORYLATION	ATP6V1D
CRC	Mast	HNRNPF	HALLMARK_OXIDATIVE_PHOSPHORYLATION	SUCLG1
CRC	Mast	HNRNPF	HALLMARK_OXIDATIVE_PHOSPHORYLATION	AIFM1
CRC	Mast	HNRNPF	HALLMARK_OXIDATIVE_PHOSPHORYLATION	POLR2F
CRC	Mast	HNRNPF	HALLMARK_OXIDATIVE_PHOSPHORYLATION	CYB5A
CRC	Mast	PUM1	HALLMARK_MITOTIC_SPINDLE	NOTCH2
CRC	Mast	PUM1	HALLMARK_MITOTIC_SPINDLE	TIAM1
CRC	Mast	PUM1	HALLMARK_MITOTIC_SPINDLE	DST
CRC	Mast	PUM1	HALLMARK_MITOTIC_SPINDLE	YWHAE
CRC	Mast	PUM1	HALLMARK_MITOTIC_SPINDLE	CDC27
CRC	Mast	PUM1	HALLMARK_MITOTIC_SPINDLE	NUMA1
CRC	Mast	PUM1	HALLMARK_MITOTIC_SPINDLE	SMC3
CRC	Mast	PUM1	HALLMARK_MITOTIC_SPINDLE	KATNA1
CRC	Mast	PUM1	HALLMARK_MITOTIC_SPINDLE	ROCK1
CRC	Mast	PUM1	HALLMARK_MITOTIC_SPINDLE	RFC1
CRC	Mast	PUM1	HALLMARK_G2M_CHECKPOINT	NOTCH2
CRC	Mast	PUM1	HALLMARK_G2M_CHECKPOINT	TGFB1
CRC	Mast	PUM1	HALLMARK_G2M_CHECKPOINT	RPA2
CRC	Mast	PUM1	HALLMARK_G2M_CHECKPOINT	TFDP1
CRC	Mast	PUM1	HALLMARK_G2M_CHECKPOINT	ILF3
CRC	Mast	PUM1	HALLMARK_G2M_CHECKPOINT	CDC27
CRC	Mast	PUM1	HALLMARK_G2M_CHECKPOINT	STAG1
CRC	Mast	PUM1	HALLMARK_G2M_CHECKPOINT	NUMA1
CRC	Mast	PUM1	HALLMARK_G2M_CHECKPOINT	MAPK14
CRC	Mast	PUM1	HALLMARK_G2M_CHECKPOINT	YTHDC1
CRC	Mast	PUM1	HALLMARK_G2M_CHECKPOINT	KATNA1
CRC	Mast	PUM1	HALLMARK_G2M_CHECKPOINT	TOP1
CRC	Mast	PUM1	HALLMARK_G2M_CHECKPOINT	SMARCC1
CRC	Mast	PUM1	HALLMARK_PROTEIN_SECRETION	DST
CRC	Mast	PUM1	HALLMARK_PROTEIN_SECRETION	ANP32E
CRC	Mast	PUM1	HALLMARK_PROTEIN_SECRETION	COG2
CRC	Mast	PUM1	HALLMARK_PROTEIN_SECRETION	RPS6KA3
CRC	Mast	PUM1	HALLMARK_PROTEIN_SECRETION	SEC31A
CRC	Mast	PUM1	HALLMARK_PROTEIN_SECRETION	MAPK1
CRC	Mast	PUM1	HALLMARK_MTORC1_SIGNALING	QDPR
CRC	Mast	PUM1	HALLMARK_MTORC1_SIGNALING	ADIPOR2
CRC	Mast	PUM1	HALLMARK_MTORC1_SIGNALING	GCLC
CRC	Mast	PUM1	HALLMARK_MTORC1_SIGNALING	GTF2H1
CRC	Mast	PUM1	HALLMARK_MTORC1_SIGNALING	PNP
CRC	Mast	PUM1	HALLMARK_MTORC1_SIGNALING	IMMT
CRC	Mast	PUM1	HALLMARK_MTORC1_SIGNALING	NMT1
CRC	Mast	PUM1	HALLMARK_MTORC1_SIGNALING	PGM1
CRC	Mast	PUM1	HALLMARK_MTORC1_SIGNALING	PSMC6
CRC	Mast	PUM1	HALLMARK_MTORC1_SIGNALING	GPI
CRC	Mast	PUM1	HALLMARK_MTORC1_SIGNALING	CANX
CRC	Mast	PUM1	HALLMARK_MTORC1_SIGNALING	HSPA9
CRC	Mast	PUM1	HALLMARK_MTORC1_SIGNALING	IDH1
CRC	Mast	PUM1	HALLMARK_MTORC1_SIGNALING	CD9
CRC	Mast	PUM1	HALLMARK_MTORC1_SIGNALING	P4HA1
CRC	Mast	PUM1	HALLMARK_MTORC1_SIGNALING	ATP6V1D
CRC	Mast	PUM1	HALLMARK_MTORC1_SIGNALING	CDKN1A
CRC	Mast	PUM1	HALLMARK_MTORC1_SIGNALING	EIF2S2
CRC	Mast	PUM1	HALLMARK_MYC_TARGETS_V1	TFDP1
CRC	Mast	PUM1	HALLMARK_MYC_TARGETS_V1	PRDX4
CRC	Mast	PUM1	HALLMARK_MYC_TARGETS_V1	YWHAE
CRC	Mast	PUM1	HALLMARK_MYC_TARGETS_V1	PSMC6
CRC	Mast	PUM1	HALLMARK_MYC_TARGETS_V1	CNBP
CRC	Mast	PUM1	HALLMARK_MYC_TARGETS_V1	VDAC1
CRC	Mast	PUM1	HALLMARK_MYC_TARGETS_V1	CANX
CRC	Mast	PUM1	HALLMARK_MYC_TARGETS_V1	SMARCC1
CRC	Mast	PUM1	HALLMARK_MYC_TARGETS_V1	DUT
CRC	Mast	PUM1	HALLMARK_MYC_TARGETS_V1	EIF2S2
CRC	Mast	PUM1	HALLMARK_OXIDATIVE_PHOSPHORYLATION	CS
CRC	Mast	PUM1	HALLMARK_OXIDATIVE_PHOSPHORYLATION	AIFM1
CRC	Mast	PUM1	HALLMARK_OXIDATIVE_PHOSPHORYLATION	IMMT
CRC	Mast	PUM1	HALLMARK_OXIDATIVE_PHOSPHORYLATION	GPI
CRC	Mast	PUM1	HALLMARK_OXIDATIVE_PHOSPHORYLATION	HADHB
CRC	Mast	PUM1	HALLMARK_OXIDATIVE_PHOSPHORYLATION	COX17
CRC	Mast	PUM1	HALLMARK_OXIDATIVE_PHOSPHORYLATION	VDAC1
CRC	Mast	PUM1	HALLMARK_OXIDATIVE_PHOSPHORYLATION	ACAA1
CRC	Mast	PUM1	HALLMARK_OXIDATIVE_PHOSPHORYLATION	HSPA9
CRC	Mast	PUM1	HALLMARK_OXIDATIVE_PHOSPHORYLATION	IDH1
CRC	Mast	PUM1	HALLMARK_OXIDATIVE_PHOSPHORYLATION	NNT
CRC	Mast	PUM1	HALLMARK_OXIDATIVE_PHOSPHORYLATION	ISCA1
CRC	Mast	PUM1	HALLMARK_OXIDATIVE_PHOSPHORYLATION	ATP6V1D
CRC	Mast	PUM1	HALLMARK_HEME_METABOLISM	ADD1
CRC	Mast	PUM1	HALLMARK_HEME_METABOLISM	GCLC
CRC	Mast	PUM1	HALLMARK_HEME_METABOLISM	CDC27
CRC	Mast	PUM1	HALLMARK_HEME_METABOLISM	UROS
CRC	Mast	PUM1	HALLMARK_HEME_METABOLISM	FOXO3
CRC	Mast	PUM1	HALLMARK_HEME_METABOLISM	NNT
CRC	Mast	PUM1	HALLMARK_HEME_METABOLISM	TOP1
CRC	Mast	PUM1	HALLMARK_HEME_METABOLISM	ISCA1
CRC	Mast	MBNL1	HALLMARK_PROTEIN_SECRETION	ABCA1
CRC	Mast	MBNL1	HALLMARK_PROTEIN_SECRETION	TSG101
CRC	Mast	MBNL1	HALLMARK_PROTEIN_SECRETION	COG2
CRC	Mast	MBNL1	HALLMARK_PROTEIN_SECRETION	COPB2
CRC	Mast	MBNL1	HALLMARK_PROTEIN_SECRETION	SEC31A
CRC	Mast	MBNL1	HALLMARK_MYC_TARGETS_V1	XRCC6
CRC	Mast	MBNL1	HALLMARK_MYC_TARGETS_V1	PCNA
CRC	Mast	MBNL1	HALLMARK_MYC_TARGETS_V1	KPNB1
CRC	Mast	MBNL1	HALLMARK_MYC_TARGETS_V1	ACP1
CRC	Mast	MBNL1	HALLMARK_MYC_TARGETS_V1	PRDX4
CRC	Mast	MBNL1	HALLMARK_MYC_TARGETS_V1	SYNCRIP
CRC	Mast	MBNL1	HALLMARK_MYC_TARGETS_V1	RAD23B
CRC	Mast	MBNL1	HALLMARK_MYC_TARGETS_V1	NME1
CRC	Mast	MBNL1	HALLMARK_MYC_TARGETS_V1	PSMC6
CRC	Mast	MBNL1	HALLMARK_MYC_TARGETS_V1	CNBP
CRC	Mast	MBNL1	HALLMARK_MYC_TARGETS_V1	SLC25A3
CRC	Mast	MBNL1	HALLMARK_MYC_TARGETS_V1	NOLC1
CRC	Mast	MBNL1	HALLMARK_MYC_TARGETS_V1	BUB3
CRC	Mast	MBNL1	HALLMARK_REACTIVE_OXYGEN_SPECIES_PATHWAY	TXNRD1
CRC	Mast	MBNL1	HALLMARK_REACTIVE_OXYGEN_SPECIES_PATHWAY	SOD2
CRC	Mast	MBNL1	HALLMARK_REACTIVE_OXYGEN_SPECIES_PATHWAY	ABCC1
CRC	Mast	MBNL1	HALLMARK_REACTIVE_OXYGEN_SPECIES_PATHWAY	GCLC
CRC	Mast	MBNL1	HALLMARK_REACTIVE_OXYGEN_SPECIES_PATHWAY	PRDX4
CRC	Myeloid	SF1	HALLMARK_MITOTIC_SPINDLE	NOTCH2
CRC	Myeloid	SF1	HALLMARK_MITOTIC_SPINDLE	CENPE
CRC	Myeloid	SF1	HALLMARK_MITOTIC_SPINDLE	NUSAP1
CRC	Myeloid	SF1	HALLMARK_MITOTIC_SPINDLE	KIF5B
CRC	Myeloid	SF1	HALLMARK_MITOTIC_SPINDLE	DST
CRC	Myeloid	SF1	HALLMARK_MITOTIC_SPINDLE	YWHAE
CRC	Myeloid	SF1	HALLMARK_MITOTIC_SPINDLE	RASAL2
CRC	Myeloid	SF1	HALLMARK_MITOTIC_SPINDLE	CDC27
CRC	Myeloid	SF1	HALLMARK_MITOTIC_SPINDLE	KIF1B
CRC	Myeloid	SF1	HALLMARK_MITOTIC_SPINDLE	ABL1
CRC	Myeloid	SF1	HALLMARK_MITOTIC_SPINDLE	KIF20B
CRC	Myeloid	SF1	HALLMARK_MITOTIC_SPINDLE	TUBA4A
CRC	Myeloid	SF1	HALLMARK_MITOTIC_SPINDLE	NUMA1
CRC	Myeloid	SF1	HALLMARK_MITOTIC_SPINDLE	APC
CRC	Myeloid	SF1	HALLMARK_MITOTIC_SPINDLE	FARP1
CRC	Myeloid	SF1	HALLMARK_MITOTIC_SPINDLE	TOP2A
CRC	Myeloid	SF1	HALLMARK_MITOTIC_SPINDLE	KATNA1
CRC	Myeloid	SF1	HALLMARK_MITOTIC_SPINDLE	ROCK1
CRC	Myeloid	SF1	HALLMARK_MITOTIC_SPINDLE	BCL2L11
CRC	Myeloid	SF1	HALLMARK_MITOTIC_SPINDLE	CDC42BPA
CRC	Myeloid	SF1	HALLMARK_MITOTIC_SPINDLE	SMC1A
CRC	Myeloid	SF1	HALLMARK_G2M_CHECKPOINT	NOTCH2
CRC	Myeloid	SF1	HALLMARK_G2M_CHECKPOINT	CENPE
CRC	Myeloid	SF1	HALLMARK_G2M_CHECKPOINT	TGFB1
CRC	Myeloid	SF1	HALLMARK_G2M_CHECKPOINT	CDC25B
CRC	Myeloid	SF1	HALLMARK_G2M_CHECKPOINT	NUSAP1
CRC	Myeloid	SF1	HALLMARK_G2M_CHECKPOINT	KIF5B
CRC	Myeloid	SF1	HALLMARK_G2M_CHECKPOINT	POLA2
CRC	Myeloid	SF1	HALLMARK_G2M_CHECKPOINT	SLC7A1
CRC	Myeloid	SF1	HALLMARK_G2M_CHECKPOINT	RASAL2
CRC	Myeloid	SF1	HALLMARK_G2M_CHECKPOINT	CDC27
CRC	Myeloid	SF1	HALLMARK_G2M_CHECKPOINT	UCK2
CRC	Myeloid	SF1	HALLMARK_G2M_CHECKPOINT	ABL1
CRC	Myeloid	SF1	HALLMARK_G2M_CHECKPOINT	KIF20B
CRC	Myeloid	SF1	HALLMARK_G2M_CHECKPOINT	NUMA1
CRC	Myeloid	SF1	HALLMARK_G2M_CHECKPOINT	NASP
CRC	Myeloid	SF1	HALLMARK_G2M_CHECKPOINT	KPNA2
CRC	Myeloid	SF1	HALLMARK_G2M_CHECKPOINT	NOLC1
CRC	Myeloid	SF1	HALLMARK_G2M_CHECKPOINT	XPO1
CRC	Myeloid	SF1	HALLMARK_G2M_CHECKPOINT	MAPK14
CRC	Myeloid	SF1	HALLMARK_G2M_CHECKPOINT	KMT5A
CRC	Myeloid	SF1	HALLMARK_G2M_CHECKPOINT	TACC3
CRC	Myeloid	SF1	HALLMARK_G2M_CHECKPOINT	CTCF
CRC	Myeloid	SF1	HALLMARK_G2M_CHECKPOINT	MCM6
CRC	Myeloid	SF1	HALLMARK_G2M_CHECKPOINT	TOP2A
CRC	Myeloid	SF1	HALLMARK_G2M_CHECKPOINT	KATNA1
CRC	Myeloid	SF1	HALLMARK_G2M_CHECKPOINT	MCM2
CRC	Myeloid	SF1	HALLMARK_G2M_CHECKPOINT	SMARCC1
CRC	Myeloid	SF1	HALLMARK_G2M_CHECKPOINT	ATRX
CRC	Myeloid	SF1	HALLMARK_G2M_CHECKPOINT	BUB3
CRC	Myeloid	SF1	HALLMARK_G2M_CHECKPOINT	SMC1A
CRC	Myeloid	SF1	HALLMARK_APOPTOSIS	PDCD4
CRC	Myeloid	SF1	HALLMARK_APOPTOSIS	IGF2R
CRC	Myeloid	SF1	HALLMARK_APOPTOSIS	RARA
CRC	Myeloid	SF1	HALLMARK_APOPTOSIS	CTNNB1
CRC	Myeloid	SF1	HALLMARK_APOPTOSIS	CDC25B
CRC	Myeloid	SF1	HALLMARK_APOPTOSIS	CASP6
CRC	Myeloid	SF1	HALLMARK_APOPTOSIS	ADD1
CRC	Myeloid	SF1	HALLMARK_APOPTOSIS	ANKH
CRC	Myeloid	SF1	HALLMARK_APOPTOSIS	ISG20
CRC	Myeloid	SF1	HALLMARK_APOPTOSIS	GCH1
CRC	Myeloid	SF1	HALLMARK_APOPTOSIS	APP
CRC	Myeloid	SF1	HALLMARK_APOPTOSIS	SC5D
CRC	Myeloid	SF1	HALLMARK_APOPTOSIS	IFNGR1
CRC	Myeloid	SF1	HALLMARK_APOPTOSIS	SOD2
CRC	Myeloid	SF1	HALLMARK_APOPTOSIS	SMAD7
CRC	Myeloid	SF1	HALLMARK_APOPTOSIS	BCL2L1
CRC	Myeloid	SF1	HALLMARK_APOPTOSIS	TOP2A
CRC	Myeloid	SF1	HALLMARK_APOPTOSIS	ROCK1
CRC	Myeloid	SF1	HALLMARK_APOPTOSIS	BRCA1
CRC	Myeloid	SF1	HALLMARK_APOPTOSIS	BCL2L11
CRC	Myeloid	SF1	HALLMARK_PROTEIN_SECRETION	IGF2R
CRC	Myeloid	SF1	HALLMARK_PROTEIN_SECRETION	CLCN3
CRC	Myeloid	SF1	HALLMARK_PROTEIN_SECRETION	ZW10
CRC	Myeloid	SF1	HALLMARK_PROTEIN_SECRETION	DST
CRC	Myeloid	SF1	HALLMARK_PROTEIN_SECRETION	SEC31A
CRC	Myeloid	SF1	HALLMARK_PROTEIN_SECRETION	KIF1B
CRC	Myeloid	SF1	HALLMARK_PROTEIN_SECRETION	TSG101
CRC	Myeloid	SF1	HALLMARK_PROTEIN_SECRETION	COG2
CRC	Myeloid	SF1	HALLMARK_PROTEIN_SECRETION	PAM
CRC	Myeloid	SF1	HALLMARK_E2F_TARGETS	CENPE
CRC	Myeloid	SF1	HALLMARK_E2F_TARGETS	CDC25B
CRC	Myeloid	SF1	HALLMARK_E2F_TARGETS	POLD3
CRC	Myeloid	SF1	HALLMARK_E2F_TARGETS	PRPS1
CRC	Myeloid	SF1	HALLMARK_E2F_TARGETS	UNG
CRC	Myeloid	SF1	HALLMARK_E2F_TARGETS	PRDX4
CRC	Myeloid	SF1	HALLMARK_E2F_TARGETS	ZW10
CRC	Myeloid	SF1	HALLMARK_E2F_TARGETS	POLA2
CRC	Myeloid	SF1	HALLMARK_E2F_TARGETS	NME1
CRC	Myeloid	SF1	HALLMARK_E2F_TARGETS	DEK
CRC	Myeloid	SF1	HALLMARK_E2F_TARGETS	TFRC
CRC	Myeloid	SF1	HALLMARK_E2F_TARGETS	NASP
CRC	Myeloid	SF1	HALLMARK_E2F_TARGETS	KPNA2
CRC	Myeloid	SF1	HALLMARK_E2F_TARGETS	NOLC1
CRC	Myeloid	SF1	HALLMARK_E2F_TARGETS	XPO1
CRC	Myeloid	SF1	HALLMARK_E2F_TARGETS	TACC3
CRC	Myeloid	SF1	HALLMARK_E2F_TARGETS	CTCF
CRC	Myeloid	SF1	HALLMARK_E2F_TARGETS	MCM6
CRC	Myeloid	SF1	HALLMARK_E2F_TARGETS	TOP2A
CRC	Myeloid	SF1	HALLMARK_E2F_TARGETS	BRCA1
CRC	Myeloid	SF1	HALLMARK_E2F_TARGETS	MCM2
CRC	Myeloid	SF1	HALLMARK_E2F_TARGETS	SMC1A
CRC	Myeloid	SF1	HALLMARK_IL2_STAT5_SIGNALING	IGF2R
CRC	Myeloid	SF1	HALLMARK_IL2_STAT5_SIGNALING	BCL2
CRC	Myeloid	SF1	HALLMARK_IL2_STAT5_SIGNALING	NRP1
CRC	Myeloid	SF1	HALLMARK_IL2_STAT5_SIGNALING	PLPP1
CRC	Myeloid	SF1	HALLMARK_IL2_STAT5_SIGNALING	UCK2
CRC	Myeloid	SF1	HALLMARK_IL2_STAT5_SIGNALING	BATF
CRC	Myeloid	SF1	HALLMARK_IL2_STAT5_SIGNALING	CCND3
CRC	Myeloid	SF1	HALLMARK_IL2_STAT5_SIGNALING	NFIL3
CRC	Myeloid	SF1	HALLMARK_IL2_STAT5_SIGNALING	CD83
CRC	Myeloid	SF1	HALLMARK_IL2_STAT5_SIGNALING	IFNGR1
CRC	Myeloid	SF1	HALLMARK_IL2_STAT5_SIGNALING	FAH
CRC	Myeloid	SF1	HALLMARK_IL2_STAT5_SIGNALING	PLIN2
CRC	Myeloid	SF1	HALLMARK_IL2_STAT5_SIGNALING	BCL2L1
CRC	Myeloid	SF1	HALLMARK_IL2_STAT5_SIGNALING	P4HA1
CRC	Myeloid	SF1	HALLMARK_IL2_STAT5_SIGNALING	ITGAV
CRC	Myeloid	SF1	HALLMARK_IL2_STAT5_SIGNALING	CAPG
CRC	Myeloid	SF1	HALLMARK_IL2_STAT5_SIGNALING	HK2
CRC	Myeloid	HNRNPF	HALLMARK_MITOTIC_SPINDLE	NOTCH2
CRC	Myeloid	HNRNPF	HALLMARK_MITOTIC_SPINDLE	RACGAP1
CRC	Myeloid	HNRNPF	HALLMARK_MITOTIC_SPINDLE	KIF5B
CRC	Myeloid	HNRNPF	HALLMARK_MITOTIC_SPINDLE	RASA2
CRC	Myeloid	HNRNPF	HALLMARK_MITOTIC_SPINDLE	LMNB1
CRC	Myeloid	HNRNPF	HALLMARK_MITOTIC_SPINDLE	YWHAE
CRC	Myeloid	HNRNPF	HALLMARK_MITOTIC_SPINDLE	SPTBN1
CRC	Myeloid	HNRNPF	HALLMARK_MITOTIC_SPINDLE	DLG1
CRC	Myeloid	HNRNPF	HALLMARK_MITOTIC_SPINDLE	PLK1
CRC	Myeloid	HNRNPF	HALLMARK_MITOTIC_SPINDLE	CDC27
CRC	Myeloid	HNRNPF	HALLMARK_MITOTIC_SPINDLE	SPTAN1
CRC	Myeloid	HNRNPF	HALLMARK_MITOTIC_SPINDLE	PDLIM5
CRC	Myeloid	HNRNPF	HALLMARK_MITOTIC_SPINDLE	BRCA2
CRC	Myeloid	HNRNPF	HALLMARK_MITOTIC_SPINDLE	NEDD9
CRC	Myeloid	HNRNPF	HALLMARK_MITOTIC_SPINDLE	ROCK1
CRC	Myeloid	HNRNPF	HALLMARK_MITOTIC_SPINDLE	CDK1
CRC	Myeloid	HNRNPF	HALLMARK_MITOTIC_SPINDLE	SMC1A
CRC	Myeloid	HNRNPF	HALLMARK_ADIPOGENESIS	PDCD4
CRC	Myeloid	HNRNPF	HALLMARK_ADIPOGENESIS	STOM
CRC	Myeloid	HNRNPF	HALLMARK_ADIPOGENESIS	PEX14
CRC	Myeloid	HNRNPF	HALLMARK_ADIPOGENESIS	ACAA2
CRC	Myeloid	HNRNPF	HALLMARK_ADIPOGENESIS	GBE1
CRC	Myeloid	HNRNPF	HALLMARK_ADIPOGENESIS	CS
CRC	Myeloid	HNRNPF	HALLMARK_ADIPOGENESIS	AIFM1
CRC	Myeloid	HNRNPF	HALLMARK_ADIPOGENESIS	HIBCH
CRC	Myeloid	HNRNPF	HALLMARK_ADIPOGENESIS	IMMT
CRC	Myeloid	HNRNPF	HALLMARK_ADIPOGENESIS	PGM1
CRC	Myeloid	HNRNPF	HALLMARK_ADIPOGENESIS	SCARB1
CRC	Myeloid	HNRNPF	HALLMARK_ADIPOGENESIS	ACADM
CRC	Myeloid	HNRNPF	HALLMARK_ADIPOGENESIS	PPARG
CRC	Myeloid	HNRNPF	HALLMARK_ADIPOGENESIS	AK2
CRC	Myeloid	HNRNPF	HALLMARK_ADIPOGENESIS	NDUFS3
CRC	Myeloid	HNRNPF	HALLMARK_ADIPOGENESIS	IDH3A
CRC	Myeloid	HNRNPF	HALLMARK_ADIPOGENESIS	CAT
CRC	Myeloid	HNRNPF	HALLMARK_ADIPOGENESIS	SUCLG1
CRC	Myeloid	HNRNPF	HALLMARK_ADIPOGENESIS	ME1
CRC	Myeloid	HNRNPF	HALLMARK_ADIPOGENESIS	ALDH2
CRC	Myeloid	HNRNPF	HALLMARK_ADIPOGENESIS	IDH1
CRC	Myeloid	HNRNPF	HALLMARK_ADIPOGENESIS	NDUFAB1
CRC	Myeloid	HNRNPF	HALLMARK_ADIPOGENESIS	HADH
CRC	Myeloid	HNRNPF	HALLMARK_ANDROGEN_RESPONSE	XRCC6
CRC	Myeloid	HNRNPF	HALLMARK_ANDROGEN_RESPONSE	SEC24D
CRC	Myeloid	HNRNPF	HALLMARK_ANDROGEN_RESPONSE	ANKH
CRC	Myeloid	HNRNPF	HALLMARK_ANDROGEN_RESPONSE	SPCS3
CRC	Myeloid	HNRNPF	HALLMARK_ANDROGEN_RESPONSE	PDLIM5
CRC	Myeloid	HNRNPF	HALLMARK_ANDROGEN_RESPONSE	ELL2
CRC	Myeloid	HNRNPF	HALLMARK_ANDROGEN_RESPONSE	DHCR24
CRC	Myeloid	HNRNPF	HALLMARK_ANDROGEN_RESPONSE	FKBP5
CRC	Myeloid	HNRNPF	HALLMARK_ANDROGEN_RESPONSE	KRT8
CRC	Myeloid	HNRNPF	HALLMARK_ANDROGEN_RESPONSE	ZMIZ1
CRC	Myeloid	HNRNPF	HALLMARK_ANDROGEN_RESPONSE	ITGAV
CRC	Myeloid	HNRNPF	HALLMARK_ANDROGEN_RESPONSE	PMEPA1
CRC	Myeloid	HNRNPF	HALLMARK_ANDROGEN_RESPONSE	LMAN1
CRC	Myeloid	HNRNPF	HALLMARK_ANDROGEN_RESPONSE	B4GALT1
CRC	Myeloid	HNRNPF	HALLMARK_UNFOLDED_PROTEIN_RESPONSE	MTHFD2
CRC	Myeloid	HNRNPF	HALLMARK_UNFOLDED_PROTEIN_RESPONSE	ERO1A
CRC	Myeloid	HNRNPF	HALLMARK_UNFOLDED_PROTEIN_RESPONSE	XPOT
CRC	Myeloid	HNRNPF	HALLMARK_UNFOLDED_PROTEIN_RESPONSE	KIF5B
CRC	Myeloid	HNRNPF	HALLMARK_UNFOLDED_PROTEIN_RESPONSE	SPCS3
CRC	Myeloid	HNRNPF	HALLMARK_UNFOLDED_PROTEIN_RESPONSE	NPM1
CRC	Myeloid	HNRNPF	HALLMARK_UNFOLDED_PROTEIN_RESPONSE	SLC1A4
CRC	Myeloid	HNRNPF	HALLMARK_UNFOLDED_PROTEIN_RESPONSE	SEC31A
CRC	Myeloid	HNRNPF	HALLMARK_UNFOLDED_PROTEIN_RESPONSE	NOLC1
CRC	Myeloid	HNRNPF	HALLMARK_UNFOLDED_PROTEIN_RESPONSE	DNAJC3
CRC	Myeloid	HNRNPF	HALLMARK_UNFOLDED_PROTEIN_RESPONSE	SERP1
CRC	Myeloid	HNRNPF	HALLMARK_UNFOLDED_PROTEIN_RESPONSE	HSP90B1
CRC	Myeloid	HNRNPF	HALLMARK_UNFOLDED_PROTEIN_RESPONSE	SSR1
CRC	Myeloid	HNRNPF	HALLMARK_MTORC1_SIGNALING	MTHFD2
CRC	Myeloid	HNRNPF	HALLMARK_MTORC1_SIGNALING	ACTR2
CRC	Myeloid	HNRNPF	HALLMARK_MTORC1_SIGNALING	ERO1A
CRC	Myeloid	HNRNPF	HALLMARK_MTORC1_SIGNALING	UBE2D3
CRC	Myeloid	HNRNPF	HALLMARK_MTORC1_SIGNALING	GBE1
CRC	Myeloid	HNRNPF	HALLMARK_MTORC1_SIGNALING	IGFBP5
CRC	Myeloid	HNRNPF	HALLMARK_MTORC1_SIGNALING	UNG
CRC	Myeloid	HNRNPF	HALLMARK_MTORC1_SIGNALING	HSPD1
CRC	Myeloid	HNRNPF	HALLMARK_MTORC1_SIGNALING	PLK1
CRC	Myeloid	HNRNPF	HALLMARK_MTORC1_SIGNALING	SLC1A4
CRC	Myeloid	HNRNPF	HALLMARK_MTORC1_SIGNALING	IMMT
CRC	Myeloid	HNRNPF	HALLMARK_MTORC1_SIGNALING	PGM1
CRC	Myeloid	HNRNPF	HALLMARK_MTORC1_SIGNALING	GOT1
CRC	Myeloid	HNRNPF	HALLMARK_MTORC1_SIGNALING	PSMC6
CRC	Myeloid	HNRNPF	HALLMARK_MTORC1_SIGNALING	SLC2A1
CRC	Myeloid	HNRNPF	HALLMARK_MTORC1_SIGNALING	SC5D
CRC	Myeloid	HNRNPF	HALLMARK_MTORC1_SIGNALING	DHCR24
CRC	Myeloid	HNRNPF	HALLMARK_MTORC1_SIGNALING	CANX
CRC	Myeloid	HNRNPF	HALLMARK_MTORC1_SIGNALING	ME1
CRC	Myeloid	HNRNPF	HALLMARK_MTORC1_SIGNALING	SERP1
CRC	Myeloid	HNRNPF	HALLMARK_MTORC1_SIGNALING	IDH1
CRC	Myeloid	HNRNPF	HALLMARK_MTORC1_SIGNALING	MCM2
CRC	Myeloid	HNRNPF	HALLMARK_MTORC1_SIGNALING	HPRT1
CRC	Myeloid	HNRNPF	HALLMARK_MTORC1_SIGNALING	CD9
CRC	Myeloid	HNRNPF	HALLMARK_MTORC1_SIGNALING	HSP90B1
CRC	Myeloid	HNRNPF	HALLMARK_MTORC1_SIGNALING	SSR1
CRC	Myeloid	HNRNPF	HALLMARK_MTORC1_SIGNALING	ATP6V1D
CRC	Myeloid	HNRNPF	HALLMARK_MTORC1_SIGNALING	ADD3
CRC	Myeloid	HNRNPF	HALLMARK_E2F_TARGETS	NUDT21
CRC	Myeloid	HNRNPF	HALLMARK_E2F_TARGETS	XRCC6
CRC	Myeloid	HNRNPF	HALLMARK_E2F_TARGETS	MTHFD2
CRC	Myeloid	HNRNPF	HALLMARK_E2F_TARGETS	RACGAP1
CRC	Myeloid	HNRNPF	HALLMARK_E2F_TARGETS	UNG
CRC	Myeloid	HNRNPF	HALLMARK_E2F_TARGETS	TMPO
CRC	Myeloid	HNRNPF	HALLMARK_E2F_TARGETS	ORC2
CRC	Myeloid	HNRNPF	HALLMARK_E2F_TARGETS	LMNB1
CRC	Myeloid	HNRNPF	HALLMARK_E2F_TARGETS	NAP1L1
CRC	Myeloid	HNRNPF	HALLMARK_E2F_TARGETS	SYNCRIP
CRC	Myeloid	HNRNPF	HALLMARK_E2F_TARGETS	PLK1
CRC	Myeloid	HNRNPF	HALLMARK_E2F_TARGETS	NME1
CRC	Myeloid	HNRNPF	HALLMARK_E2F_TARGETS	MCM5
CRC	Myeloid	HNRNPF	HALLMARK_E2F_TARGETS	AK2
CRC	Myeloid	HNRNPF	HALLMARK_E2F_TARGETS	ANP32E
CRC	Myeloid	HNRNPF	HALLMARK_E2F_TARGETS	KPNA2
CRC	Myeloid	HNRNPF	HALLMARK_E2F_TARGETS	NOLC1
CRC	Myeloid	HNRNPF	HALLMARK_E2F_TARGETS	BRCA2
CRC	Myeloid	HNRNPF	HALLMARK_E2F_TARGETS	XPO1
CRC	Myeloid	HNRNPF	HALLMARK_E2F_TARGETS	MCM6
CRC	Myeloid	HNRNPF	HALLMARK_E2F_TARGETS	BRCA1
CRC	Myeloid	HNRNPF	HALLMARK_E2F_TARGETS	MCM2
CRC	Myeloid	HNRNPF	HALLMARK_E2F_TARGETS	PDS5B
CRC	Myeloid	HNRNPF	HALLMARK_E2F_TARGETS	CDK1
CRC	Myeloid	HNRNPF	HALLMARK_E2F_TARGETS	SMC1A
CRC	Myeloid	HNRNPF	HALLMARK_MYC_TARGETS_V1	XRCC6
CRC	Myeloid	HNRNPF	HALLMARK_MYC_TARGETS_V1	TFDP1
CRC	Myeloid	HNRNPF	HALLMARK_MYC_TARGETS_V1	RFC4
CRC	Myeloid	HNRNPF	HALLMARK_MYC_TARGETS_V1	XPOT
CRC	Myeloid	HNRNPF	HALLMARK_MYC_TARGETS_V1	KPNB1
CRC	Myeloid	HNRNPF	HALLMARK_MYC_TARGETS_V1	HSPD1
CRC	Myeloid	HNRNPF	HALLMARK_MYC_TARGETS_V1	ACP1
CRC	Myeloid	HNRNPF	HALLMARK_MYC_TARGETS_V1	ORC2
CRC	Myeloid	HNRNPF	HALLMARK_MYC_TARGETS_V1	NAP1L1
CRC	Myeloid	HNRNPF	HALLMARK_MYC_TARGETS_V1	YWHAE
CRC	Myeloid	HNRNPF	HALLMARK_MYC_TARGETS_V1	SYNCRIP
CRC	Myeloid	HNRNPF	HALLMARK_MYC_TARGETS_V1	NME1
CRC	Myeloid	HNRNPF	HALLMARK_MYC_TARGETS_V1	NPM1
CRC	Myeloid	HNRNPF	HALLMARK_MYC_TARGETS_V1	MCM5
CRC	Myeloid	HNRNPF	HALLMARK_MYC_TARGETS_V1	PSMC6
CRC	Myeloid	HNRNPF	HALLMARK_MYC_TARGETS_V1	VDAC1
CRC	Myeloid	HNRNPF	HALLMARK_MYC_TARGETS_V1	AP3S1
CRC	Myeloid	HNRNPF	HALLMARK_MYC_TARGETS_V1	SLC25A3
CRC	Myeloid	HNRNPF	HALLMARK_MYC_TARGETS_V1	KPNA2
CRC	Myeloid	HNRNPF	HALLMARK_MYC_TARGETS_V1	NOLC1
CRC	Myeloid	HNRNPF	HALLMARK_MYC_TARGETS_V1	CANX
CRC	Myeloid	HNRNPF	HALLMARK_MYC_TARGETS_V1	XPO1
CRC	Myeloid	HNRNPF	HALLMARK_MYC_TARGETS_V1	MCM6
CRC	Myeloid	HNRNPF	HALLMARK_MYC_TARGETS_V1	NDUFAB1
CRC	Myeloid	HNRNPF	HALLMARK_MYC_TARGETS_V1	MCM2
CRC	Myeloid	HNRNPF	HALLMARK_MYC_TARGETS_V1	HPRT1
CRC	Myeloid	HNRNPF	HALLMARK_MYC_TARGETS_V1	CNBP
CRC	Myeloid	HNRNPF	HALLMARK_MYC_TARGETS_V1	G3BP1
CRC	Myeloid	HNRNPF	HALLMARK_UV_RESPONSE_DN	NOTCH2
CRC	Myeloid	HNRNPF	HALLMARK_UV_RESPONSE_DN	PEX14
CRC	Myeloid	HNRNPF	HALLMARK_UV_RESPONSE_DN	NRP1
CRC	Myeloid	HNRNPF	HALLMARK_UV_RESPONSE_DN	ATP2B4
CRC	Myeloid	HNRNPF	HALLMARK_UV_RESPONSE_DN	IGFBP5
CRC	Myeloid	HNRNPF	HALLMARK_UV_RESPONSE_DN	PMP22
CRC	Myeloid	HNRNPF	HALLMARK_UV_RESPONSE_DN	ATXN1
CRC	Myeloid	HNRNPF	HALLMARK_UV_RESPONSE_DN	RASA2
CRC	Myeloid	HNRNPF	HALLMARK_UV_RESPONSE_DN	SLC7A1
CRC	Myeloid	HNRNPF	HALLMARK_UV_RESPONSE_DN	DLG1
CRC	Myeloid	HNRNPF	HALLMARK_UV_RESPONSE_DN	PDLIM5
CRC	Myeloid	HNRNPF	HALLMARK_UV_RESPONSE_DN	PPARG
CRC	Myeloid	HNRNPF	HALLMARK_UV_RESPONSE_DN	ZMIZ1
CRC	Myeloid	HNRNPF	HALLMARK_UV_RESPONSE_DN	DAB2
CRC	Myeloid	HNRNPF	HALLMARK_UV_RESPONSE_DN	FHL2
CRC	Myeloid	HNRNPF	HALLMARK_UV_RESPONSE_DN	NR3C1
CRC	Myeloid	HNRNPF	HALLMARK_UV_RESPONSE_DN	ADD3
CRC	Myeloid	HNRNPH1	HALLMARK_MITOTIC_SPINDLE	NOTCH2
CRC	Myeloid	HNRNPH1	HALLMARK_MITOTIC_SPINDLE	RACGAP1
CRC	Myeloid	HNRNPH1	HALLMARK_MITOTIC_SPINDLE	KIF5B
CRC	Myeloid	HNRNPH1	HALLMARK_MITOTIC_SPINDLE	RASA2
CRC	Myeloid	HNRNPH1	HALLMARK_MITOTIC_SPINDLE	YWHAE
CRC	Myeloid	HNRNPH1	HALLMARK_MITOTIC_SPINDLE	SPTBN1
CRC	Myeloid	HNRNPH1	HALLMARK_MITOTIC_SPINDLE	DLG1
CRC	Myeloid	HNRNPH1	HALLMARK_MITOTIC_SPINDLE	PLK1
CRC	Myeloid	HNRNPH1	HALLMARK_MITOTIC_SPINDLE	CDC27
CRC	Myeloid	HNRNPH1	HALLMARK_MITOTIC_SPINDLE	SPTAN1
CRC	Myeloid	HNRNPH1	HALLMARK_MITOTIC_SPINDLE	PDLIM5
CRC	Myeloid	HNRNPH1	HALLMARK_MITOTIC_SPINDLE	CENPF
CRC	Myeloid	HNRNPH1	HALLMARK_MITOTIC_SPINDLE	BRCA2
CRC	Myeloid	HNRNPH1	HALLMARK_MITOTIC_SPINDLE	ROCK1
CRC	Myeloid	HNRNPH1	HALLMARK_MITOTIC_SPINDLE	CDK1
CRC	Myeloid	HNRNPH1	HALLMARK_MITOTIC_SPINDLE	SMC1A
CRC	Myeloid	HNRNPH1	HALLMARK_UNFOLDED_PROTEIN_RESPONSE	MTHFD2
CRC	Myeloid	HNRNPH1	HALLMARK_UNFOLDED_PROTEIN_RESPONSE	ERO1A
CRC	Myeloid	HNRNPH1	HALLMARK_UNFOLDED_PROTEIN_RESPONSE	XPOT
CRC	Myeloid	HNRNPH1	HALLMARK_UNFOLDED_PROTEIN_RESPONSE	KIF5B
CRC	Myeloid	HNRNPH1	HALLMARK_UNFOLDED_PROTEIN_RESPONSE	SPCS3
CRC	Myeloid	HNRNPH1	HALLMARK_UNFOLDED_PROTEIN_RESPONSE	SLC1A4
CRC	Myeloid	HNRNPH1	HALLMARK_UNFOLDED_PROTEIN_RESPONSE	NOLC1
CRC	Myeloid	HNRNPH1	HALLMARK_UNFOLDED_PROTEIN_RESPONSE	DNAJC3
CRC	Myeloid	HNRNPH1	HALLMARK_UNFOLDED_PROTEIN_RESPONSE	SERP1
CRC	Myeloid	HNRNPH1	HALLMARK_UNFOLDED_PROTEIN_RESPONSE	HSP90B1
CRC	Myeloid	HNRNPH1	HALLMARK_UNFOLDED_PROTEIN_RESPONSE	SSR1
CRC	Myeloid	HNRNPH1	HALLMARK_MTORC1_SIGNALING	MTHFD2
CRC	Myeloid	HNRNPH1	HALLMARK_MTORC1_SIGNALING	ACTR2
CRC	Myeloid	HNRNPH1	HALLMARK_MTORC1_SIGNALING	ERO1A
CRC	Myeloid	HNRNPH1	HALLMARK_MTORC1_SIGNALING	UBE2D3
CRC	Myeloid	HNRNPH1	HALLMARK_MTORC1_SIGNALING	GBE1
CRC	Myeloid	HNRNPH1	HALLMARK_MTORC1_SIGNALING	IGFBP5
CRC	Myeloid	HNRNPH1	HALLMARK_MTORC1_SIGNALING	UNG
CRC	Myeloid	HNRNPH1	HALLMARK_MTORC1_SIGNALING	HSPD1
CRC	Myeloid	HNRNPH1	HALLMARK_MTORC1_SIGNALING	PLK1
CRC	Myeloid	HNRNPH1	HALLMARK_MTORC1_SIGNALING	SLC1A4
CRC	Myeloid	HNRNPH1	HALLMARK_MTORC1_SIGNALING	PGM1
CRC	Myeloid	HNRNPH1	HALLMARK_MTORC1_SIGNALING	GOT1
CRC	Myeloid	HNRNPH1	HALLMARK_MTORC1_SIGNALING	PSMC6
CRC	Myeloid	HNRNPH1	HALLMARK_MTORC1_SIGNALING	SLC2A1
CRC	Myeloid	HNRNPH1	HALLMARK_MTORC1_SIGNALING	SC5D
CRC	Myeloid	HNRNPH1	HALLMARK_MTORC1_SIGNALING	DHCR24
CRC	Myeloid	HNRNPH1	HALLMARK_MTORC1_SIGNALING	CANX
CRC	Myeloid	HNRNPH1	HALLMARK_MTORC1_SIGNALING	ME1
CRC	Myeloid	HNRNPH1	HALLMARK_MTORC1_SIGNALING	SERP1
CRC	Myeloid	HNRNPH1	HALLMARK_MTORC1_SIGNALING	IDH1
CRC	Myeloid	HNRNPH1	HALLMARK_MTORC1_SIGNALING	MCM2
CRC	Myeloid	HNRNPH1	HALLMARK_MTORC1_SIGNALING	HPRT1
CRC	Myeloid	HNRNPH1	HALLMARK_MTORC1_SIGNALING	CD9
CRC	Myeloid	HNRNPH1	HALLMARK_MTORC1_SIGNALING	HSP90B1
CRC	Myeloid	HNRNPH1	HALLMARK_MTORC1_SIGNALING	SSR1
CRC	Myeloid	HNRNPH1	HALLMARK_MTORC1_SIGNALING	ATP6V1D
CRC	Myeloid	HNRNPH1	HALLMARK_MTORC1_SIGNALING	ADD3
CRC	Myeloid	HNRNPH1	HALLMARK_E2F_TARGETS	NUDT21
CRC	Myeloid	HNRNPH1	HALLMARK_E2F_TARGETS	XRCC6
CRC	Myeloid	HNRNPH1	HALLMARK_E2F_TARGETS	MTHFD2
CRC	Myeloid	HNRNPH1	HALLMARK_E2F_TARGETS	RACGAP1
CRC	Myeloid	HNRNPH1	HALLMARK_E2F_TARGETS	UNG
CRC	Myeloid	HNRNPH1	HALLMARK_E2F_TARGETS	TMPO
CRC	Myeloid	HNRNPH1	HALLMARK_E2F_TARGETS	ORC2
CRC	Myeloid	HNRNPH1	HALLMARK_E2F_TARGETS	NAP1L1
CRC	Myeloid	HNRNPH1	HALLMARK_E2F_TARGETS	SYNCRIP
CRC	Myeloid	HNRNPH1	HALLMARK_E2F_TARGETS	PLK1
CRC	Myeloid	HNRNPH1	HALLMARK_E2F_TARGETS	NME1
CRC	Myeloid	HNRNPH1	HALLMARK_E2F_TARGETS	MCM5
CRC	Myeloid	HNRNPH1	HALLMARK_E2F_TARGETS	KPNA2
CRC	Myeloid	HNRNPH1	HALLMARK_E2F_TARGETS	NOLC1
CRC	Myeloid	HNRNPH1	HALLMARK_E2F_TARGETS	BRCA2
CRC	Myeloid	HNRNPH1	HALLMARK_E2F_TARGETS	XPO1
CRC	Myeloid	HNRNPH1	HALLMARK_E2F_TARGETS	MCM6
CRC	Myeloid	HNRNPH1	HALLMARK_E2F_TARGETS	BRCA1
CRC	Myeloid	HNRNPH1	HALLMARK_E2F_TARGETS	MCM2
CRC	Myeloid	HNRNPH1	HALLMARK_E2F_TARGETS	PDS5B
CRC	Myeloid	HNRNPH1	HALLMARK_E2F_TARGETS	CDK1
CRC	Myeloid	HNRNPH1	HALLMARK_E2F_TARGETS	SMC1A
CRC	Myeloid	HNRNPH1	HALLMARK_MYC_TARGETS_V1	XRCC6
CRC	Myeloid	HNRNPH1	HALLMARK_MYC_TARGETS_V1	RFC4
CRC	Myeloid	HNRNPH1	HALLMARK_MYC_TARGETS_V1	XPOT
CRC	Myeloid	HNRNPH1	HALLMARK_MYC_TARGETS_V1	HSPD1
CRC	Myeloid	HNRNPH1	HALLMARK_MYC_TARGETS_V1	ACP1
CRC	Myeloid	HNRNPH1	HALLMARK_MYC_TARGETS_V1	ORC2
CRC	Myeloid	HNRNPH1	HALLMARK_MYC_TARGETS_V1	YWHAE
CRC	Myeloid	HNRNPH1	HALLMARK_MYC_TARGETS_V1	NAP1L1
CRC	Myeloid	HNRNPH1	HALLMARK_MYC_TARGETS_V1	SYNCRIP
CRC	Myeloid	HNRNPH1	HALLMARK_MYC_TARGETS_V1	NME1
CRC	Myeloid	HNRNPH1	HALLMARK_MYC_TARGETS_V1	MCM5
CRC	Myeloid	HNRNPH1	HALLMARK_MYC_TARGETS_V1	PSMC6
CRC	Myeloid	HNRNPH1	HALLMARK_MYC_TARGETS_V1	VDAC1
CRC	Myeloid	HNRNPH1	HALLMARK_MYC_TARGETS_V1	AP3S1
CRC	Myeloid	HNRNPH1	HALLMARK_MYC_TARGETS_V1	SLC25A3
CRC	Myeloid	HNRNPH1	HALLMARK_MYC_TARGETS_V1	KPNA2
CRC	Myeloid	HNRNPH1	HALLMARK_MYC_TARGETS_V1	NOLC1
CRC	Myeloid	HNRNPH1	HALLMARK_MYC_TARGETS_V1	CANX
CRC	Myeloid	HNRNPH1	HALLMARK_MYC_TARGETS_V1	XPO1
CRC	Myeloid	HNRNPH1	HALLMARK_MYC_TARGETS_V1	MCM6
CRC	Myeloid	HNRNPH1	HALLMARK_MYC_TARGETS_V1	NDUFAB1
CRC	Myeloid	HNRNPH1	HALLMARK_MYC_TARGETS_V1	MCM2
CRC	Myeloid	HNRNPH1	HALLMARK_MYC_TARGETS_V1	HPRT1
CRC	Myeloid	HNRNPH1	HALLMARK_MYC_TARGETS_V1	CNBP
CRC	Myeloid	HNRNPH1	HALLMARK_MYC_TARGETS_V1	G3BP1
CRC	Myeloid	HNRNPH1	HALLMARK_OXIDATIVE_PHOSPHORYLATION	ACAA2
CRC	Myeloid	HNRNPH1	HALLMARK_OXIDATIVE_PHOSPHORYLATION	CS
CRC	Myeloid	HNRNPH1	HALLMARK_OXIDATIVE_PHOSPHORYLATION	AIFM1
CRC	Myeloid	HNRNPH1	HALLMARK_OXIDATIVE_PHOSPHORYLATION	DLST
CRC	Myeloid	HNRNPH1	HALLMARK_OXIDATIVE_PHOSPHORYLATION	VDAC2
CRC	Myeloid	HNRNPH1	HALLMARK_OXIDATIVE_PHOSPHORYLATION	ACADM
CRC	Myeloid	HNRNPH1	HALLMARK_OXIDATIVE_PHOSPHORYLATION	HADHB
CRC	Myeloid	HNRNPH1	HALLMARK_OXIDATIVE_PHOSPHORYLATION	VDAC1
CRC	Myeloid	HNRNPH1	HALLMARK_OXIDATIVE_PHOSPHORYLATION	SLC25A3
CRC	Myeloid	HNRNPH1	HALLMARK_OXIDATIVE_PHOSPHORYLATION	NDUFS3
CRC	Myeloid	HNRNPH1	HALLMARK_OXIDATIVE_PHOSPHORYLATION	IDH3A
CRC	Myeloid	HNRNPH1	HALLMARK_OXIDATIVE_PHOSPHORYLATION	SUCLG1
CRC	Myeloid	HNRNPH1	HALLMARK_OXIDATIVE_PHOSPHORYLATION	IDH2
CRC	Myeloid	HNRNPH1	HALLMARK_OXIDATIVE_PHOSPHORYLATION	CYB5A
CRC	Myeloid	HNRNPH1	HALLMARK_OXIDATIVE_PHOSPHORYLATION	ATP6V1D
CRC	Myeloid	HNRNPH1	HALLMARK_OXIDATIVE_PHOSPHORYLATION	IDH1
CRC	Myeloid	HNRNPH1	HALLMARK_OXIDATIVE_PHOSPHORYLATION	NDUFAB1
CRC	Myeloid	HNRNPH1	HALLMARK_OXIDATIVE_PHOSPHORYLATION	ISCA1
CRC	Myeloid	HNRNPH1	HALLMARK_OXIDATIVE_PHOSPHORYLATION	ETFDH
CRC	Myeloid	HNRNPH1	HALLMARK_UV_RESPONSE_DN	NOTCH2
CRC	Myeloid	HNRNPH1	HALLMARK_UV_RESPONSE_DN	PEX14
CRC	Myeloid	HNRNPH1	HALLMARK_UV_RESPONSE_DN	NRP1
CRC	Myeloid	HNRNPH1	HALLMARK_UV_RESPONSE_DN	ATP2B4
CRC	Myeloid	HNRNPH1	HALLMARK_UV_RESPONSE_DN	IGFBP5
CRC	Myeloid	HNRNPH1	HALLMARK_UV_RESPONSE_DN	PMP22
CRC	Myeloid	HNRNPH1	HALLMARK_UV_RESPONSE_DN	ATXN1
CRC	Myeloid	HNRNPH1	HALLMARK_UV_RESPONSE_DN	RASA2
CRC	Myeloid	HNRNPH1	HALLMARK_UV_RESPONSE_DN	SLC7A1
CRC	Myeloid	HNRNPH1	HALLMARK_UV_RESPONSE_DN	DLG1
CRC	Myeloid	HNRNPH1	HALLMARK_UV_RESPONSE_DN	PDLIM5
CRC	Myeloid	HNRNPH1	HALLMARK_UV_RESPONSE_DN	PPARG
CRC	Myeloid	HNRNPH1	HALLMARK_UV_RESPONSE_DN	ZMIZ1
CRC	Myeloid	HNRNPH1	HALLMARK_UV_RESPONSE_DN	DAB2
CRC	Myeloid	HNRNPH1	HALLMARK_UV_RESPONSE_DN	NR3C1
CRC	Myeloid	HNRNPH1	HALLMARK_UV_RESPONSE_DN	ADD3
CRC	Myeloid	HNRNPH3	HALLMARK_MITOTIC_SPINDLE	NOTCH2
CRC	Myeloid	HNRNPH3	HALLMARK_MITOTIC_SPINDLE	RACGAP1
CRC	Myeloid	HNRNPH3	HALLMARK_MITOTIC_SPINDLE	KIF5B
CRC	Myeloid	HNRNPH3	HALLMARK_MITOTIC_SPINDLE	RASA2
CRC	Myeloid	HNRNPH3	HALLMARK_MITOTIC_SPINDLE	YWHAE
CRC	Myeloid	HNRNPH3	HALLMARK_MITOTIC_SPINDLE	DLG1
CRC	Myeloid	HNRNPH3	HALLMARK_MITOTIC_SPINDLE	PLK1
CRC	Myeloid	HNRNPH3	HALLMARK_MITOTIC_SPINDLE	CDC27
CRC	Myeloid	HNRNPH3	HALLMARK_MITOTIC_SPINDLE	SPTAN1
CRC	Myeloid	HNRNPH3	HALLMARK_MITOTIC_SPINDLE	PDLIM5
CRC	Myeloid	HNRNPH3	HALLMARK_MITOTIC_SPINDLE	BRCA2
CRC	Myeloid	HNRNPH3	HALLMARK_MITOTIC_SPINDLE	ROCK1
CRC	Myeloid	HNRNPH3	HALLMARK_MITOTIC_SPINDLE	CDK1
CRC	Myeloid	HNRNPH3	HALLMARK_MITOTIC_SPINDLE	SMC1A
CRC	Myeloid	HNRNPH3	HALLMARK_UNFOLDED_PROTEIN_RESPONSE	MTHFD2
CRC	Myeloid	HNRNPH3	HALLMARK_UNFOLDED_PROTEIN_RESPONSE	ERO1A
CRC	Myeloid	HNRNPH3	HALLMARK_UNFOLDED_PROTEIN_RESPONSE	XPOT
CRC	Myeloid	HNRNPH3	HALLMARK_UNFOLDED_PROTEIN_RESPONSE	KIF5B
CRC	Myeloid	HNRNPH3	HALLMARK_UNFOLDED_PROTEIN_RESPONSE	SPCS3
CRC	Myeloid	HNRNPH3	HALLMARK_UNFOLDED_PROTEIN_RESPONSE	SLC1A4
CRC	Myeloid	HNRNPH3	HALLMARK_UNFOLDED_PROTEIN_RESPONSE	NOLC1
CRC	Myeloid	HNRNPH3	HALLMARK_UNFOLDED_PROTEIN_RESPONSE	DNAJC3
CRC	Myeloid	HNRNPH3	HALLMARK_UNFOLDED_PROTEIN_RESPONSE	SERP1
CRC	Myeloid	HNRNPH3	HALLMARK_UNFOLDED_PROTEIN_RESPONSE	HSP90B1
CRC	Myeloid	HNRNPH3	HALLMARK_UNFOLDED_PROTEIN_RESPONSE	SSR1
CRC	Myeloid	HNRNPH3	HALLMARK_MTORC1_SIGNALING	MTHFD2
CRC	Myeloid	HNRNPH3	HALLMARK_MTORC1_SIGNALING	ACTR2
CRC	Myeloid	HNRNPH3	HALLMARK_MTORC1_SIGNALING	ERO1A
CRC	Myeloid	HNRNPH3	HALLMARK_MTORC1_SIGNALING	UBE2D3
[truncated: 4,275 more rows]
