# Supplementary material for: Single-cell RNA binding protein regulatory network analyses reveal oncogenic HNRNPK-MYC signalling pathway in cancer
Source: Commun Biol. 2023 Jan 21;6:82. doi: 10.1038/s42003-023-04457-2 (PMC9867709; doi:10.1038/s42003-023-04457-2)
Supplement: Supplementary file 12 — Supplementary Data 10 [file 42003_2023_4457_MOESM12_ESM.xlsx]

## Sheet: Data 10
Data 10. Functional enrichment analysis of RBP regulators.
Cancer	Cell Type	Regulons	Cancer Hallmark	Genes
BRCA	Fibroblast	ELAVL1 (3151g)	HALLMARK_MITOTIC_SPINDLE	KIF5B,SMC1A,RASA2,DST,DLG1,SPTAN1,PRC1,KIF20B,FBXO5,PDLIM5,CENPF,NUMA1,APC,SMC4,FARP1,TOP2A,ROCK1,TPX2,CDC42BPA
BRCA	Fibroblast	ELAVL1 (3151g)	HALLMARK_TGF_BETA_SIGNALING	TGFB1,APC,SMAD7,NCOR2,PMEPA1,BMPR2,TGIF1
BRCA	Fibroblast	ELAVL1 (3151g)	HALLMARK_ANDROGEN_RESPONSE	PLPP1,ANKH,LIFR,B4GALT1,CCND3,PDLIM5,ELL2,DHCR24,SORD,FKBP5,ZMIZ1,FADS1,RRP12,INPP4B,PMEPA1,ABHD2,IDI1
BRCA	Fibroblast	ELAVL1 (3151g)	HALLMARK_UV_RESPONSE_DN	PEX14,PLPP3,NRP1,IGFBP5,IGF1R,ATXN1,RASA2,DLG1,ABCC1,CDC42BPA,PDLIM5,PPARG,CAP2,SMAD7,MAPK14,ZMIZ1,DAB2,PIK3R3,COL11A1,VLDLR,INPP4B
BRCA	Fibroblast	SF1 (3145g)	HALLMARK_MITOTIC_SPINDLE	NOTCH2,KIF5B,SMC1A,YWHAE,RASAL2,DST,CDC27,KIF1B,ABL1,FBXO5,KIF20B,NUMA1,APC,FARP1,TOP2A,KATNA1,ROCK1,EPB41,BCL2L11,CDC42BPA
BRCA	Fibroblast	SF1 (3145g)	HALLMARK_ADIPOGENESIS	QDPR,PDCD4,STOM,PEX14,CS,AIFM1,SDHC,HIBCH,HSPB8,LIFR,BCKDHA,IMMT,NMT1,PGM1,PPARG,ACO2,RETSAT,COL4A1,IFNGR1,FAH,SUCLG1,PLIN2,ALDH2,IDH1,STAT5A,C3,HADH
BRCA	Fibroblast	SF1 (3145g)	HALLMARK_ANDROGEN_RESPONSE	XRCC6,PLPP1,ANKH,LIFR,B4GALT1,SPCS3,SCD,CCND3,ABHD2,DHCR24,KRT8,FADS1,RRP12,INPP4B,ITGAV,PMEPA1,LMAN1,IDI1
BRCA	Fibroblast	SF1 (3145g)	HALLMARK_PROTEIN_SECRETION	IGF2R,CLCN3,COPB2,ZW10,DST,SEC31A,KIF1B,ANP32E,TSG101,COG2,PAM,LMAN1
BRCA	Fibroblast	SF1 (3145g)	HALLMARK_UV_RESPONSE_DN	NOTCH2,PEX14,SMAD3,NRP1,ATP2B4,IGFBP5,IGF1R,ATXN1,SLC7A1,FBLN5,CDC42BPA,PPARG,CAP2,SMAD7,MAPK14,PIK3R3,COL11A1,YTHDC1,VLDLR,INPP4B,ADD3
BRCA	Fibroblast	MBNL1 (3152g)	HALLMARK_MITOTIC_SPINDLE	KIF5B,SMC1A,TIAM1,RASA2,SPTBN1,CDC27,FLNB,ABL1,FBXO5,PDLIM5,NUMA1,SMC3,ROCK1,EPB41,RFC1,ITSN1,LRPPRC
BRCA	Fibroblast	MBNL1 (3152g)	HALLMARK_ANDROGEN_RESPONSE	XRCC6,SEC24D,PTPN21,SPCS3,SCD,CCND3,PDLIM5,FADS1,ITGAV,PMEPA1,RPS6KA3,LMAN1
BRCA	Fibroblast	MBNL1 (3152g)	HALLMARK_MYC_TARGETS_V1	XRCC6,PGK1,RFC4,KPNB1,HSPD1,PRDX4,ACP1,ORC2,NAP1L1,SYNCRIP,NME1,NPM1,GSPT1,GNL3,VDAC1,AP3S1,SLC25A3,LDHA,NOLC1,CANX,MCM6,BUB3,SMARCC1,HPRT1,CNBP,G3BP1,DUT,USP1,EIF2S2
BRCA	Fibroblast	MBNL1 (3152g)	HALLMARK_EPITHELIAL_MESENCHYMAL_TRANSITION	TGFB1,THBS1,PMP22,TNFAIP3,TGFBI,FBLN5,PLOD2,IGFBP4,NT5E,QSOX1,CAP2,COL4A1,TGM2,DAB2,COL11A1,VCAN,ITGAV,PMEPA1,CAPG,CD44
BRCA	Fibroblast	MBNL1 (3152g)	HALLMARK_UV_RESPONSE_DN	PEX14,SMAD3,PLPP3,PTPN21,NRP1,PMP22,ATXN1,RASA2,SLC7A1,FBLN5,ABCC1,PDLIM5,PPARG,CDKN1B,CAP2,BCKDHB,SMAD7,DAB2,PIK3R3,COL11A1,YTHDC1,VLDLR,NEK7,ADD3
BRCA	Fibroblast	HNRNPLL (3086g)	HALLMARK_MITOTIC_SPINDLE	RACGAP1,KIF5B,DST,DLG1,FLNB,ABL1,PDLIM5,FBXO5,NUMA1,FARP1,SMC3,KATNA1,ROCK1,CDC42BPA,SMC1A
BRCA	Fibroblast	HNRNPLL (3086g)	HALLMARK_ADIPOGENESIS	PEX14,ACAA2,GBE1,CS,AIFM1,HIBCH,HSPB8,LIFR,BCKDHA,ACLY,PGM1,NMT1,SCARB1,SOD1,PPARG,AK2,ACO2,FAH,SUCLG1,NDUFAB1,CDKN2C,SSPN,HADH,RIOK3
BRCA	Fibroblast	HNRNPLL (3086g)	HALLMARK_PROTEIN_SECRETION	LAMP2,CTSC,CLCN3,ZW10,DST,SEC31A,SOD1,TSG101,COG2,MAPK1,DNM1L,PAM,CLTC,SSPN,RPS6KA3
BRCA	Fibroblast	HNRNPLL (3086g)	HALLMARK_MYC_TARGETS_V1	RFC4,XPOT,HNRNPD,ACP1,PRDX4,ORC2,NAP1L1,RAD23B,NME1,MCM5,VDAC1,SLC25A3,KPNA2,NOLC1,CANX,XPO1,MCM6,NDUFAB1,SMARCC1,G3BP1,EIF2S2
BRCA	Fibroblast	HNRNPLL (3086g)	HALLMARK_UV_RESPONSE_DN	PEX14,PLPP3,PTPN21,NRP1,ATP2B4,IGFBP5,IGF1R,ATXN1,SLC7A1,DLG1,FBLN5,CDC42BPA,PDLIM5,PPARG,SMAD7,MAPK14,COL11A1,VLDLR,ADD3
BRCA	Fibroblast	TIA1 (3141g)	HALLMARK_MITOTIC_SPINDLE	NOTCH2,RACGAP1,KIF5B,SMC1A,YWHAE,DLG1,CDC42BPA,ABL1,PDLIM5,NUMA1,NEDD9,FARP1,SMC3,KATNA1,ROCK1,BCL2L11,ITSN1
BRCA	Fibroblast	TIA1 (3141g)	HALLMARK_PROTEIN_SECRETION	IGF2R,ABCA1,CLCN3,COPB2,SEC31A,ANP32E,TSG101,MAPK1,PAM,CLTC,DNM1L,LMAN1
BRCA	Fibroblast	TIA1 (3141g)	HALLMARK_UV_RESPONSE_DN	NOTCH2,NRP1,PTPN21,ATP2B4,IGFBP5,ATXN1,DLG1,FBLN5,PDLIM5,CAP2,SMAD7,MAPK14,PIK3R3,YTHDC1,FHL2,VLDLR,INPP4B,NR3C1,CDC42BPA,ADD3
BRCA	Fibroblast	HNRNPH1 (3058g)	HALLMARK_MITOTIC_SPINDLE	NOTCH2,RACGAP1,KIF5B,RASA2,YWHAE,SPTBN1,CDC27,SPTAN1,KIF22,KIF1B,FBXO5,CENPF,ROCK1,TOP2A,BCL2L11,LRPPRC,SMC1A
BRCA	Fibroblast	HNRNPH1 (3058g)	HALLMARK_TGF_BETA_SIGNALING	CTNNB1,TGFB1,SMAD3,UBE2D3,THBS1,SPTBN1,BMP2,TJP1,XIAP,PMEPA1,BMPR2
BRCA	Fibroblast	HNRNPH1 (3058g)	HALLMARK_ADIPOGENESIS	PDCD4,STOM,ABCA1,MGST3,GBE1,CS,AIFM1,SDHC,HSPB8,BCKDHA,IMMT,ACLY,PGM1,SCARB1,MYLK,SOD1,PPARG,AK2,ACO2,NDUFS3,RETSAT,COL4A1,FAH,SUCLG1,ALDH2,PHYH,DLAT,IDH1,NDUFAB1,C3,SSPN,HADH,SCP2,DHRS7,RIOK3
BRCA	Fibroblast	HNRNPH1 (3058g)	HALLMARK_ANDROGEN_RESPONSE	XRCC6,PLPP1,ANKH,SCD,CCND3,ELL2,ZMIZ1,FADS1,RRP12,INPP4B,ITGAV,PMEPA1,RPS6KA3,B4GALT1
BRCA	Fibroblast	HNRNPH1 (3058g)	HALLMARK_MYC_TARGETS_V1	XRCC6,RFC4,XPOT,ACP1,PRDX4,YWHAE,NAP1L1,PSMA4,RAD23B,NME1,NPM1,MCM5,ODC1,PSMC6,GSPT1,DEK,GNL3,AP3S1,SLC25A3,KPNA2,NOLC1,CANX,NDUFAB1,CNBP
BRCA	Fibroblast	HNRNPH1 (3058g)	HALLMARK_UV_RESPONSE_DN	NOTCH2,SMAD3,PLPP3,NRP1,ATP2B4,IGFBP5,PMP22,IGF1R,ATXN1,RASA2,SLC7A1,FBLN5,PPARG,CDKN1B,MAPK14,ZMIZ1,PIK3R3,TJP1,YTHDC1,FHL2,VLDLR,INPP4B,NEK7,ADD3
BRCA	Mast	MBNL1 (189g)	HALLMARK_PROTEIN_SECRETION	COG2,SEC31A,PAM
BRCA	Myeloid	TRA2B (2617g)	HALLMARK_MITOTIC_SPINDLE	CENPE,NUSAP1,KIF5B,YWHAE,DLG1,LMNB1,CDC27,SPTAN1,FLNB,CDC42BPA,ABL1,KIF20B,CENPF,TUBA4A,NUMA1,APC,KIF15,DLGAP5,BRCA2,SMC4,FARP1,ROCK1,KIF11,RFC1,LRPPRC,SMC1A
BRCA	Myeloid	TRA2B (2617g)	HALLMARK_G2M_CHECKPOINT	STMN1,CENPE,TGFB1,TFDP1,NUSAP1,KIF5B,KPNB1,HNRNPD,POLE,LMNB1,SYNCRIP,RAD23B,ILF3,CDC27,STAG1,MYBL2,TRA2B,ABL1,KIF20B,CENPF,NUMA1,NASP,KPNA2,KIF15,SMC4,BRCA2,MAPK14,KMT5A,MCM6,GINS2,MCM2,TOP1,KIF11,BUB3,SMC1A
BRCA	Myeloid	TRA2B (2617g)	HALLMARK_PROTEIN_SECRETION	ABCA1,VPS4B,COPB2,ZW10,SOD1,ANP32E,TSG101,LMAN1
BRCA	Myeloid	TRA2B (2617g)	HALLMARK_E2F_TARGETS	STMN1,NUDT21,XRCC6,MTHFD2,CENPE,POLD3,PRPS1,UNG,HNRNPD,POLE,PRDX4,ZW10,RRM2,ORC2,LMNB1,SYNCRIP,NME1,ILF3,STAG1,MYBL2,DEK,TRA2B,ANP32E,NASP,KPNA2,DLGAP5,SMC4,BRCA2,MCM6,BRCA1,MCM2,RFC1,USP1,SMC1A
BRCA	Myeloid	TRA2B (2617g)	HALLMARK_MYC_TARGETS_V1	XRCC6,TFDP1,PRDX3,KPNB1,HNRNPD,HSPD1,PRDX4,ACP1,ORC2,YWHAE,SYNCRIP,RAD23B,NME1,PSMC6,DEK,TRA2B,VDAC1,SLC25A3,KPNA2,CANX,MCM6,NDUFAB1,BUB3,MCM2,HPRT1,CNBP,USP1
BRCA	Myeloid	PUM1 (858g)	HALLMARK_MITOTIC_SPINDLE	FLNB,CDC42BPA,NUMA1,KIF23,FARP1,LRPPRC
BRCA	Myeloid	RBM8A (136g)	HALLMARK_OXIDATIVE_PHOSPHORYLATION	HSPA9,SDHC,SUCLG1,SDHA
BRCA	Myeloid	HNRNPK (26g)	HALLMARK_UNFOLDED_PROTEIN_RESPONSE	HSP90B1,KIF5B,MTHFD2
BRCA	Myeloid	HNRNPK (26g)	HALLMARK_PI3K_AKT_MTOR_SIGNALING	ACTR2,UBE2D3,HSP90B1
BRCA	Myeloid	HNRNPK (26g)	HALLMARK_MTORC1_SIGNALING	MTHFD2,PGK1,ACTR2,UBE2D3,HSP90B1
BRCA	Myeloid	HNRNPK (26g)	HALLMARK_MYC_TARGETS_V1	YWHAE,PGK1
BRCA	EC	HNRNPF (218g)	HALLMARK_ADIPOGENESIS	PDCD4,STOM,ALDH2,ACAA2,CS,AIFM1,SUCLG1,HSPB8
BRCA	EC	HNRNPF (218g)	HALLMARK_MYC_TARGETS_V1	AP3S1,NOLC1,MCM5,HPRT1,HSPD1
BRCA	EC	HNRNPF (218g)	HALLMARK_OXIDATIVE_PHOSPHORYLATION	VDAC2,ACAA2,CS,AIFM1,SUCLG1,CYB5A
BRCA	EC	HNRNPH3 (2303g)	HALLMARK_MITOTIC_SPINDLE	NUSAP1,KIF5B,RASA2,YWHAE,INCENP,SPTAN1,FLNB,PRC1,KIF20B,FBXO5,TUBA4A,NUMA1,NEDD9,ROCK1,BCL2L11,CDK1,SMC1A
BRCA	EC	HNRNPH3 (2303g)	HALLMARK_MYC_TARGETS_V1	XRCC6,TFDP1,PGK1,PRDX4,NAP1L1,YWHAE,PSMA4,NME1,GNL3,VDAC1,SLC25A3,CANX,XPO1,MCM6,BUB3,SMARCC1,CNBP
BRCA	EC	HNRNPH3 (2303g)	HALLMARK_OXIDATIVE_PHOSPHORYLATION	MGST3,ACAA2,CS,AIFM1,SDHC,BCKDHA,CPT1A,DLST,VDAC2,ACADM,SUCLA2,HADHB,VDAC1,SLC25A3,SUCLG1,IDH2,CYB5A,PHYH,IDH1,ISCA1,SDHA,ATP6V1D
BRCA	EC	HNRNPH3 (2303g)	HALLMARK_UV_RESPONSE_DN	SMAD3,NRP1,ATP2B4,PMP22,IGF1R,ATXN1,RASA2,PPARG,SMAD7,MAPK14,DAB2,NEK7,NR3C1
BRCA	EC	HNRNPH1 (2984g)	HALLMARK_MITOTIC_SPINDLE	NUSAP1,KIF5B,YWHAE,INCENP,SPTBN1,SPTAN1,FLNB,PRC1,ABL1,PDLIM5,KIF20B,FBXO5,TUBA4A,NUMA1,NEDD9,RASA2,ROCK1,BCL2L11,CDK1,SMC1A
BRCA	EC	HNRNPH1 (2984g)	HALLMARK_ADIPOGENESIS	QDPR,PDCD4,STOM,PEX14,PRDX3,MGST3,ACAA2,GBE1,CS,AIFM1,SDHC,HSPB8,BCKDHA,ACLY,PGM1,SCARB1,MYLK,ACADM,SOD1,PPARG,GPD2,IFNGR1,SUCLG1,PHYH,DLAT,IDH1,NDUFAB1,C3,CDKN2C,HADH,DHRS7
BRCA	EC	HNRNPH1 (2984g)	HALLMARK_MYC_TARGETS_V1	XRCC6,TFDP1,PRDX3,XPOT,PRDX4,NAP1L1,YWHAE,PSMA4,NME1,MCM5,PSMC6,GNL3,VDAC1,SLC25A3,AP3S1,CANX,XPO1,MCM6,NDUFAB1,SMARCC1,BUB3
BRCA	EC	HNRNPH1 (2984g)	HALLMARK_OXIDATIVE_PHOSPHORYLATION	PRDX3,MGST3,ACAA2,CS,AIFM1,SDHC,BCKDHA,CPT1A,DLST,VDAC2,ACADM,SUCLA2,COX17,HADHB,VDAC1,SLC25A3,SUCLG1,IDH2,CYB5A,PHYH,HSPA9,DLAT,IDH1,NDUFAB1,NNT,ISCA1,SDHA,ATP6V1D
BRCA	EC	HNRNPH1 (2984g)	HALLMARK_UV_RESPONSE_DN	PEX14,SMAD3,PTPN21,NRP1,ATP2B4,PMP22,IGF1R,ATXN1,RASA2,SLC7A1,PDLIM5,PPARG,SMAD7,MAPK14,DAB2,YTHDC1,FHL2,NEK7,NR3C1,ADD3
BRCA	EC	MBNL1 (2961g)	HALLMARK_MITOTIC_SPINDLE	KIF5B,SMC1A,TIAM1,RASA2,INCENP,SPTBN1,CDC27,FLNB,ABL1,FBXO5,PDLIM5,TUBA4A,NUMA1,SMC3,LMNB1,ROCK1,EPB41,RFC1,ITSN1,LRPPRC
BRCA	EC	MBNL1 (2961g)	HALLMARK_ANDROGEN_RESPONSE	XRCC6,SEC24D,PTPN21,SPCS3,SCD,CCND3,PDLIM5,KRT8,FADS1,ITGAV,PMEPA1,RPS6KA3,LMAN1
BRCA	EC	MBNL1 (2961g)	HALLMARK_PROTEIN_SECRETION	LAMP2,VPS4B,SEC24D,COPB2,SEC31A,SOD1,AP3S1,ANP32E,TSG101,COG2,MAPK1,DNM1L,CLTC,RPS6KA3,LMAN1
BRCA	EC	MBNL1 (2961g)	HALLMARK_UNFOLDED_PROTEIN_RESPONSE	KIF5B,ATF3,STC2,SPCS3,EDEM1,NPM1,SLC1A4,SEC31A,NOLC1,DNAJC3,SERP1,HSPA9,HSP90B1,SSR1
BRCA	EC	MBNL1 (2961g)	HALLMARK_MYC_TARGETS_V1	XRCC6,PGK1,RFC4,KPNB1,HSPD1,PRDX4,ACP1,ORC2,NAP1L1,SYNCRIP,NME1,NPM1,GSPT1,GNL3,VDAC1,AP3S1,SLC25A3,LDHA,NOLC1,CANX,MCM6,BUB3,SMARCC1,HPRT1,CNBP,G3BP1,DUT,USP1,EIF2S2
BRCA	EC	MBNL1 (2961g)	HALLMARK_OXIDATIVE_PHOSPHORYLATION	ACAA2,CS,AIFM1,BCKDHA,CPT1A,DLST,VDAC2,GPI,SUCLA2,COX17,HADHB,VDAC1,ACO2,SLC25A3,LDHA,SUCLG1,IDH2,CYB5A,ATP6V1D,PHYH,HSPA9,IDH1,ISCA1,ETFDH,LRPPRC
BRCA	EC	MBNL1 (2961g)	HALLMARK_UV_RESPONSE_DN	PEX14,SMAD3,PLPP3,PTPN21,NRP1,PMP22,ATXN1,RASA2,SLC7A1,FBLN5,ABCC1,PDLIM5,PPARG,CDKN1B,BCKDHB,SMAD7,DAB2,PIK3R3,YTHDC1,NEK7,ADD3
BRCA	B cell	TRA2B (44g)	HALLMARK_G2M_CHECKPOINT	MCM6,GINS2,TFDP1,NUSAP1,MYBL2,TRA2B
BRCA	B cell	TRA2B (44g)	HALLMARK_E2F_TARGETS	MCM6,MYBL2,TRA2B,RRM2
BRCA	B cell	HNRNPH1 (2045g)	HALLMARK_MITOTIC_SPINDLE	NOTCH2,KIF5B,SMC1A,YWHAE,DLG1,DST,CDC27,SPTAN1,PDLIM5,FBXO5,KIF20B,NUMA1,SMC4,KATNA1,ROCK1,BCL2L11,CDK1
BRCA	B cell	HNRNPH1 (2045g)	HALLMARK_G2M_CHECKPOINT	NOTCH2,RPA2,KIF5B,TMPO,SYNCRIP,RAD23B,MCM5,MKI67,CDC27,ODC1,UCK2,MYBL2,KIF20B,FBXO5,NUMA1,NASP,KPNA2,SMC4,XPO1,KMT5A,TACC3,CTCF,KATNA1,SMARCC1,CDK1,SMC1A
BRCA	B cell	HNRNPH1 (2045g)	HALLMARK_PROTEIN_SECRETION	LAMP2,VPS4B,SEC24D,DST,SOD1,AP3S1,TSG101,MAPK1,DNM1L,PAM,CLTC,RPS6KA3
BRCA	B cell	HNRNPH1 (2045g)	HALLMARK_E2F_TARGETS	RPA2,POLD3,PRPS1,TMPO,PRDX4,NAP1L1,SYNCRIP,NME1,MKI67,MCM5,MYBL2,DEK,TFRC,AK2,LIG1,NASP,KPNA2,SMC4,XPO1,TACC3,CTCF,BRCA1,CDK1,CDKN1A,SMC1A
BRCA	B cell	HNRNPH1 (2045g)	HALLMARK_MYC_TARGETS_V1	XPOT,ACP1,PRDX4,NAP1L1,YWHAE,SYNCRIP,RAD23B,NME1,MCM5,ODC1,PSMC6,DEK,AP3S1,SLC25A3,KPNA2,CANX,XPO1,NDUFAB1,SMARCC1
BRCA	B cell	HNRNPH1 (2045g)	HALLMARK_OXIDATIVE_PHOSPHORYLATION	MGST3,ACAA2,CS,AIFM1,GRPEL1,BCKDHA,DLST,VDAC2,IMMT,GPI,SUCLA2,HADHB,COX17,SLC25A3,NDUFS3,ACAA1,SUCLG1,CYB5A,ATP6V1D,IDH1,NDUFAB1,ISCA1,SDHA,ETFDH,RETSAT
BRCA	DC	SF1 (1944g)	HALLMARK_MITOTIC_SPINDLE	NOTCH2,TTK,CENPE,NUSAP1,KIF5B,DST,YWHAE,RASAL2,CDC27,KIF1B,FBXO5,KIF20B,TUBA4A,APC,DLGAP5,TOP2A,KATNA1,ROCK1,BCL2L11,KIF11,SMC1A
BRCA	DC	SF1 (1944g)	HALLMARK_G2M_CHECKPOINT	NOTCH2,TTK,CENPE,TGFB1,SMAD3,NUSAP1,CDC25B,KIF5B,STIL,POLA2,SLC7A1,RASAL2,CDC27,UCK2,KIF20B,FBXO5,NASP,KPNA2,NOLC1,XPO1,MAPK14,KMT5A,TACC3,CTCF,MCM6,TOP2A,KATNA1,MCM2,SMARCC1,KIF11,ATRX,BUB3,SMC1A
BRCA	DC	SF1 (1944g)	HALLMARK_E2F_TARGETS	CENPE,CDC25B,PRPS1,UNG,PRDX4,ZW10,POLA2,NME1,DEK,NASP,KPNA2,DLGAP5,NOLC1,XPO1,TACC3,CTCF,MCM6,TOP2A,BRCA1,MCM2,SMC1A
BRCA	DC	SF1 (1944g)	HALLMARK_IL2_STAT5_SIGNALING	IGF2R,BCL2,PLPP1,UCK2,CCND3,CD83,IFNGR1,FAH,PLIN2,BCL2L1,P4HA1,ITGAV,CAPG,HK2
BRCA	DC	HNRNPH1 (1509g)	HALLMARK_MITOTIC_SPINDLE	NOTCH2,RACGAP1,KIF5B,YWHAE,INCENP,PLK1,FLNB,PRC1,FBXO5,KIF20B,TUBA4A,NUMA1,BRCA2,NEDD9,ROCK1,BCL2L11,CDK1
BRCA	DC	HNRNPH1 (1509g)	HALLMARK_G2M_CHECKPOINT	NOTCH2,TGFB1,SMAD3,RACGAP1,KIF5B,STIL,SLC7A1,INCENP,PLK1,PRC1,KIF20B,FBXO5,NUMA1,NASP,BRCA2,XPO1,MAPK14,GINS2,BUB3,CDKN2C,PDS5B,SMARCC1,CDK1
BRCA	DC	HNRNPH1 (1509g)	HALLMARK_ADIPOGENESIS	QDPR,PDCD4,STOM,PEX14,MGST3,ACAA2,GBE1,CS,AIFM1,SDHC,BCKDHA,ACLY,PGM1,ACADM,SOD1,GPD2,FAH,SUCLG1,DLAT,IDH1,CDKN2C,HADH
BRCA	DC	HNRNPH1 (1509g)	HALLMARK_OXIDATIVE_PHOSPHORYLATION	MGST3,ACAA2,CS,AIFM1,SDHC,BCKDHA,CPT1A,VDAC2,ACADM,SUCLA2,HADHB,VDAC1,SLC25A3,SUCLG1,IDH2,CYB5A,DLAT,IDH1,ISCA1,SDHA,ATP6V1D
BRCA	DC	YBX1 (21g)	HALLMARK_ALLOGRAFT_REJECTION	HCLS1
BRCA	T cell	HNRNPF (236g)	HALLMARK_DNA_REPAIR	LIG1,TSG101,POLD3,AK3,POLR2F,DUT
BRCA	T cell	HNRNPF (236g)	HALLMARK_E2F_TARGETS	NAP1L1,LIG1,POLD3,HNRNPD,DUT,RRM2
BRCA	T cell	HNRNPF (236g)	HALLMARK_MYC_TARGETS_V1	NAP1L1,TFDP1,DUT,CANX,HNRNPD
BRCA	T cell	HNRNPF (236g)	HALLMARK_OXIDATIVE_PHOSPHORYLATION	HSPA9,IDH2,DLST,ACAA2,CYB5A,SDHC,AIFM1,SUCLG1,GPI,POLR2F,PDHA1
BRCA	T cell	HNRNPH3 (801g)	HALLMARK_MITOTIC_SPINDLE	NUSAP1,KIF5B,DLG1,FBXO5,CENPF,NUMA1,TOP2A,ROCK1,BCL2L11
BRCA	T cell	HNRNPH3 (801g)	HALLMARK_OXIDATIVE_PHOSPHORYLATION	ACAA2,SDHC,AIFM1,POLR2F,DLST,GPI,PDHA1,SUCLG1,IDH2,CYB5A,HSPA9,DLAT,ISCA1,SDHA,ATP6V1D
BRCA	T cell	FMR1 (476g)	HALLMARK_MITOTIC_SPINDLE	CENPE,ROCK1,NUSAP1,PLK1,RACGAP1,CDK1,KIF20B
BRCA	T cell	FMR1 (476g)	HALLMARK_OXIDATIVE_PHOSPHORYLATION	NNT,DLST,IMMT,ACAA1,ACAA2,AIFM1,SDHA,HADHB,ATP6V1D
BRCA	T cell	NONO (16g)	HALLMARK_G2M_CHECKPOINT	LMNB1,MCM5,CENPE,BRCA2
BRCA	T cell	NONO (16g)	HALLMARK_E2F_TARGETS	LMNB1,CENPE,NUDT21,MCM5,BRCA2
BRCA	Cancer	TRA2B (32g)	HALLMARK_G2M_CHECKPOINT	NUSAP1,MCM5,TRA2B,FBXO5
BRCA	Cancer	TRA2B (32g)	HALLMARK_E2F_TARGETS	MCM5,TRA2B,RRM2
CRC	Mast	PCBP2 (190g)	HALLMARK_G2M_CHECKPOINT	NUMA1,RAD23B,TOP2A,NOLC1,KIF5B,CTCF
CRC	Mast	HNRNPF (598g)	HALLMARK_MYC_TARGETS_V1	AP3S1,TFDP1,KPNA2,NOLC1,MCM5,CANX,HPRT1,CNBP,ACP1,HSPD1
CRC	Mast	HNRNPF (598g)	HALLMARK_OXIDATIVE_PHOSPHORYLATION	IDH1,VDAC2,ACAA2,ATP6V1D,SUCLG1,AIFM1,POLR2F,CYB5A
CRC	Mast	PUM1 (877g)	HALLMARK_MITOTIC_SPINDLE	NOTCH2,TIAM1,DST,YWHAE,CDC27,NUMA1,SMC3,KATNA1,ROCK1,RFC1
CRC	Mast	PUM1 (877g)	HALLMARK_G2M_CHECKPOINT	NOTCH2,TGFB1,RPA2,TFDP1,ILF3,CDC27,STAG1,NUMA1,MAPK14,YTHDC1,KATNA1,TOP1,SMARCC1
CRC	Mast	PUM1 (877g)	HALLMARK_PROTEIN_SECRETION	DST,ANP32E,COG2,RPS6KA3,SEC31A,MAPK1
CRC	Mast	PUM1 (877g)	HALLMARK_MTORC1_SIGNALING	QDPR,ADIPOR2,GCLC,GTF2H1,PNP,IMMT,NMT1,PGM1,PSMC6,GPI,CANX,HSPA9,IDH1,CD9,P4HA1,ATP6V1D,CDKN1A,EIF2S2
CRC	Mast	PUM1 (877g)	HALLMARK_MYC_TARGETS_V1	TFDP1,PRDX4,YWHAE,PSMC6,CNBP,VDAC1,CANX,SMARCC1,DUT,EIF2S2
CRC	Mast	PUM1 (877g)	HALLMARK_OXIDATIVE_PHOSPHORYLATION	CS,AIFM1,IMMT,GPI,HADHB,COX17,VDAC1,ACAA1,HSPA9,IDH1,NNT,ISCA1,ATP6V1D
CRC	Mast	PUM1 (877g)	HALLMARK_HEME_METABOLISM	ADD1,GCLC,CDC27,UROS,FOXO3,NNT,TOP1,ISCA1
CRC	Mast	MBNL1 (551g)	HALLMARK_PROTEIN_SECRETION	ABCA1,TSG101,COG2,COPB2,SEC31A
CRC	Mast	MBNL1 (551g)	HALLMARK_MYC_TARGETS_V1	XRCC6,PCNA,KPNB1,ACP1,PRDX4,SYNCRIP,RAD23B,NME1,PSMC6,CNBP,SLC25A3,NOLC1,BUB3
CRC	Mast	MBNL1 (551g)	HALLMARK_REACTIVE_OXYGEN_SPECIES_PATHWAY	TXNRD1,SOD2,ABCC1,GCLC,PRDX4
CRC	Myeloid	SF1 (1983g)	HALLMARK_MITOTIC_SPINDLE	NOTCH2,CENPE,NUSAP1,KIF5B,DST,YWHAE,RASAL2,CDC27,KIF1B,ABL1,KIF20B,TUBA4A,NUMA1,APC,FARP1,TOP2A,KATNA1,ROCK1,BCL2L11,CDC42BPA,SMC1A
CRC	Myeloid	SF1 (1983g)	HALLMARK_G2M_CHECKPOINT	NOTCH2,CENPE,TGFB1,CDC25B,NUSAP1,KIF5B,POLA2,SLC7A1,RASAL2,CDC27,UCK2,ABL1,KIF20B,NUMA1,NASP,KPNA2,NOLC1,XPO1,MAPK14,KMT5A,TACC3,CTCF,MCM6,TOP2A,KATNA1,MCM2,SMARCC1,ATRX,BUB3,SMC1A
CRC	Myeloid	SF1 (1983g)	HALLMARK_APOPTOSIS	PDCD4,IGF2R,RARA,CTNNB1,CDC25B,CASP6,ADD1,ANKH,ISG20,GCH1,APP,SC5D,IFNGR1,SOD2,SMAD7,BCL2L1,TOP2A,ROCK1,BRCA1,BCL2L11
CRC	Myeloid	SF1 (1983g)	HALLMARK_PROTEIN_SECRETION	IGF2R,CLCN3,ZW10,DST,SEC31A,KIF1B,TSG101,COG2,PAM
CRC	Myeloid	SF1 (1983g)	HALLMARK_E2F_TARGETS	CENPE,CDC25B,POLD3,PRPS1,UNG,PRDX4,ZW10,POLA2,NME1,DEK,TFRC,NASP,KPNA2,NOLC1,XPO1,TACC3,CTCF,MCM6,TOP2A,BRCA1,MCM2,SMC1A
CRC	Myeloid	SF1 (1983g)	HALLMARK_IL2_STAT5_SIGNALING	IGF2R,BCL2,NRP1,PLPP1,UCK2,BATF,CCND3,NFIL3,CD83,IFNGR1,FAH,PLIN2,BCL2L1,P4HA1,ITGAV,CAPG,HK2
CRC	Myeloid	HNRNPF (2155g)	HALLMARK_MITOTIC_SPINDLE	NOTCH2,RACGAP1,KIF5B,RASA2,LMNB1,YWHAE,SPTBN1,DLG1,PLK1,CDC27,SPTAN1,PDLIM5,BRCA2,NEDD9,ROCK1,CDK1,SMC1A
CRC	Myeloid	HNRNPF (2155g)	HALLMARK_ADIPOGENESIS	PDCD4,STOM,PEX14,ACAA2,GBE1,CS,AIFM1,HIBCH,IMMT,PGM1,SCARB1,ACADM,PPARG,AK2,NDUFS3,IDH3A,CAT,SUCLG1,ME1,ALDH2,IDH1,NDUFAB1,HADH
CRC	Myeloid	HNRNPF (2155g)	HALLMARK_ANDROGEN_RESPONSE	XRCC6,SEC24D,ANKH,SPCS3,PDLIM5,ELL2,DHCR24,FKBP5,KRT8,ZMIZ1,ITGAV,PMEPA1,LMAN1,B4GALT1
CRC	Myeloid	HNRNPF (2155g)	HALLMARK_UNFOLDED_PROTEIN_RESPONSE	MTHFD2,ERO1A,XPOT,KIF5B,SPCS3,NPM1,SLC1A4,SEC31A,NOLC1,DNAJC3,SERP1,HSP90B1,SSR1
CRC	Myeloid	HNRNPF (2155g)	HALLMARK_MTORC1_SIGNALING	MTHFD2,ACTR2,ERO1A,UBE2D3,GBE1,IGFBP5,UNG,HSPD1,PLK1,SLC1A4,IMMT,PGM1,GOT1,PSMC6,SLC2A1,SC5D,DHCR24,CANX,ME1,SERP1,IDH1,MCM2,HPRT1,CD9,HSP90B1,SSR1,ATP6V1D,ADD3
CRC	Myeloid	HNRNPF (2155g)	HALLMARK_E2F_TARGETS	NUDT21,XRCC6,MTHFD2,RACGAP1,UNG,TMPO,ORC2,LMNB1,NAP1L1,SYNCRIP,PLK1,NME1,MCM5,AK2,ANP32E,KPNA2,NOLC1,BRCA2,XPO1,MCM6,BRCA1,MCM2,PDS5B,CDK1,SMC1A
CRC	Myeloid	HNRNPF (2155g)	HALLMARK_MYC_TARGETS_V1	XRCC6,TFDP1,RFC4,XPOT,KPNB1,HSPD1,ACP1,ORC2,NAP1L1,YWHAE,SYNCRIP,NME1,NPM1,MCM5,PSMC6,VDAC1,AP3S1,SLC25A3,KPNA2,NOLC1,CANX,XPO1,MCM6,NDUFAB1,MCM2,HPRT1,CNBP,G3BP1
CRC	Myeloid	HNRNPF (2155g)	HALLMARK_UV_RESPONSE_DN	NOTCH2,PEX14,NRP1,ATP2B4,IGFBP5,PMP22,ATXN1,RASA2,SLC7A1,DLG1,PDLIM5,PPARG,ZMIZ1,DAB2,FHL2,NR3C1,ADD3
CRC	Myeloid	HNRNPH1 (1858g)	HALLMARK_MITOTIC_SPINDLE	NOTCH2,RACGAP1,KIF5B,RASA2,YWHAE,SPTBN1,DLG1,PLK1,CDC27,SPTAN1,PDLIM5,CENPF,BRCA2,ROCK1,CDK1,SMC1A
CRC	Myeloid	HNRNPH1 (1858g)	HALLMARK_UNFOLDED_PROTEIN_RESPONSE	MTHFD2,ERO1A,XPOT,KIF5B,SPCS3,SLC1A4,NOLC1,DNAJC3,SERP1,HSP90B1,SSR1
CRC	Myeloid	HNRNPH1 (1858g)	HALLMARK_MTORC1_SIGNALING	MTHFD2,ACTR2,ERO1A,UBE2D3,GBE1,IGFBP5,UNG,HSPD1,PLK1,SLC1A4,PGM1,GOT1,PSMC6,SLC2A1,SC5D,DHCR24,CANX,ME1,SERP1,IDH1,MCM2,HPRT1,CD9,HSP90B1,SSR1,ATP6V1D,ADD3
CRC	Myeloid	HNRNPH1 (1858g)	HALLMARK_E2F_TARGETS	NUDT21,XRCC6,MTHFD2,RACGAP1,UNG,TMPO,ORC2,NAP1L1,SYNCRIP,PLK1,NME1,MCM5,KPNA2,NOLC1,BRCA2,XPO1,MCM6,BRCA1,MCM2,PDS5B,CDK1,SMC1A
CRC	Myeloid	HNRNPH1 (1858g)	HALLMARK_MYC_TARGETS_V1	XRCC6,RFC4,XPOT,HSPD1,ACP1,ORC2,YWHAE,NAP1L1,SYNCRIP,NME1,MCM5,PSMC6,VDAC1,AP3S1,SLC25A3,KPNA2,NOLC1,CANX,XPO1,MCM6,NDUFAB1,MCM2,HPRT1,CNBP,G3BP1
CRC	Myeloid	HNRNPH1 (1858g)	HALLMARK_OXIDATIVE_PHOSPHORYLATION	ACAA2,CS,AIFM1,DLST,VDAC2,ACADM,HADHB,VDAC1,SLC25A3,NDUFS3,IDH3A,SUCLG1,IDH2,CYB5A,ATP6V1D,IDH1,NDUFAB1,ISCA1,ETFDH
CRC	Myeloid	HNRNPH1 (1858g)	HALLMARK_UV_RESPONSE_DN	NOTCH2,PEX14,NRP1,ATP2B4,IGFBP5,PMP22,ATXN1,RASA2,SLC7A1,DLG1,PDLIM5,PPARG,ZMIZ1,DAB2,NR3C1,ADD3
CRC	Myeloid	HNRNPH3 (1751g)	HALLMARK_MITOTIC_SPINDLE	NOTCH2,RACGAP1,KIF5B,RASA2,YWHAE,DLG1,PLK1,CDC27,SPTAN1,PDLIM5,BRCA2,ROCK1,CDK1,SMC1A
CRC	Myeloid	HNRNPH3 (1751g)	HALLMARK_UNFOLDED_PROTEIN_RESPONSE	MTHFD2,ERO1A,XPOT,KIF5B,SPCS3,SLC1A4,NOLC1,DNAJC3,SERP1,HSP90B1,SSR1
CRC	Myeloid	HNRNPH3 (1751g)	HALLMARK_MTORC1_SIGNALING	MTHFD2,ACTR2,ERO1A,UBE2D3,GBE1,IGFBP5,UNG,HSPD1,PLK1,SLC1A4,GOT1,PSMC6,SLC2A1,SC5D,DHCR24,CANX,ME1,SERP1,IDH1,MCM2,HPRT1,CD9,HSP90B1,SSR1,ATP6V1D,ADD3
CRC	Myeloid	HNRNPH3 (1751g)	HALLMARK_E2F_TARGETS	NUDT21,XRCC6,MTHFD2,RACGAP1,UNG,TMPO,NAP1L1,SYNCRIP,PLK1,NME1,MCM5,KPNA2,NOLC1,BRCA2,XPO1,MCM6,BRCA1,MCM2,PDS5B,CDK1,SMC1A
CRC	Myeloid	HNRNPH3 (1751g)	HALLMARK_MYC_TARGETS_V1	XRCC6,RFC4,XPOT,HSPD1,ACP1,YWHAE,NAP1L1,SYNCRIP,NME1,MCM5,PSMC6,VDAC1,AP3S1,SLC25A3,KPNA2,NOLC1,CANX,XPO1,MCM6,NDUFAB1,MCM2,HPRT1,CNBP,G3BP1
CRC	Myeloid	HNRNPH3 (1751g)	HALLMARK_OXIDATIVE_PHOSPHORYLATION	ACAA2,CS,AIFM1,DLST,VDAC2,ACADM,HADHB,VDAC1,SLC25A3,NDUFS3,IDH3A,SUCLG1,IDH2,CYB5A,ATP6V1D,IDH1,NDUFAB1,ISCA1,ETFDH
CRC	Myeloid	NONO (15g)	HALLMARK_MITOTIC_SPINDLE	NUSAP1,TOP2A,CENPE,KATNA1
CRC	Myeloid	NONO (15g)	HALLMARK_G2M_CHECKPOINT	NUSAP1,TOP2A,CENPE,KATNA1
CRC	Fibroblast	HNRNPH1 (429g)	HALLMARK_MITOTIC_SPINDLE	FLNB,NEDD9,PRC1,FBXO5
CRC	EC	PUM1 (2155g)	HALLMARK_MITOTIC_SPINDLE	KIF5B,DLG1,CDC27,KIF1B,CDC42BPA,ABL1,NUMA1,FARP1,SMC3,KATNA1,ROCK1,RFC1,SMC1A
CRC	EC	PUM1 (2155g)	HALLMARK_UV_RESPONSE_DN	IGFBP5,ATXN1,SLC7A1,DLG1,FBLN5,PPARG,MAPK14,DAB2,YTHDC1,ATRX,NR3C1,CDC42BPA,ADD3
CRC	EC	TIA1 (602g)	HALLMARK_MITOTIC_SPINDLE	DLG1,FARP1,ABL1,TIAM1
CRC	EC	SRSF4 (385g)	HALLMARK_MITOTIC_SPINDLE	RFC1
CRC	Epithelial	SRSF7 (133g)	HALLMARK_E2F_TARGETS	CDK1,LIG1,BRCA1,POLD3,DLGAP5
CRC	Epithelial	HNRNPA3 (238g)	HALLMARK_E2F_TARGETS	NUDT21,BRCA1,GSPT1,SMC1A
CRC	Epithelial	HNRNPA3 (238g)	HALLMARK_OXIDATIVE_PHOSPHORYLATION	ACO2,SLC25A3,CS,AIFM1,SUCLG1,SUCLA2,HADHB
CRC	T cell	MBNL1 (1540g)	HALLMARK_MITOTIC_SPINDLE	KIF5B,TIAM1,RASA2,LMNB1,SPTBN1,CDC27,FBXO5,NUMA1,SMC3,ROCK1,EPB41,RFC1,LRPPRC,SMC1A
CRC	T cell	MBNL1 (1540g)	HALLMARK_DNA_REPAIR	XPC,NUDT21,RFC4,GTF2H1,PNP,NME1,COX17,LIG1,TSG101,TP53,ERCC1,HPRT1,AK3,DUT
CRC	T cell	MBNL1 (1540g)	HALLMARK_G2M_CHECKPOINT	TGFB1,KIF5B,KPNB1,LMNB1,SYNCRIP,ILF3,CDC27,GSPT1,FBXO5,CDKN1B,NUMA1,NASP,NOLC1,TACC3,MCM6,YTHDC1,GINS2,MCM2,TOP1,SMARCC1,PDS5B,BUB3,G3BP1,SMC1A
CRC	T cell	MBNL1 (1540g)	HALLMARK_PROTEIN_SECRETION	LAMP2,VPS4B,SEC24D,COPB2,SEC31A,SOD1,AP3S1,ANP32E,TSG101,COG2,MAPK1,DNM1L,CLTC,RPS6KA3,LMAN1
CRC	T cell	MBNL1 (1540g)	HALLMARK_UNFOLDED_PROTEIN_RESPONSE	KIF5B,SPCS3,EDEM1,NPM1,SEC31A,NOLC1,DNAJC3,SERP1,HSPA9,HSP90B1,SSR1
CRC	T cell	MBNL1 (1540g)	HALLMARK_MTORC1_SIGNALING	ACTR2,PGK1,UBE2D3,UNG,HSPD1,GTF2H1,RRM2,EDEM1,PNP,PGM1,GPI,TFRC,SC5D,LDHA,CANX,SERP1,HSPA9,IDH1,MCM2,HPRT1,HSP90B1,EIF2S2,SSR1,ATP6V1D,MAP2K3,ADD3
CRC	T cell	MBNL1 (1540g)	HALLMARK_E2F_TARGETS	NUDT21,PRPS1,UNG,RRM2,ORC2,LMNB1,NAP1L1,SYNCRIP,NME1,ILF3,GSPT1,TFRC,AK2,CDKN1B,ANP32E,LIG1,NASP,NOLC1,TP53,TACC3,SMC3,MCM6,BRCA1,MCM2,PDS5B,RFC1,DUT,USP1,SMC1A
CRC	T cell	MBNL1 (1540g)	HALLMARK_MYC_TARGETS_V1	PGK1,RFC4,KPNB1,HSPD1,ACP1,ORC2,NAP1L1,SYNCRIP,NME1,NPM1,GSPT1,CNBP,GNL3,VDAC1,AP3S1,SLC25A3,LDHA,NOLC1,CANX,MCM6,BUB3,MCM2,HPRT1,SMARCC1,G3BP1,DUT,USP1,EIF2S2
CRC	T cell	MBNL1 (1540g)	HALLMARK_OXIDATIVE_PHOSPHORYLATION	ACAA2,CS,AIFM1,CPT1A,DLST,VDAC2,GPI,SUCLA2,COX17,HADHB,VDAC1,ACO2,SLC25A3,LDHA,SUCLG1,IDH2,CYB5A,ATP6V1D,PHYH,HSPA9,IDH1,ISCA1,ETFDH,LRPPRC
CRC	T cell	HNRNPF (1164g)	HALLMARK_MITOTIC_SPINDLE	NUSAP1,KIF5B,DLG1,FBXO5,CENPF,TUBA4A,NUMA1,DLGAP5,TOP2A,ROCK1,BCL2L11,CDK1
CRC	T cell	HNRNPF (1164g)	HALLMARK_DNA_REPAIR	NUDT21,RPA2,POLD3,RFC4,PCNA,POLR2F,HCLS1,NME1,COX17,LIG1,TSG101,ERCC1,AK3,DUT
CRC	T cell	HNRNPF (1164g)	HALLMARK_G2M_CHECKPOINT	RPA2,TFDP1,NUSAP1,TGFB1,CDC25B,KIF5B,KPNB1,HNRNPD,CDKN3,SYNCRIP,MCM5,FBXO5,CENPF,NUMA1,NASP,NOLC1,MAPK14,TACC3,MCM6,TOP2A,GINS2,CDK1
CRC	T cell	HNRNPF (1164g)	HALLMARK_ADIPOGENESIS	QDPR,STOM,ADIPOR2,PRDX3,MGST3,ACAA2,SDHC,AIFM1,HIBCH,PGM1,ACADM,AK2,ACO2,NDUFS3,SUCLG1,DLAT,NDUFAB1,HADH,SCP2,DHRS7
CRC	T cell	HNRNPF (1164g)	HALLMARK_MTORC1_SIGNALING	QDPR,ADIPOR2,MTHFD2,PGK1,ERO1A,UBE2D3,RRM2,PSMA4,PGM1,PSMC6,GPI,SC5D,TUBA4A,LDHA,CANX,HSPA9,CD9,P4HA1,HSP90B1,SSR1,ATP6V1D,MAP2K3,ADD3
CRC	T cell	HNRNPF (1164g)	HALLMARK_E2F_TARGETS	NUDT21,XRCC6,MTHFD2,RPA2,CDC25B,POLD3,PCNA,HNRNPD,CDKN3,RRM2,NAP1L1,SYNCRIP,NME1,MCM5,AK2,LIG1,NASP,DLGAP5,NOLC1,TACC3,MCM6,TOP2A,BRCA1,CDK1,DUT
CRC	T cell	HNRNPF (1164g)	HALLMARK_MYC_TARGETS_V1	XRCC6,TFDP1,PRDX3,PGK1,RFC4,PCNA,KPNB1,HNRNPD,ACP1,NAP1L1,SYNCRIP,PSMA4,NME1,NPM1,MCM5,PSMC6,GNL3,SLC25A3,LDHA,NOLC1,CANX,MCM6,NDUFAB1,DUT,CNBP
CRC	T cell	HNRNPF (1164g)	HALLMARK_FATTY_ACID_METABOLISM	ADIPOR2,ACAA2,SDHC,HIBCH,HMGCL,S100A10,CPT1A,DLST,ACADM,PDHA1,SUCLA2,HADHB,ACO2,LDHA,SUCLG1,HADH,SDHA,ETFDH,YWHAH
CRC	T cell	HNRNPF (1164g)	HALLMARK_OXIDATIVE_PHOSPHORYLATION	PRDX3,MGST3,ACAA2,SDHC,AIFM1,POLR2F,CPT1A,DLST,GPI,ACADM,PDHA1,SUCLA2,HADHB,COX17,ACO2,SLC25A3,NDUFS3,LDHA,SUCLG1,IDH2,CYB5A,ATP6V1D,HSPA9,DLAT,NDUFAB1,ISCA1,SDHA,ETFDH
CRC	T cell	HNRNPH3 (1070g)	HALLMARK_MITOTIC_SPINDLE	NUSAP1,KIF5B,SPTBN1,DLG1,SPTAN1,PDLIM5,FBXO5,CENPF,NUMA1,DLGAP5,TOP2A,ROCK1,BCL2L11
CRC	T cell	HNRNPH3 (1070g)	HALLMARK_G2M_CHECKPOINT	TGFB1,TFDP1,NUSAP1,KIF5B,HNRNPD,CDKN3,MCM5,ODC1,FBXO5,CENPF,NUMA1,KPNA2,NOLC1,MAPK14,TOP2A,MCM2,PDS5B
CRC	T cell	HNRNPH3 (1070g)	HALLMARK_E2F_TARGETS	POLD3,HNRNPD,CDKN3,RRM2,NAP1L1,NME1,MCM5,AK2,LIG1,KPNA2,DLGAP5,NOLC1,TOP2A,BRCA1,MCM2,PDS5B,DUT
CRC	T cell	HNRNPH3 (1070g)	HALLMARK_MYC_TARGETS_V1	TFDP1,RFC4,XPOT,HNRNPD,ACP1,HSPD1,NAP1L1,NME1,MCM5,ODC1,AP3S1,KPNA2,NOLC1,CANX,MCM2,DUT,HPRT1,CNBP
CRC	T cell	HNRNPH3 (1070g)	HALLMARK_OXIDATIVE_PHOSPHORYLATION	ACAA2,CS,AIFM1,SDHC,POLR2F,GRPEL1,DLST,VDAC2,GPI,PDHA1,SUCLG1,IDH2,CYB5A,HSPA9,DLAT,IDH1,ISCA1,SDHA,ATP6V1D
CRC	T cell	ELAVL1 (473g)	HALLMARK_MITOTIC_SPINDLE	NUMA1,CENPE,DLG1,ROCK1,KIF5B,SPTAN1,FBXO5
CRC	T cell	ELAVL1 (473g)	HALLMARK_G2M_CHECKPOINT	NUMA1,CENPE,TFDP1,CDKN2C,NOLC1,KIF5B,MAPK14,BUB3,HNRNPD,CTCF,FBXO5
CRC	T cell	SF1 (109g)	HALLMARK_IL2_STAT5_SIGNALING	PNP,BMPR2,TIAM1,SLC2A3
CRC	T cell	YBX1 (39g)	HALLMARK_MYC_TARGETS_V1	NAP1L1,NDUFAB1,NME1,VDAC1
CRC	T cell	PCBP2 (225g)	HALLMARK_MITOTIC_SPINDLE	NUMA1,NUSAP1,DLGAP5,KIF5B,FBXO5
CRC	B cell	HNRNPK (23g)	HALLMARK_G2M_CHECKPOINT	KPNA2,TACC3,PLK1,TOP2A
CRC	B cell	HNRNPK (23g)	HALLMARK_E2F_TARGETS	TOP2A,KPNA2,PLK1,TACC3
CRC	B cell	MBNL1 (1564g)	HALLMARK_MITOTIC_SPINDLE	KIF5B,RASA2,LMNB1,SPTBN1,PLK1,CDC27,FBXO5,TUBA4A,NUMA1,SMC3,ROCK1,EPB41,RFC1,LRPPRC,SMC1A
CRC	B cell	MBNL1 (1564g)	HALLMARK_G2M_CHECKPOINT	TGFB1,KIF5B,KPNB1,LMNB1,SYNCRIP,PLK1,ILF3,CDC27,GSPT1,FBXO5,CDKN1B,NUMA1,NASP,NOLC1,KMT5A,TACC3,MCM6,YTHDC1,GINS2,MCM2,TOP1,SMARCC1,PDS5B,BUB3,G3BP1,SMC1A
CRC	B cell	MBNL1 (1564g)	HALLMARK_PROTEIN_SECRETION	CLTC,AP3S1,DNM1L,VPS4B,ANP32E,TSG101,COG2,COPB2,SEC31A,MAPK1,RPS6KA3,SOD1
CRC	B cell	MBNL1 (1564g)	HALLMARK_UNFOLDED_PROTEIN_RESPONSE	KIF5B,EDEM1,NPM1,SEC31A,NOLC1,SERP1,HSPA9,SSR1
CRC	B cell	MBNL1 (1564g)	HALLMARK_E2F_TARGETS	NUDT21,PRPS1,UNG,RRM2,ORC2,LMNB1,NAP1L1,SYNCRIP,PLK1,NME1,ILF3,GSPT1,TFRC,AK2,CDKN1B,ANP32E,LIG1,NASP,NOLC1,TACC3,SMC3,MCM6,MCM2,PDS5B,RFC1,DUT,USP1,SMC1A
CRC	B cell	MBNL1 (1564g)	HALLMARK_MYC_TARGETS_V1	RFC4,KPNB1,HSPD1,ACP1,ORC2,NAP1L1,SYNCRIP,NME1,NPM1,GSPT1,CNBP,GNL3,VDAC1,AP3S1,SLC25A3,LDHA,NOLC1,CANX,MCM6,BUB3,MCM2,HPRT1,SMARCC1,G3BP1,DUT,USP1,EIF2S2
CRC	B cell	MBNL1 (1564g)	HALLMARK_OXIDATIVE_PHOSPHORYLATION	ACAA2,CS,AIFM1,CPT1A,DLST,VDAC2,GPI,SUCLA2,COX17,HADHB,VDAC1,ACO2,SLC25A3,LDHA,SUCLG1,IDH2,CYB5A,HSPA9,IDH1,ISCA1,ATP6V1D,LRPPRC
CRC	B cell	HNRNPH3 (822g)	HALLMARK_MITOTIC_SPINDLE	NUSAP1,KIF5B,DLG1,FBXO5,CENPF,NUMA1,TOP2A,ROCK1,BCL2L11,CDK1
CRC	B cell	HNRNPH3 (822g)	HALLMARK_OXIDATIVE_PHOSPHORYLATION	ACAA2,SDHC,AIFM1,ETFDH,POLR2F,DLST,GPI,PDHA1,SUCLG1,IDH2,CYB5A,HSPA9,DLAT,ISCA1,SDHA,ATP6V1D
CRC	Cancer	HNRNPF (456g)	HALLMARK_ADIPOGENESIS	IDH1,NDUFAB1,PRDX3,AK2,MGST3,GPD2,SCP2,SDHC,SUCLG1,RETSAT
CRC	Cancer	HNRNPF (456g)	HALLMARK_UNFOLDED_PROTEIN_RESPONSE	SERP1,HSPA9,MTHFD2,ERO1A,NPM1,KIF5B,HSP90B1
CRC	Cancer	HNRNPF (456g)	HALLMARK_MTORC1_SIGNALING	SERP1,ADD3,HSPA9,IDH1,DHCR24,MTHFD2,ERO1A,UBE2D3,RRM2,CANX,HSP90B1,EIF2S2,PSMC6,GPI,RPA1,SC5D
CRC	Cancer	HNRNPF (456g)	HALLMARK_E2F_TARGETS	MCM6,NAP1L1,NUDT21,MTHFD2,RRM2,NASP,AK2,KIF22,GSPT1,HNRNPD,RPA1,DUT,SMC3
CRC	Cancer	HNRNPF (456g)	HALLMARK_MYC_TARGETS_V1	PRDX3,RFC4,HNRNPD,ACP1,YWHAE,NAP1L1,NPM1,PSMC6,GSPT1,SLC25A3,CANX,MCM6,NDUFAB1,DUT,EIF2S2
CRC	Cancer	HNRNPF (456g)	HALLMARK_FATTY_ACID_METABOLISM	ALDH1A1,IDH1,DHCR24,S100A10,GPD2,SDHC,SUCLG1,SDHA,YWHAH,RETSAT,HMGCL,UGDH,HADHB
CRC	Cancer	HNRNPF (456g)	HALLMARK_OXIDATIVE_PHOSPHORYLATION	PRDX3,MGST3,SDHC,VDAC2,GPI,HADHB,COX17,SLC25A3,SUCLG1,IDH2,CYB5A,HSPA9,IDH1,NDUFAB1,SDHA,RETSAT
CRC	Cancer	SRSF10 (598g)	HALLMARK_MITOTIC_SPINDLE	RASAL2,DLG1,KATNA1,ROCK1,BCL2L11,KIF22,FARP1
CRC	Cancer	SRSF10 (598g)	HALLMARK_ADIPOGENESIS	PDCD4,PRDX3,PLIN2,PGM1,HIBCH,SCARB1,AIFM1,SUCLG1,RETSAT,PPARG
CRC	Cancer	SRSF7 (2607g)	HALLMARK_MITOTIC_SPINDLE	NOTCH2,CENPE,NUSAP1,KIF5B,DST,YWHAE,PLK1,CDC27,PRC1,CDC42BPA,PDLIM5,KIF20B,AURKA,CENPF,TUBA4A,DLGAP5,SMC4,KIF23,BRCA2,FARP1,SMC3,KATNA1,ROCK1,EPB41,BCL2L11,KIF11,TPX2,RFC1,CDK1,LRPPRC,SMC1A
CRC	Cancer	SRSF7 (2607g)	HALLMARK_G2M_CHECKPOINT	NOTCH2,RPA2,TFDP1,SMAD3,NUSAP1,CENPE,TGFB1,KIF5B,KPNB1,STIL,SYNCRIP,PLK1,MCM5,MKI67,STAG1,CDC27,ODC1,UCK2,MYBL2,PRC1,TRA2B,KIF20B,AURKA,CENPF,NASP,KPNA2,NOLC1,SMC4,KIF23,BRCA2,MAPK14,KMT5A,MCM6,YTHDC1,GINS2,KATNA1,MCM2,DKC1,TOP1,SMARCC1,KIF11,TPX2,MCM3,BUB3,CDK1,CDC45,SMC1A
CRC	Cancer	SRSF7 (2607g)	HALLMARK_PROTEIN_SECRETION	COPB2,DST,SOD1,AP3S1,ANP32E,TSG101,COG2,MAPK1,SSPN,LMAN1
CRC	Cancer	SRSF7 (2607g)	HALLMARK_MTORC1_SIGNALING	MTHFD2,ACTR2,ERO1A,GBE1,IGFBP5,UNG,GCLC,EDEM1,PLK1,IMMT,NMT1,PGM1,PSMC6,GPI,SC5D,RPA1,AURKA,TUBA4A,DHCR24,CANX,CDKN1A,HSPA9,MCM2,HPRT1,CD9,EIF2S2,SSR1,ATP6V1D,IDI1,ADD3
CRC	Cancer	SRSF7 (2607g)	HALLMARK_E2F_TARGETS	NUDT21,RPA2,MTHFD2,CENPE,POLD3,PCNA,UNG,ORC2,SYNCRIP,PLK1,NME1,MKI67,STAG1,MCM5,MYBL2,TRA2B,AURKA,ANP32E,NASP,KPNA2,DLGAP5,NOLC1,SMC4,BRCA2,SMC3,CDKN1A,MCM6,BRCA1,MCM2,MCM3,RFC1,CDK1,RPA1,USP1,SMC1A
CRC	Cancer	SRSF7 (2607g)	HALLMARK_MYC_TARGETS_V1	TFDP1,RFC4,PCNA,KPNB1,ACP1,ORC2,USP1,YWHAE,SYNCRIP,NME1,MCM5,ODC1,PSMC6,TRA2B,GNL3,VDAC1,SLC25A3,AP3S1,KPNA2,NOLC1,CANX,MCM6,BUB3,MCM2,HPRT1,SMARCC1,CDC45,EIF2S2
CRC	Cancer	SRSF7 (2607g)	HALLMARK_UV_RESPONSE_DN	NOTCH2,PEX14,SMAD3,IGFBP5,PMP22,ATXN1,CDC42BPA,PDLIM5,PPARG,BCKDHB,MAPK14,ZMIZ1,YTHDC1,INPP4B,NEK7,ADD3
CRC	Cancer	SRSF7 (2607g)	HALLMARK_HEME_METABOLISM	GCLC,CDC27,GCLM,CCND3,ELL2,FOXO3,NNT,C3,TOP1,EPB41,ISCA1,NEK7,RIOK3
LC	Alveolar	HNRNPF (244g)	HALLMARK_MYC_TARGETS_V1	AP3S1,ODC1,TRA2B,ACP1
LC	Alveolar	HNRNPDL (44g)	HALLMARK_TNFA_SIGNALING_VIA_NFKB	BTG3,ATF3,CDKN1A,TGIF1
LC	Alveolar	HNRNPDL (44g)	HALLMARK_APOPTOSIS	BTG3,ATF3,CDKN1A
LC	Alveolar	NONO (315g)	HALLMARK_ESTROGEN_RESPONSE_LATE	SULT2B1,CDH1,ITPK1,FAM102A,PDLIM3,IGFBP4,BATF,NRIP1
LC	Epithelial	SRSF10 (2974g)	HALLMARK_MITOTIC_SPINDLE	NOTCH2,RASA2,DST,YWHAE,RASAL2,DLG1,CDC27,KIF22,ABL1,PDLIM5,NUMA1,SMC4,FARP1,SMC3,KATNA1,ROCK1,BCL2L11,ITSN1
LC	Epithelial	SRSF10 (2974g)	HALLMARK_ADIPOGENESIS	PDCD4,STOM,PEX14,ABCA1,PRDX3,MGST3,CS,AIFM1,SDHC,ITSN1,HIBCH,IMMT,NMT1,PGM1,ACADM,ACO2,FAH,SUCLG1,ME1,PLIN2,ALDH2,IDH1,STAT5A,C3,MGLL,HADH,RETSAT
LC	Epithelial	SRSF10 (2974g)	HALLMARK_ANDROGEN_RESPONSE	PTPN21,SPCS3,SCD,CCND3,ELL2,PDLIM5,DHCR24,SORD,FKBP5,FADS1,INPP4B,ITGAV,ABHD2,RPS6KA3,LMAN1,B4GALT1
LC	Epithelial	SRSF10 (2974g)	HALLMARK_PROTEIN_SECRETION	LAMP2,IGF2R,ABCA1,CLCN3,COPB2,ZW10,DST,SEC31A,ANP32E,TSG101,COG2,MAPK1,DNM1L,PAM,CLTC,RPS6KA3,LMAN1
LC	Epithelial	SRSF10 (2974g)	HALLMARK_HEME_METABOLISM	LAMP2,CLCN3,MGST3,CDC27,GCLM,CCND3,TFRC,BLVRB,PC,SLC2A1,ELL2,FOXO3,MXI1,NNT,C3,TOP1,ISCA1,NEK7,NR3C1
LC	Epithelial	HNRNPF (4193g)	HALLMARK_MITOTIC_SPINDLE	NOTCH2,KIF5B,YWHAE,DLG1,KIF20B,LRPPRC,SMC1A,KIF1B,TUBA4A,SPTAN1,ROCK1,BCL2L11,CDK1,RASA2,LMNB1,SPTBN1,CDC27,ABL1,PDLIM5,NEDD9
LC	Epithelial	HNRNPF (4193g)	HALLMARK_TGF_BETA_SIGNALING	CTNNB1,TGFB1,SMAD3,UBE2D3,SPTBN1,BMPR1A,CDH1,SMAD7,SLC20A1,NCOR2,TJP1,XIAP,PMEPA1,BMPR2,TGIF1
LC	Epithelial	HNRNPF (4193g)	HALLMARK_G2M_CHECKPOINT	NOTCH2,STMN1,TGFB1,SMAD3,TFDP1,CDC25B,KIF5B,KPNB1,HNRNPD,TMPO,SLC7A1,LMNB1,SYNCRIP,RAD23B,ILF3,MCM5,CDC27,ODC1,GSPT1,TRA2B,ABL1,KIF20B,NASP,KPNA2,NOLC1,XPO1,KMT5A,CTCF,YTHDC1,MCM2,DKC1,TOP1,SMARCC1,PDS5B,LBR,ATRX,BUB3,CDK1,G3BP1,SMC1A
LC	Epithelial	HNRNPF (4193g)	HALLMARK_ESTROGEN_RESPONSE_EARLY	RPS6KA2,SULT2B1,RARA,PAPSS2,BCL2,CHPT1,SCNN1A,DYNLT3,PDLIM3,PRSS23,MYOF,IGF1R,OPN3,FAM102A,SLC1A4,IGFBP4,BLVRB,SLC2A1,ELOVL5,TMPRSS3,MED24,ARL3,NBL1,ITPK1,FKBP5,BAG1,TGM2,NRIP1,AFF1,KRT8,NCOR2,AMFR,RRP12,FHL2,LRIG1,B4GALT1,CD44,ADD3
LC	Epithelial	HNRNPF (4193g)	HALLMARK_ANDROGEN_RESPONSE	XRCC6,SEC24D,PTPN21,LIFR,SPCS3,CCND3,ELL2,ELOVL5,PDLIM5,DHCR24,FKBP5,KRT8,ZMIZ1,FADS1,RRP12,INPP4B,ITGAV,PMEPA1,RPS6KA3,LMAN1,B4GALT1
LC	Epithelial	HNRNPF (4193g)	HALLMARK_PROTEIN_SECRETION	LAMP2,ABCA1,VPS4B,CLCN3,SEC24D,COPB2,ZW10,SEC31A,KIF1B,AP3S1,ANP32E,TSG101,COG2,MAPK1,DNM1L,PAM,CLTC,SSPN,RPS6KA3,LMAN1
LC	Epithelial	HNRNPF (4193g)	HALLMARK_MYC_TARGETS_V1	XRCC6,TFDP1,PGK1,RFC4,XPOT,KPNB1,HNRNPD,HSPD1,PRDX4,ACP1,NAP1L1,YWHAE,SYNCRIP,PSMA4,ORC2,RAD23B,NME1,NPM1,MCM5,ODC1,PSMC6,GSPT1,TRA2B,GNL3,VDAC1,AP3S1,SLC25A3,KPNA2,NOLC1,CANX,XPO1,NDUFAB1,BUB3,MCM2,SMARCC1,HPRT1,CNBP,G3BP1
LC	Epithelial	HNRNPF (4193g)	HALLMARK_UV_RESPONSE_DN	NOTCH2,PEX14,SMAD3,PLPP3,PTPN21,ATP2B4,IGFBP5,PMP22,IGF1R,ATXN1,RASA2,SLC7A1,DLG1,FBLN5,BMPR1A,PDLIM5,CAP2,BCKDHB,SMAD7,ZMIZ1,DAB2,TJP1,YTHDC1,FHL2,VLDLR,INPP4B,ATRX,NEK7,NR3C1,ADD3
LC	Epithelial	HNRNPF (4193g)	HALLMARK_PEROXISOME	SULT2B1,PEX14,VPS4B,HMGCL,ATXN1,CNBP,CLN6,ELOVL5,DHCR24,ACOT8,CAT,SOD2,ERCC1,IDH2,FADS1,ALDH1A1,IDH1,ACSL4,SCP2,SMARCC1,YWHAH
LC	Epithelial	HNRNPH3 (3070g)	HALLMARK_MITOTIC_SPINDLE	NOTCH2,KIF5B,RASA2,LMNB1,YWHAE,SPTBN1,DLG1,CDC27,SPTAN1,KIF1B,ABL1,PDLIM5,KIF20B,TUBA4A,NEDD9,ROCK1,CDK1,SMC1A
LC	Epithelial	HNRNPH3 (3070g)	HALLMARK_ANDROGEN_RESPONSE	XRCC6,SEC24D,PTPN21,LIFR,SPCS3,ELL2,PDLIM5,DHCR24,FKBP5,KRT8,ZMIZ1,RRP12,INPP4B,ITGAV,PMEPA1,LMAN1,B4GALT1
LC	Epithelial	HNRNPH3 (3070g)	HALLMARK_MYC_TARGETS_V1	XRCC6,TFDP1,PGK1,RFC4,XPOT,KPNB1,HSPD1,PRDX4,ACP1,ORC2,NAP1L1,YWHAE,SYNCRIP,NME1,NPM1,MCM5,ODC1,PSMC6,VDAC1,AP3S1,SLC25A3,NOLC1,CANX,XPO1,NDUFAB1,MCM2,HPRT1,CNBP,G3BP1
LC	Epithelial	HNRNPH3 (3070g)	HALLMARK_UV_RESPONSE_DN	NOTCH2,PEX14,NRP1,PTPN21,ATP2B4,IGFBP5,PMP22,IGF1R,ATXN1,RASA2,SLC7A1,DLG1,FBLN5,BMPR1A,PDLIM5,CAP2,BCKDHB,SMAD7,ZMIZ1,DAB2,TJP1,YTHDC1,FHL2,VLDLR,INPP4B,ATRX,NEK7,NR3C1,ADD3
LC	Epithelial	HNRNPH1 (2752g)	HALLMARK_MITOTIC_SPINDLE	NOTCH2,KIF5B,RASA2,LMNB1,YWHAE,DLG1,SPTBN1,CDC27,SPTAN1,PDLIM5,TUBA4A,NEDD9,ROCK1,CDK1,SMC1A
LC	Epithelial	HNRNPH1 (2752g)	HALLMARK_MYC_TARGETS_V1	XRCC6,TFDP1,RFC4,XPOT,KPNB1,HSPD1,PRDX4,ACP1,ORC2,NAP1L1,YWHAE,SYNCRIP,NME1,NPM1,MCM5,PSMC6,VDAC1,AP3S1,SLC25A3,KPNA2,NOLC1,CANX,XPO1,NDUFAB1,MCM2,HPRT1,CNBP,G3BP1
LC	Epithelial	HNRNPH1 (2752g)	HALLMARK_UV_RESPONSE_DN	NOTCH2,PEX14,NRP1,PTPN21,ATP2B4,IGFBP5,PMP22,IGF1R,ATXN1,RASA2,SLC7A1,DLG1,FBLN5,BMPR1A,PDLIM5,CAP2,BCKDHB,SMAD7,ZMIZ1,DAB2,TJP1,FHL2,VLDLR,NEK7,NR3C1,ADD3
LC	Mast	HNRNPH3 (411g)	HALLMARK_MYC_TARGETS_V1	ORC2,NAP1L1,KPNA2,RFC4,NOLC1,CANX,ACP1,HSPD1
LC	Mast	SF1 (755g)	HALLMARK_TGF_BETA_SIGNALING	APC,BMPR2,TGIF1
LC	Mast	SF1 (755g)	HALLMARK_MTORC1_SIGNALING	QDPR,ERO1A,GTF2H1,NMT1,PGM1,GOT1,GPI,SC5D,LDHA,FADS1,CDKN1A,CD9,P4HA1,SSR1,IDI1
LC	Mast	SF1 (755g)	HALLMARK_OXIDATIVE_PHOSPHORYLATION	POLR2F,CPT1A,DLST,GPI,ACADM,LDHA,ACAA1,PHYH,DLAT,ISCA1,ETFDH,MDH1
LC	Mast	MBNL1 (1015g)	HALLMARK_ADIPOGENESIS	STOM,ABCA1,CS,AIFM1,HIBCH,PGM1,SUCLG1,ALDH2,DLAT,IDH1,STAT5A
LC	Mast	MBNL1 (1015g)	HALLMARK_MYC_TARGETS_V1	XRCC6,PCNA,KPNB1,ACP1,PRDX4,ORC2,NAP1L1,SYNCRIP,PSMA4,RAD23B,NME1,PSMC6,DEK,CNBP,VDAC1,SLC25A3,LDHA,NOLC1,BUB3,SMARCC1
LC	Mast	FMR1 (1007g)	HALLMARK_MITOTIC_SPINDLE	NUSAP1,SMC1A,YWHAE,PDLIM5,NUMA1,NEDD9,ROCK1,BCL2L11,CDK1
LC	Mast	FMR1 (1007g)	HALLMARK_ANDROGEN_RESPONSE	ABHD2,FADS1,PDLIM5,XRCC6,IDI1,ITGAV,KRT8,LMAN1,ELL2,B4GALT1
LC	Mast	FMR1 (1007g)	HALLMARK_PROTEIN_SECRETION	CLTC,AP3S1,CLCN3,MAPK1,DNM1L,LMAN1,SOD1
LC	Mast	FMR1 (1007g)	HALLMARK_MTORC1_SIGNALING	MTHFD2,ACTR2,TXNRD1,HSPD1,EDEM1,IMMT,PSMC6,CANX,FADS1,SERP1,IDH1,CD9,HSP90B1,SSR1,ATP6V1D,HK2,IDI1,EIF2S2
LC	Mast	FMR1 (1007g)	HALLMARK_MYC_TARGETS_V1	XRCC6,ACP1,HSPD1,PRDX4,NAP1L1,YWHAE,NME1,PSMC6,GSPT1,GNL3,AP3S1,SLC25A3,NOLC1,CANX,BUB3,CNBP,EIF2S2
LC	Mast	FMR1 (1007g)	HALLMARK_OXIDATIVE_PHOSPHORYLATION	MGST3,ACAA2,CS,DLST,IMMT,ACADM,PDHA1,SLC25A3,ACAA1,SUCLG1,CYB5A,IDH1,NNT,ISCA1,SDHA,ATP6V1D,MDH1
LC	Mast	FMR1 (1007g)	HALLMARK_PEROXISOME	ALDH1A1,IDH1,ACAA1,SOD2,SCP2,ERCC1,CNBP,YWHAH,CLN6,SOD1,IDI1,FADS1,ATXN1
LC	Mast	SFPQ (179g)	HALLMARK_UNFOLDED_PROTEIN_RESPONSE	NOLC1,XPOT
LC	Mast	SFPQ (179g)	HALLMARK_MYC_TARGETS_V1	DEK,NOLC1,XPOT,CANX,ODC1,SMARCC1,GNL3
LC	Fibroblast	HNRNPK (23g)	HALLMARK_MYC_TARGETS_V1	YWHAE,PSMA4,CNBP
LC	Fibroblast	HNRNPF (537g)	HALLMARK_MYC_TARGETS_V1	HSPD1,PRDX4,ACP1,YWHAE,SYNCRIP,RAD23B,PSMC6,DEK,SLC25A3,AP3S1,NOLC1,CANX,NDUFAB1,HPRT1,CNBP
LC	Fibroblast	HNRNPF (537g)	HALLMARK_XENOBIOTIC_METABOLISM	PDLIM5,GABARAPL1,HPRT1,CYB5A,CAT,DHRS7,IGFBP4,ACP1,ALDH2,UGDH
LC	Fibroblast	HNRNPF (537g)	HALLMARK_OXIDATIVE_PHOSPHORYLATION	SLC25A3,NDUFAB1,VDAC2,MGST3,ATP6V1D,SUCLG1,GPI,CYB5A,HADHB
LC	Fibroblast	HNRNPDL (22g)	HALLMARK_MYC_TARGETS_V1	HSPD1,VDAC1
LC	Fibroblast	SRSF7 (143g)	HALLMARK_TNFA_SIGNALING_VIA_NFKB	TNFAIP3,BTG3,TGIF1
LC	Fibroblast	SFPQ (23g)	HALLMARK_G2M_CHECKPOINT	TOP2A,TOP1,NOLC1,CDKN3
LC	B cell	HNRNPK (578g)	HALLMARK_MTORC1_SIGNALING	QDPR,RRM2,PNP,ERO1A,CD9,GOT1,P4HA1,SSR1,GPI,IDI1,SC5D,CDKN1A
LC	B cell	TIAL1 (344g)	HALLMARK_MTORC1_SIGNALING	QDPR,ERO1A,CD9,GOT1,GPI,SSR1,CDKN1A
LC	B cell	SRSF7 (99g)	HALLMARK_TNFA_SIGNALING_VIA_NFKB	STAT5A,TGIF1
LC	B cell	HNRNPH1 (637g)	HALLMARK_MYC_TARGETS_V1	ORC2,AP3S1,KPNA2,RFC4,NOLC1,MCM5,CANX,HPRT1,CNBP,ACP1,HSPD1
LC	B cell	HNRNPF (581g)	HALLMARK_MYC_TARGETS_V1	ORC2,AP3S1,KPNA2,RFC4,NOLC1,MCM5,CANX,HPRT1,CNBP,ACP1,HSPD1
LC	B cell	HNRNPH3 (572g)	HALLMARK_MYC_TARGETS_V1	ORC2,AP3S1,KPNA2,RFC4,NOLC1,MCM5,CANX,HPRT1,CNBP,ACP1,HSPD1
LC	EC	PUM1 (1192g)	HALLMARK_MITOTIC_SPINDLE	DLG1,ABL1,NUMA1,FARP1,ROCK1,RFC1,SMC1A
LC	EC	PUM1 (1192g)	HALLMARK_HEME_METABOLISM	LAMP2,CLCN3,MGST3,ADD1,UROS,TFRC,BLVRB,TOP1,ISCA1,NR3C1
LC	EC	HNRNPH1 (1605g)	HALLMARK_MITOTIC_SPINDLE	KIF5B,RASA2,YWHAE,SPTAN1,FLNB,ABL1,TUBA4A,NUMA1,NEDD9,ROCK1
LC	EC	HNRNPH1 (1605g)	HALLMARK_APOPTOSIS	PDCD4,RARA,ADD1,VDAC2,SPTAN1,APP,SOD1,NEDD9,SOD2,SMAD7,DNAJC3,BTG3,SLC20A1,BCL2L1,ROCK1,XIAP,DNM1L,CD44
LC	EC	HNRNPH1 (1605g)	HALLMARK_ADIPOGENESIS	QDPR,PDCD4,STOM,MGST3,ACAA2,GBE1,CS,AIFM1,SDHC,HSPB8,ACLY,PGM1,ACADM,SOD1,PPARG,GPD2,CAT,SUCLG1,PHYH,IDH1,CDKN2C,HADH
LC	EC	HNRNPH1 (1605g)	HALLMARK_MYC_TARGETS_V1	XRCC6,PGK1,PRDX4,ORC2,NAP1L1,YWHAE,PSMA4,NME1,GNL3,VDAC1,SLC25A3,NOLC1,CANX,XPO1,BUB3,SMARCC1,CNBP
LC	EC	HNRNPH1 (1605g)	HALLMARK_OXIDATIVE_PHOSPHORYLATION	MGST3,ACAA2,CS,AIFM1,SDHC,CPT1A,DLST,VDAC2,ACADM,SUCLA2,HADHB,VDAC1,SLC25A3,SUCLG1,IDH2,CYB5A,PHYH,IDH1,ISCA1,SDHA,ATP6V1D
LC	EC	HNRNPH1 (1605g)	HALLMARK_UV_RESPONSE_DN	NRP1,ATP2B4,PMP22,IGF1R,ATXN1,RASA2,PPARG,SMAD7,MAPK14,DAB2,NEK7,NR3C1
LC	EC	HNRNPH3 (1562g)	HALLMARK_MITOTIC_SPINDLE	KIF5B,RASA2,YWHAE,SPTAN1,FLNB,ABL1,TUBA4A,NUMA1,NEDD9,ROCK1
LC	EC	HNRNPH3 (1562g)	HALLMARK_ADIPOGENESIS	QDPR,PDCD4,STOM,MGST3,ACAA2,GBE1,SDHC,AIFM1,HSPB8,ACLY,PGM1,ACADM,SOD1,PPARG,CAT,SUCLG1,PHYH,IDH1,CDKN2C,HADH
LC	EC	HNRNPH3 (1562g)	HALLMARK_MYC_TARGETS_V1	XRCC6,PGK1,PRDX4,ORC2,NAP1L1,YWHAE,PSMA4,NME1,GNL3,VDAC1,SLC25A3,CANX,XPO1,BUB3,SMARCC1,CNBP
LC	EC	HNRNPH3 (1562g)	HALLMARK_OXIDATIVE_PHOSPHORYLATION	MGST3,ACAA2,SDHC,AIFM1,CPT1A,DLST,VDAC2,ACADM,SUCLA2,HADHB,VDAC1,SLC25A3,SUCLG1,IDH2,CYB5A,PHYH,IDH1,ISCA1,SDHA,ATP6V1D
LC	EC	HNRNPH3 (1562g)	HALLMARK_UV_RESPONSE_DN	NRP1,ATP2B4,PMP22,IGF1R,ATXN1,RASA2,PPARG,SMAD7,MAPK14,DAB2,NEK7,NR3C1
LC	EC	SFPQ (178g)	HALLMARK_TNFA_SIGNALING_VIA_NFKB	NFIL3,PLPP3,GCH1,SOD2,BTG3,PDLIM5
LC	Myeloid	SF1 (1882g)	HALLMARK_MITOTIC_SPINDLE	NOTCH2,NUSAP1,KIF5B,DST,YWHAE,RASAL2,CDC27,KIF1B,ABL1,KIF20B,NUMA1,APC,FARP1,TOP2A,KATNA1,ROCK1,BCL2L11,SMC1A
LC	Myeloid	SF1 (1882g)	HALLMARK_G2M_CHECKPOINT	NOTCH2,TGFB1,CDC25B,NUSAP1,KIF5B,SLC7A1,RASAL2,CDC27,UCK2,ABL1,KIF20B,NUMA1,NASP,KPNA2,NOLC1,XPO1,MAPK14,KMT5A,TACC3,CTCF,MCM6,TOP2A,KATNA1,SMARCC1,ATRX,BUB3,SMC1A
LC	Myeloid	SF1 (1882g)	HALLMARK_APOPTOSIS	PDCD4,IGF2R,RARA,CTNNB1,CDC25B,CASP6,ADD1,ANKH,ISG20,GCH1,APP,SC5D,IFNGR1,SOD2,SMAD7,BCL2L1,TOP2A,ROCK1,BCL2L11
LC	Myeloid	SF1 (1882g)	HALLMARK_PROTEIN_SECRETION	IGF2R,CLCN3,ZW10,DST,SEC31A,KIF1B,TSG101,COG2,PAM
LC	Myeloid	SF1 (1882g)	HALLMARK_IL2_STAT5_SIGNALING	IGF2R,BCL2,NRP1,PLPP1,UCK2,BATF,CCND3,NFIL3,CD83,IFNGR1,FAH,PLIN2,BCL2L1,P4HA1,ITGAV,CAPG,HK2
LC	Myeloid	TUT1 (2225g)	HALLMARK_MITOTIC_SPINDLE	NOTCH2,NUSAP1,TIAM1,DST,YWHAE,RASAL2,DLG1,SPTBN1,SPTAN1,KIF22,FLNB,ABL1,KIF20B,AURKA,CENPF,TUBA4A,NUMA1,SMC4,SMC3,ROCK1,LRPPRC
LC	Myeloid	TUT1 (2225g)	HALLMARK_G2M_CHECKPOINT	NOTCH2,NUSAP1,HNRNPD,CDKN3,SLC7A1,RASAL2,SYNCRIP,ILF3,MKI67,KIF22,ODC1,UCK2,TRA2B,ABL1,KIF20B,AURKA,CENPF,NUMA1,KPNA2,NOLC1,SMC4,XPO1,MAPK14,KMT5A,TACC3,CTCF,MCM6,YTHDC1,TOP1,SMARCC1,LBR,ATRX,BUB3
LC	Myeloid	TUT1 (2225g)	HALLMARK_ADIPOGENESIS	QDPR,PDCD4,STOM,ABCA1,PRDX3,CS,AIFM1,SDHC,HIBCH,GRPEL1,ACLY,PGM1,SCARB1,SOD1,ACADM,PPARG,AK2,IDH3A,GPD2,CAT,SUCLG1,ALDH2,DLAT,IDH1,MGLL
LC	Myeloid	TUT1 (2225g)	HALLMARK_PROTEIN_SECRETION	LAMP2,CTSC,ABCA1,COPB2,DST,SEC31A,SOD1,ANP32E,TSG101,COG2,PAM,RPS6KA3
LC	Myeloid	TUT1 (2225g)	HALLMARK_E2F_TARGETS	MTHFD2,POLD3,PCNA,UNG,HNRNPD,PRDX4,CDKN3,ORC2,SYNCRIP,NME1,ILF3,MKI67,KIF22,TFRC,TRA2B,AK2,AURKA,ANP32E,KPNA2,NOLC1,SMC4,XPO1,TP53,TACC3,CTCF,SMC3,MCM6,LBR,RPA1
LC	Myeloid	TUT1 (2225g)	HALLMARK_MYC_TARGETS_V1	PRDX3,PCNA,XPOT,HNRNPD,ACP1,PRDX4,ORC2,YWHAE,SYNCRIP,NME1,ODC1,TRA2B,KPNA2,NOLC1,CANX,XPO1,MCM6,BUB3,HPRT1,SMARCC1
LC	Myeloid	TUT1 (2225g)	HALLMARK_FATTY_ACID_METABOLISM	SDHC,HIBCH,HMGCL,DLST,UROS,ODC1,ACADM,NSDHL,ACOT8,BCKDHB,GABARAPL1,GPD2,ACAA1,SUCLG1,KMT5A,IDH1,MGLL,ACSL4,SDHA,ETFDH,MDH1,YWHAH,IDI1
LC	Myeloid	TUT1 (2225g)	HALLMARK_GLYCOLYSIS	ERO1A,CASP6,COPB2,SDHC,PLOD1,ISG20,TGFBI,SOD1,NSDHL,PFKP,QSOX1,AURKA,MED24,COG2,PAM,CYB5A,IDH1,MDH1,P4HA1,AK3,B4GALT1
LC	Myeloid	TUT1 (2225g)	HALLMARK_REACTIVE_OXYGEN_SPECIES_PATHWAY	GCLM,TXNRD1,CAT,SOD2,ABCC1,PRNP,SOD1,PRDX4,PFKP
LC	Myeloid	TUT1 (2225g)	HALLMARK_IL2_STAT5_SIGNALING	NRP1,TIAM1,PUS1,ODC1,UCK2,CCND3,SLC2A3,CD83,GABARAPL1,PRNP,BCL2L1,P4HA1,ITGAV,BMPR2
LC	Myeloid	HNRNPF (1780g)	HALLMARK_MITOTIC_SPINDLE	NOTCH2,SMC1A,ITSN1,YWHAE,DST,DLG1,CDC27,SPTAN1,KIF1B,ABL1,KIF20B,NUMA1,SMC4,KATNA1,ROCK1,BCL2L11,CDK1
LC	Myeloid	HNRNPF (1780g)	HALLMARK_G2M_CHECKPOINT	NOTCH2,RPA2,TMPO,SYNCRIP,RAD23B,MCM5,MKI67,CDC27,UCK2,ABL1,KIF20B,NUMA1,NASP,KPNA2,SMC4,XPO1,KMT5A,TACC3,CTCF,KATNA1,SMARCC1,CDK1,SMC1A
LC	Myeloid	HNRNPF (1780g)	HALLMARK_PROTEIN_SECRETION	LAMP2,VPS4B,SEC24D,DST,KIF1B,TSG101,COG2,MAPK1,DNM1L,PAM,CLTC,RPS6KA3
LC	Myeloid	HNRNPF (1780g)	HALLMARK_MYC_TARGETS_V1	ACP1,PRDX4,NAP1L1,YWHAE,SYNCRIP,RAD23B,NME1,MCM5,PSMC6,DEK,SLC25A3,KPNA2,CANX,XPO1,SMARCC1
LC	Myeloid	HNRNPH1 (1780g)	HALLMARK_MITOTIC_SPINDLE	NOTCH2,SMC1A,ITSN1,YWHAE,DST,DLG1,CDC27,SPTAN1,KIF1B,ABL1,KIF20B,NUMA1,SMC4,KATNA1,ROCK1,BCL2L11,CDK1
LC	Myeloid	HNRNPH1 (1780g)	HALLMARK_G2M_CHECKPOINT	NOTCH2,RPA2,TMPO,SYNCRIP,RAD23B,MCM5,MKI67,CDC27,UCK2,ABL1,KIF20B,NUMA1,NASP,KPNA2,SMC4,XPO1,KMT5A,TACC3,CTCF,KATNA1,SMARCC1,CDK1,SMC1A
LC	Myeloid	HNRNPH1 (1780g)	HALLMARK_PROTEIN_SECRETION	LAMP2,VPS4B,SEC24D,DST,KIF1B,TSG101,COG2,MAPK1,DNM1L,PAM,CLTC,RPS6KA3
LC	Myeloid	SRSF7 (76g)	HALLMARK_MYC_TARGETS_V2	PUS1,NOLC1,UNG,GNL3
LC	Cancer	HNRNPK (2280g)	HALLMARK_MITOTIC_SPINDLE	NUSAP1,KIF5B,DST,YWHAE,SPTAN1,FBXO5,CENPF,NUMA1,APC,DLGAP5,KIF4A,SMC4,ROCK1,CDK1,CDC42BPA
LC	Cancer	HNRNPK (2280g)	HALLMARK_TGF_BETA_SIGNALING	APC,CDH1,BMPR2,BMPR1A,PMEPA1,TGIF1
LC	Cancer	HNRNPK (2280g)	HALLMARK_ESTROGEN_RESPONSE_EARLY	RPS6KA2,PAPSS2,BCL2,SCNN1A,IGF1R,MYOF,OPN3,STC2,FAM102A,SCARB1,BLVRB,SLC2A1,ELOVL5,MAPT,TMPRSS3,ARL3,NBL1,FKBP5,IL6ST,BAG1,NRIP1,AFF1,AMFR,FHL2,LRIG1,CD44
LC	Cancer	HNRNPK (2280g)	HALLMARK_MTORC1_SIGNALING	QDPR,MTHFD2,PGK1,ERO1A,IGFBP5,HSPD1,GTF2H1,RRM2,PSMA4,PNP,NMT1,PGM1,GOT1,GPI,SLC2A1,ELOVL5,SC5D,SLC2A3,DHCR24,LDHA,SORD,ME1,PIK3R3,FADS1,CDKN1A,VLDLR,CD9,P4HA1,SSR1,IDI1
LC	Cancer	HNRNPK (2280g)	HALLMARK_MYC_TARGETS_V1	TFDP1,PRDX3,PGK1,HNRNPD,HSPD1,ACP1,ORC2,USP1,YWHAE,PSMA4,RAD23B,GSPT1,LDHA,NOLC1,NDUFAB1,BUB3,CNBP,G3BP1,CDC45
LC	Cancer	MBNL1 (2733g)	HALLMARK_MITOTIC_SPINDLE	TTK,KIF5B,TIAM1,RASA2,LMNB1,SPTBN1,PLK1,CDC27,FLNB,PDLIM5,FBXO5,TUBA4A,NUMA1,SMC3,ROCK1,EPB41,KIF11,RFC1,LRPPRC,SMC1A
LC	Cancer	MBNL1 (2733g)	HALLMARK_G2M_CHECKPOINT	TTK,SMAD3,TGFB1,KIF5B,KPNB1,STIL,SLC7A1,LMNB1,SYNCRIP,PLK1,ILF3,CDC27,GSPT1,FBXO5,CDKN1B,NUMA1,NASP,NOLC1,KMT5A,TACC3,MCM6,YTHDC1,GINS2,TOP1,SMARCC1,PDS5B,KIF11,BUB3,G3BP1,SMC1A
LC	Cancer	MBNL1 (2733g)	HALLMARK_ADIPOGENESIS	PDCD4,STOM,PEX14,ACAA2,GBE1,CS,AIFM1,HSPB8,LIFR,PGM1,SCARB1,SOD1,PPARG,AK2,ACO2,GPD2,COL4A1,IFNGR1,CAT,FAH,SUCLG1,ALDH2,PHYH,IDH1,SCP2
LC	Cancer	MBNL1 (2733g)	HALLMARK_ESTROGEN_RESPONSE_EARLY	RPS6KA2,SULT2B1,PAPSS2,CHPT1,SCNN1A,DYNLT3,PDLIM3,PRSS23,MYOF,HSPB8,OPN3,STC2,TIAM1,FAM102A,SLC1A4,MICB,FLNB,SCARB1,IGFBP4,MAPT,ARL3,NBL1,ITPK1,IL6ST,TGM2,NRIP1,AFF1,KRT8,AMFR,CD44,ADD3
LC	Cancer	MBNL1 (2733g)	HALLMARK_ESTROGEN_RESPONSE_LATE	PDCD4,SULT2B1,RPS6KA2,PAPSS2,HOMER2,CHPT1,SCNN1A,DYNLT3,PDLIM3,PRSS23,MYOF,STIL,OPN3,HSPB8,TIAM1,FAM102A,SLC1A4,MICB,FLNB,SCARB1,IGFBP4,MAPT,ARL3,CDH1,NBL1,ITPK1,IL6ST,NRIP1,AFF1,BTG3,IDH2,AMFR,GINS2,HPRT1,CD44,ADD3
LC	Cancer	MBNL1 (2733g)	HALLMARK_ANDROGEN_RESPONSE	HOMER2,SEC24D,LIFR,SPCS3,SCD,CCND3,PDLIM5,KRT8,FADS1,ITGAV,PMEPA1,RPS6KA3,LMAN1
LC	Cancer	MBNL1 (2733g)	HALLMARK_PROTEIN_SECRETION	VPS4B,SEC24D,COPB2,SEC31A,SOD1,AP3S1,ANP32E,TSG101,COG2,MAPK1,DNM1L,PAM,CLTC,RPS6KA3,LMAN1
LC	Cancer	MBNL1 (2733g)	HALLMARK_UNFOLDED_PROTEIN_RESPONSE	PSAT1,KIF5B,STC2,SPCS3,EDEM1,NPM1,SLC1A4,SEC31A,NOLC1,DNAJC3,SERP1,HSPA9,HSP90B1,SSR1
LC	Cancer	MBNL1 (2733g)	HALLMARK_PI3K_AKT_MTOR_SIGNALING	ACTR2,UBE2D3,TIAM1,CDKN1B,MAPK1,PIK3R3,CLTC,HSP90B1,RPS6KA3,MAP2K3
LC	Cancer	MBNL1 (2733g)	HALLMARK_MTORC1_SIGNALING	PSAT1,ACTR2,PGK1,UBE2D3,GBE1,AK4,UNG,GCLC,HSPD1,GTF2H1,RRM2,EDEM1,SCD,PNP,PLK1,SLC1A4,PLOD2,PGM1,GOT1,GPI,TFRC,SC5D,TUBA4A,LDHA,CANX,PIK3R3,FADS1,SERP1,HSPA9,IDH1,VLDLR,HPRT1,HSP90B1,EIF2S2,SSR1,ATP6V1D,MAP2K3,ADD3
LC	Cancer	MBNL1 (2733g)	HALLMARK_E2F_TARGETS	NUDT21,PRPS1,UNG,RRM2,ORC2,LMNB1,SYNCRIP,PLK1,NME1,ILF3,GSPT1,TFRC,AK2,CDKN1B,ANP32E,LIG1,NASP,NOLC1,TP53,TACC3,SMC3,MCM6,BRCA1,PDS5B,CCNE1,RFC1,DUT,USP1,SMC1A
LC	Cancer	MBNL1 (2733g)	HALLMARK_MYC_TARGETS_V1	PGK1,RFC4,KPNB1,HSPD1,ACP1,ORC2,SYNCRIP,NME1,NPM1,GSPT1,CNBP,GNL3,VDAC1,AP3S1,SLC25A3,LDHA,NOLC1,CANX,MCM6,BUB3,HPRT1,SMARCC1,G3BP1,DUT,USP1,EIF2S2
LC	Cancer	MBNL1 (2733g)	HALLMARK_GLYCOLYSIS	PGK1,CASP6,COPB2,AK4,PRPS1,GCLC,STC2,TGFBI,PLOD2,GOT1,CLN6,SOD1,PC,NT5E,QSOX1,NASP,COG2,LDHA,CD44,PAM,CYB5A,IDH1,MXI1,VLDLR,VCAN,AK3
LC	Cancer	MBNL1 (2733g)	HALLMARK_UV_RESPONSE_DN	PEX14,SMAD3,NRP1,PMP22,ATXN1,RASA2,SLC7A1,ABCC1,PDLIM5,PPARG,CDKN1B,CAP2,BCKDHB,PIK3R3,YTHDC1,VLDLR,NEK7,ADD3
LC	Cancer	TIAL1 (2792g)	HALLMARK_MITOTIC_SPINDLE	CENPE,NUSAP1,KIF5B,RASA2,DST,LMNB1,DLG1,PLK1,KIF22,PDLIM5,KIF20B,FBXO5,NUMA1,APC,DLGAP5,KIF4A,KIF23,SMC4,FARP1,ROCK1,KIF11,TPX2,CDK1,CDC42BPA
LC	Cancer	TIAL1 (2792g)	HALLMARK_TGF_BETA_SIGNALING	CTNNB1,THBS1,BMPR1A,APC,CDH1,PMEPA1,BMPR2,TGIF1
LC	Cancer	TIAL1 (2792g)	HALLMARK_G2M_CHECKPOINT	CENPE,TFDP1,NUSAP1,CDC25B,KIF5B,HNRNPD,CDKN3,POLA2,LMNB1,SYNCRIP,RAD23B,PLK1,MKI67,KIF22,ODC1,GSPT1,MYBL2,TRA2B,CDC45,PLK4,KIF20B,FBXO5,NUMA1,NASP,KPNA2,KIF4A,NOLC1,SMC4,KIF23,XPO1,MAPK14,KMT5A,CTCF,MCM6,CDKN2C,TOP1,KIF11,TPX2,BUB3,CDK1,G3BP1,CCNF
LC	Cancer	TIAL1 (2792g)	HALLMARK_ANDROGEN_RESPONSE	SEC24D,PLPP1,ANKH,LIFR,B4GALT1,ELOVL5,ELL2,PDLIM5,DHCR24,SORD,FKBP5,ZMIZ1,FADS1,RRP12,INPP4B,ITGAV,PMEPA1,ABHD2,RPS6KA3,LMAN1,IDI1
LC	Cancer	TIAL1 (2792g)	HALLMARK_PROTEIN_SECRETION	CTSC,CLCN3,SEC24D,ZW10,DST,SEC31A,AP3S1,TSG101,COG2,PAM,CLTC,RPS6KA3,LMAN1
LC	Cancer	TIAL1 (2792g)	HALLMARK_MTORC1_SIGNALING	QDPR,CTSC,ACTR2,PGK1,ERO1A,TXNRD1,IGFBP5,UNG,GCLC,HSPD1,PLK1,IMMT,ACLY,PGM1,NMT1,GOT1,GPI,ELOVL5,SC5D,DHCR24,SORD,DHCR7,PIK3R3,FADS1,CDKN1A,VLDLR,CD9,P4HA1,SSR1,HK2,IDI1,CCNF,EIF2S2
LC	Cancer	TIAL1 (2792g)	HALLMARK_E2F_TARGETS	NUDT21,CENPE,CDC25B,POLD3,PCNA,PRPS1,UNG,HNRNPD,PRDX4,ZW10,POLA2,CDKN3,ORC2,LMNB1,SYNCRIP,PLK1,NME1,MKI67,KIF22,GSPT1,MYBL2,TRA2B,PLK4,AK2,LIG1,NASP,KPNA2,DLGAP5,KIF4A,NOLC1,SMC4,XPO1,CTCF,MCM6,CDKN2C,CCNE1,CDK1,CDKN1A
LC	Cancer	TIAL1 (2792g)	HALLMARK_MYC_TARGETS_V1	TFDP1,PRDX3,PGK1,PCNA,XPOT,HNRNPD,HSPD1,PRDX4,ORC2,SYNCRIP,RAD23B,NME1,ODC1,GSPT1,TRA2B,VDAC1,AP3S1,KPNA2,NOLC1,XPO1,MCM6,BUB3,G3BP1,CDC45,EIF2S2
LC	Cancer	TIAL1 (2792g)	HALLMARK_UV_RESPONSE_DN	PEX14,ATP2B4,IGFBP5,IGF1R,ATXN1,RASA2,DLG1,BMPR1A,ABCC1,CDC42BPA,PDLIM5,PPARG,CAP2,MAPK14,ZMIZ1,PIK3R3,VLDLR,INPP4B,NEK7
LC	Cancer	SF1 (2265g)	HALLMARK_MITOTIC_SPINDLE	TTK,CENPE,NUSAP1,KIF5B,YWHAE,RASAL2,DST,CDC27,KIF1B,ABL1,FBXO5,KIF20B,TUBA4A,NUMA1,APC,DLGAP5,FARP1,TOP2A,KATNA1,ROCK1,BCL2L11,KIF11,CDC42BPA,SMC1A
LC	Cancer	SF1 (2265g)	HALLMARK_TGF_BETA_SIGNALING	CTNNB1,TGFB1,APC,SMAD3,CDH1,THBS1,BMP2,BMPR1A
LC	Cancer	SF1 (2265g)	HALLMARK_G2M_CHECKPOINT	TTK,CENPE,TGFB1,SMAD3,NUSAP1,CDC25B,KIF5B,STIL,POLA2,SLC7A1,RASAL2,CDC27,UCK2,ABL1,KIF20B,FBXO5,NUMA1,NASP,KPNA2,NOLC1,XPO1,MAPK14,KMT5A,TACC3,CTCF,MCM6,TOP2A,KATNA1,SMARCC1,KIF11,ATRX,BUB3,CDC45,SMC1A
LC	Cancer	SF1 (2265g)	HALLMARK_ESTROGEN_RESPONSE_LATE	PDCD4,SULT2B1,RPS6KA2,PAPSS2,BCL2,ATP2B4,CHPT1,SCNN1A,PDLIM3,PRSS23,HSPB8,MYOF,OPN3,STIL,ISG20,FAM102A,SLC1A4,BATF,IGFBP4,MAPT,TMPRSS3,CDH1,ITPK1,BAG1,NRIP1,AFF1,FARP1,DHCR7,UGDH,IDH2,TOP2A,CD9,ABHD2,ADD3
LC	Cancer	SF1 (2265g)	HALLMARK_E2F_TARGETS	CENPE,CDC25B,POLD3,PRPS1,UNG,PRDX4,ZW10,POLA2,NME1,DEK,TFRC,NASP,KPNA2,DLGAP5,NOLC1,XPO1,TACC3,CTCF,MCM6,TOP2A,BRCA1,CCNE1,SMC1A
LC	Cancer	SF1 (2265g)	HALLMARK_UV_RESPONSE_DN	SMAD3,NRP1,ATP2B4,IGFBP5,IGF1R,ATXN1,SLC7A1,BMPR1A,CDC42BPA,CAP2,MAPK14,PIK3R3,VLDLR,INPP4B,ATRX,ADD3
LC	Cancer	SF1 (2265g)	HALLMARK_IL2_STAT5_SIGNALING	IGF2R,BCL2,NRP1,PLPP1,IGF1R,UCK2,BATF,CCND3,NFIL3,CD83,BMP2,IFNGR1,FAH,PLIN2,BCL2L1,CCNE1,HK2,P4HA1,ITGAV,CAPG,LRIG1
LC	Cancer	HNRNPH3 (30g)	HALLMARK_G2M_CHECKPOINT	KPNA2,RACGAP1,PLK1,PRC1,TACC3
LC	Cancer	HNRNPH3 (30g)	HALLMARK_E2F_TARGETS	KPNA2,RACGAP1,PLK1,TACC3
LC	Cancer	SFPQ (133g)	HALLMARK_MITOTIC_SPINDLE	CENPE,TOP2A,DLGAP5,PLK1,CDC27,TPX2,FBXO5
LC	Cancer	SFPQ (133g)	HALLMARK_G2M_CHECKPOINT	CENPE,TOP2A,PLK1,PDS5B,CDC27,TPX2,SMARCC1,TACC3,STIL,FBXO5
LC	Cancer	SFPQ (133g)	HALLMARK_E2F_TARGETS	CENPE,ANP32E,TOP2A,DLGAP5,PLK1,PDS5B,TACC3
LC	T cell	SRSF7 (33g)	HALLMARK_TNFA_SIGNALING_VIA_NFKB	BTG3,CD44
LC	T cell	HNRNPF (537g)	HALLMARK_MYC_TARGETS_V1	NAP1L1,TFDP1,DUT,NME1,MCM5,CANX,DEK,HNRNPD
LC	T cell	HNRNPF (537g)	HALLMARK_OXIDATIVE_PHOSPHORYLATION	ACAA2,SDHC,AIFM1,POLR2F,DLST,GPI,PDHA1,SUCLG1,IDH2,CYB5A,ATP6V1D,HSPA9,ISCA1,SDHA,ETFDH
LC	T cell	TIAL1 (479g)	HALLMARK_MYC_TARGETS_V1	NAP1L1,PSMA4,TFDP1,KPNA2,LDHA,NME1,NOLC1,DUT,RAD23B,HSPD1,VDAC1
LC	T cell	HNRNPK (36g)	HALLMARK_MYC_TARGETS_V1	SLC25A3,YWHAE,NAP1L1,PGK1,NME1,NPM1
OvC	T cell	HNRNPF (779g)	HALLMARK_MITOTIC_SPINDLE	NUSAP1,KIF5B,SPTBN1,SPTAN1,PDLIM5,CENPF,NUMA1,TOP2A,ROCK1,BCL2L11,CDK1
OvC	T cell	HNRNPF (779g)	HALLMARK_MYC_TARGETS_V1	RFC4,HNRNPD,ACP1,HSPD1,NAP1L1,NME1,KPNA2,NOLC1,CANX,DUT
OvC	T cell	HNRNPF (779g)	HALLMARK_OXIDATIVE_PHOSPHORYLATION	ACAA2,SDHC,ETFDH,POLR2F,VDAC2,GPI,PDHA1,SUCLG1,IDH2,CYB5A,HSPA9,IDH1,ISCA1,SDHA,ATP6V1D
OvC	T cell	HNRNPH1 (673g)	HALLMARK_MITOTIC_SPINDLE	CENPF,NUMA1,SPTBN1,DLG1,ROCK1,NUSAP1,PDLIM5,TOP2A,KIF5B,BCL2L11
OvC	T cell	HNRNPH1 (673g)	HALLMARK_MYC_TARGETS_V1	RFC4,ACP1,HSPD1,NAP1L1,NME1,MCM5,AP3S1,KPNA2,NOLC1,CANX,HPRT1,CNBP,DUT
OvC	T cell	HNRNPH1 (673g)	HALLMARK_OXIDATIVE_PHOSPHORYLATION	ACAA2,ETFDH,POLR2F,VDAC2,GPI,PDHA1,SUCLG1,IDH2,CYB5A,HSPA9,IDH1,SDHA,ATP6V1D
OvC	T cell	HNRNPH1 (673g)	HALLMARK_P53_PATHWAY	STOM,XPC,TGFB1,S100A10,FOXO3,ERCC5,APP,SEC61A1
OvC	T cell	MBNL1 (1277g)	HALLMARK_MITOTIC_SPINDLE	KIF5B,SMC1A,RASA2,LMNB1,SPTBN1,CDC27,TUBA4A,NUMA1,SMC3,ROCK1,RFC1,LRPPRC
OvC	T cell	MBNL1 (1277g)	HALLMARK_G2M_CHECKPOINT	TGFB1,SMAD3,KIF5B,KPNB1,LMNB1,SYNCRIP,ILF3,CDC27,GSPT1,CDKN1B,NUMA1,NASP,NOLC1,TACC3,MCM6,YTHDC1,TOP1,SMARCC1,PDS5B,BUB3,G3BP1,SMC1A
OvC	T cell	MBNL1 (1277g)	HALLMARK_PROTEIN_SECRETION	LAMP2,VPS4B,COPB2,SEC31A,SOD1,AP3S1,ANP32E,TSG101,COG2,MAPK1,DNM1L,CLTC,RPS6KA3,LMAN1
OvC	T cell	MBNL1 (1277g)	HALLMARK_UNFOLDED_PROTEIN_RESPONSE	KIF5B,SPCS3,EDEM1,NPM1,SEC31A,NOLC1,DNAJC3,SERP1,HSPA9,HSP90B1,SSR1
OvC	T cell	MBNL1 (1277g)	HALLMARK_MTORC1_SIGNALING	ACTR2,PGK1,UBE2D3,HSPD1,GTF2H1,RRM2,EDEM1,PNP,PGM1,GPI,TFRC,TUBA4A,LDHA,CANX,SERP1,HSPA9,IDH1,HPRT1,HSP90B1,EIF2S2,SSR1,ATP6V1D,MAP2K3,ADD3
OvC	T cell	MBNL1 (1277g)	HALLMARK_E2F_TARGETS	NUDT21,PRPS1,RRM2,LMNB1,NAP1L1,SYNCRIP,NME1,ILF3,GSPT1,TFRC,AK2,CDKN1B,ANP32E,NASP,NOLC1,TP53,TACC3,SMC3,MCM6,PDS5B,RFC1,DUT,USP1,SMC1A
OvC	T cell	MBNL1 (1277g)	HALLMARK_MYC_TARGETS_V1	PGK1,RFC4,KPNB1,HSPD1,ACP1,NAP1L1,SYNCRIP,NME1,NPM1,GSPT1,CNBP,GNL3,VDAC1,AP3S1,SLC25A3,LDHA,NOLC1,CANX,MCM6,BUB3,HPRT1,SMARCC1,G3BP1,DUT,USP1,EIF2S2
OvC	T cell	MBNL1 (1277g)	HALLMARK_OXIDATIVE_PHOSPHORYLATION	ACAA2,CPT1A,VDAC2,GPI,SUCLA2,COX17,HADHB,VDAC1,ACO2,SLC25A3,LDHA,SUCLG1,IDH2,CYB5A,ATP6V1D,HSPA9,IDH1,LRPPRC,ISCA1,ETFDH
OvC	T cell	SRSF7 (695g)	HALLMARK_G2M_CHECKPOINT	MCM6,YTHDC1,TGFB1,SYNCRIP,SMAD3,ILF3,PDS5B,ATRX,MAPK14,TRA2B
OvC	T cell	SFPQ (18g)	HALLMARK_G2M_CHECKPOINT	NOLC1,TOP2A,CDKN3
OvC	Myeloid	HNRNPF (343g)	HALLMARK_G2M_CHECKPOINT	MCM6,GINS2,KPNA2,DKC1,ILF3,MCM5,KIF5B,ODC1,CDK1,G3BP1,SMC1A
OvC	Myeloid	HNRNPF (343g)	HALLMARK_UNFOLDED_PROTEIN_RESPONSE	HSPA9,DKC1,NPM1,SLC1A4,KIF5B,XPOT,SSR1
OvC	Myeloid	HNRNPF (343g)	HALLMARK_E2F_TARGETS	MCM6,NME1,ILF3,KPNA2,MCM5,PRPS1,CDK1,PRDX4,AK2,USP1,SMC1A
OvC	Myeloid	HNRNPF (343g)	HALLMARK_MYC_TARGETS_V1	PRDX3,XPOT,ACP1,PRDX4,NME1,NPM1,MCM5,ODC1,AP3S1,SLC25A3,KPNA2,LDHA,CANX,MCM6,G3BP1,USP1
OvC	Myeloid	HNRNPF (343g)	HALLMARK_FATTY_ACID_METABOLISM	ACO2,LDHA,ACAA2,ODC1,HADH,SUCLG1,SDHA,ETFDH,HIBCH,PDHA1,HADHB
OvC	Myeloid	HNRNPF (343g)	HALLMARK_OXIDATIVE_PHOSPHORYLATION	PRDX3,ACAA2,GRPEL1,PDHA1,HADHB,COX17,ACO2,SLC25A3,NDUFS3,LDHA,SUCLG1,HSPA9,SDHA,ETFDH
OvC	Myeloid	HNRNPK (26g)	HALLMARK_MYC_TARGETS_V1	SLC25A3,YWHAE,PSMA4,PGK1
OvC	Myeloid	SRSF7 (173g)	HALLMARK_E2F_TARGETS	NME1,NOLC1,MCM3,HNRNPD,TRA2B,TACC3
OvC	Myeloid	SRSF7 (173g)	HALLMARK_MYC_TARGETS_V1	NME1,NOLC1,HNRNPD,CNBP,TRA2B
OvC	Myeloid	TRA2B (20g)	HALLMARK_TNFA_SIGNALING_VIA_NFKB	CD83
OvC	Myeloid	NONO (1635g)	HALLMARK_MITOTIC_SPINDLE	NOTCH2,CENPE,NUSAP1,YWHAE,RASAL2,CDC27,KIF1B,KIF20B,NUMA1,SMC4,TOP2A,KATNA1,ROCK1,TPX2,SMC1A
OvC	Myeloid	NONO (1635g)	HALLMARK_DNA_REPAIR	POLD3,POLR2F,PNP,NME1,ERCC5,COX17,TSG101,DUT,SEC61A1
OvC	Myeloid	NONO (1635g)	HALLMARK_G2M_CHECKPOINT	NOTCH2,CENPE,TGFB1,TFDP1,NUSAP1,CDKN3,RASAL2,MCM5,CDC27,STAG1,GSPT1,KIF20B,NUMA1,NASP,KPNA2,SMC4,MAPK14,TOP2A,KATNA1,TOP1,TPX2,ATRX,SMARCC1,SMC1A
OvC	Myeloid	NONO (1635g)	HALLMARK_ADIPOGENESIS	PDCD4,PRDX3,CS,AIFM1,SDHC,HIBCH,GRPEL1,ACLY,PGM1,NMT1,SCARB1,SOD1,ACADM,CAT,FAH,SUCLG1,ALDH2,DLAT,STAT5A,DHRS7
OvC	Myeloid	NONO (1635g)	HALLMARK_PROTEIN_SECRETION	LAMP2,SEC31A,KIF1B,SOD1,ANP32E,TSG101,COG2,PAM
OvC	Myeloid	NONO (1635g)	HALLMARK_OXIDATIVE_PHOSPHORYLATION	PRDX3,CS,AIFM1,SDHC,POLR2F,GRPEL1,DLST,GPI,ACADM,HADHB,COX17,SUCLG1,CYB5A,ATP6V1D,DLAT,ISCA1,SDHA,ETFDH,MDH1
OvC	B cell	ELAVL1 (403g)	HALLMARK_MITOTIC_SPINDLE	DST,NUMA1,DLG1,ROCK1,KIF5B,SPTAN1
OvC	B cell	ELAVL1 (403g)	HALLMARK_G2M_CHECKPOINT	NUMA1,TFDP1,CDKN2C,NOLC1,KIF5B,MAPK14,BUB3,KMT5A,HNRNPD,CTCF
OvC	B cell	TIAL1 (1536g)	HALLMARK_MITOTIC_SPINDLE	NUSAP1,KIF5B,DLG1,PDLIM5,NUMA1,APC,SMC4,ROCK1
OvC	B cell	TIAL1 (1536g)	HALLMARK_DNA_REPAIR	NUDT21,PCNA,POLR2F,HCLS1,NME1,ERCC5,COX17,TSG101,ERCC1,SEC61A1
OvC	B cell	TIAL1 (1536g)	HALLMARK_G2M_CHECKPOINT	TFDP1,NUSAP1,CDC25B,KIF5B,HNRNPD,CDKN3,SYNCRIP,RAD23B,MKI67,ODC1,GSPT1,MYBL2,TRA2B,NUMA1,KPNA2,NOLC1,SMC4,MAPK14,KMT5A,CTCF,CDKN2C,TOP1,BUB3,G3BP1
OvC	B cell	TIAL1 (1536g)	HALLMARK_ANDROGEN_RESPONSE	SEC24D,PLPP1,ANKH,B4GALT1,ELOVL5,ELL2,PDLIM5,DHCR24,FKBP5,ITGAV,PMEPA1,ABHD2,IDI1
OvC	B cell	TIAL1 (1536g)	HALLMARK_PROTEIN_SECRETION	LAMP2,CTSC,CLCN3,SEC24D,SEC31A,AP3S1,TSG101,COG2,PAM,CLTC,SSPN
OvC	B cell	TIAL1 (1536g)	HALLMARK_MTORC1_SIGNALING	QDPR,CTSC,ACTR2,ERO1A,IGFBP5,HSPD1,ACLY,NMT1,GOT1,GPI,ELOVL5,SC5D,DHCR24,PIK3R3,CDKN1A,CD9,P4HA1,SSR1,IDI1
OvC	B cell	TIAL1 (1536g)	HALLMARK_MYC_TARGETS_V1	TFDP1,PRDX3,PCNA,XPOT,HNRNPD,HSPD1,NAP1L1,SYNCRIP,RAD23B,NME1,ODC1,GSPT1,TRA2B,VDAC1,AP3S1,KPNA2,NOLC1,BUB3,G3BP1
OvC	B cell	TIAL1 (1536g)	HALLMARK_OXIDATIVE_PHOSPHORYLATION	PRDX3,MGST3,CS,AIFM1,SDHC,POLR2F,GRPEL1,GPI,ACADM,SUCLA2,COX17,HADHB,VDAC1,ACO2,NDUFS3,ACAA1,CYB5A,DLAT,ISCA1,ETFDH
OvC	B cell	HNRNPH3 (868g)	HALLMARK_MITOTIC_SPINDLE	NOTCH2,KIF5B,DLG1,KIF20B,CENPF,NEDD9,TOP2A,ROCK1,BCL2L11
OvC	B cell	HNRNPH3 (868g)	HALLMARK_OXIDATIVE_PHOSPHORYLATION	ACAA2,SDHC,AIFM1,POLR2F,DLST,GPI,PDHA1,SUCLG1,IDH2,CYB5A,ATP6V1D,HSPA9,DLAT,ISCA1,SDHA,ETFDH
OvC	B cell	SFPQ (150g)	HALLMARK_G2M_CHECKPOINT	NASP,NUSAP1,MCM5,KMT5A,KIF20B
OvC	EC	HNRNPK (1177g)	HALLMARK_ADIPOGENESIS	PDCD4,STOM,PRDX3,GBE1,AIFM1,HSPB8,ACADM,PPARG,AK2,RETSAT,STAT5A,DHRS7
OvC	EC	HNRNPK (1177g)	HALLMARK_MYC_TARGETS_V1	XRCC6,PRDX3,PGK1,ACP1,PRDX4,NAP1L1,YWHAE,PSMA4,NPM1,GSPT1,TRA2B,GNL3,SLC25A3,KPNA2,NOLC1,SMARCC1,CNBP
OvC	EC	HNRNPK (1177g)	HALLMARK_OXIDATIVE_PHOSPHORYLATION	PRDX3,AIFM1,CPT1A,ACADM,HADHB,SLC25A3,ACAA1,CYB5A,ATP6V1D,HSPA9,ISCA1,ETFDH,RETSAT
OvC	EC	HNRNPF (2547g)	HALLMARK_MITOTIC_SPINDLE	KIF5B,SMC1A,YWHAE,DLG1,SPTBN1,SPTAN1,KIF22,FLNB,KIF1B,ABL1,KIF20B,TUBA4A,NEDD9,FARP1,SMC3,ROCK1,EPB41,BCL2L11,CDK1,LRPPRC
OvC	EC	HNRNPF (2547g)	HALLMARK_ADIPOGENESIS	PDCD4,PEX14,STOM,PRDX3,MGST3,ACAA2,GBE1,CS,AIFM1,SDHC,HSPB8,GRPEL1,PGM1,SCARB1,SOD1,PPARG,ACO2,IDH3A,GPD2,COL4A1,IFNGR1,CAT,SUCLG1,PHYH,IDH1,NDUFAB1,STAT5A,SSPN,HADH,DHRS7
OvC	EC	HNRNPF (2547g)	HALLMARK_MYC_TARGETS_V1	PRDX3,PGK1,RFC4,PCNA,KPNB1,ORC2,NAP1L1,YWHAE,SYNCRIP,NME1,MCM5,PSMC6,DEK,TRA2B,VDAC1,KPNA2,NOLC1,CANX,XPO1,NDUFAB1,SMARCC1,HPRT1,CNBP,DUT
OvC	EC	HNRNPF (2547g)	HALLMARK_OXIDATIVE_PHOSPHORYLATION	PRDX3,MGST3,ACAA2,CS,AIFM1,SDHC,GRPEL1,DLST,VDAC2,SUCLA2,COX17,HADHB,VDAC1,ACO2,IDH3A,SUCLG1,IDH2,CYB5A,ATP6V1D,PHYH,IDH1,NDUFAB1,SDHA,ETFDH,LRPPRC
OvC	EC	HNRNPF (2547g)	HALLMARK_UV_RESPONSE_DN	PEX14,SMAD3,NRP1,ATP2B4,PMP22,ATXN1,DLG1,FBLN5,PPARG,DAB2,PIK3R3,FHL2,ATRX,NEK7,NR3C1,ADD3
OvC	EC	SF1 (2085g)	HALLMARK_MITOTIC_SPINDLE	KIF5B,YWHAE,RASAL2,DST,CDC27,KIF1B,ABL1,KIF20B,TUBA4A,NUMA1,APC,FARP1,KATNA1,ROCK1,EPB41,BCL2L11,CDC42BPA,SMC1A
OvC	EC	SF1 (2085g)	HALLMARK_TGF_BETA_SIGNALING	CTNNB1,TGFB1,APC,SMAD3,THBS1,BMP2,SMAD7
OvC	EC	SF1 (2085g)	HALLMARK_UV_RESPONSE_DN	SMAD3,NRP1,ATP2B4,IGFBP5,IGF1R,ATXN1,SLC7A1,FBLN5,CDC42BPA,SMAD7,MAPK14,PIK3R3,ATRX,ADD3
OvC	Cancer	HNRNPDL (49g)	HALLMARK_MYC_TARGETS_V1	SLC25A3,YWHAE,NPM1,CANX,CNBP,HSPD1
OvC	Cancer	SFPQ (19g)	HALLMARK_G2M_CHECKPOINT	TTK,PLK1,KIF11
OvC	Cancer	HNRNPH3 (148g)	HALLMARK_MITOTIC_SPINDLE	TTK,PLK1,RACGAP1,KIF5B,BRCA2,KIF11,FBXO5,PRC1,CDK1,KIF20B
OvC	Cancer	HNRNPH3 (148g)	HALLMARK_G2M_CHECKPOINT	TTK,PLK1,RACGAP1,KIF5B,BRCA2,KIF11,FBXO5,BUB3,CDK1,PRC1,KIF20B
OvC	Cancer	HNRNPH3 (148g)	HALLMARK_E2F_TARGETS	CDK1,PLK1,BRCA2,RACGAP1
OvC	Cancer	TRA2B (35g)	HALLMARK_G2M_CHECKPOINT	GINS2,ILF3,TRA2B,TMPO
OvC	Cancer	TRA2B (35g)	HALLMARK_E2F_TARGETS	BRCA1,ILF3,TRA2B,TMPO
OvC	Fibroblast	SRSF7 (554g)	HALLMARK_EPITHELIAL_MESENCHYMAL_TRANSITION	NOTCH2,COL11A1,TGFB1,CAP2,PLOD1,ITGAV,PMEPA1,IGFBP4,CAPG,MYLK,PMP22
OvC	Fibroblast	SRSF7 (554g)	HALLMARK_UV_RESPONSE_DN	NOTCH2,COL11A1,CAP2,PTPN21,IGFBP5,MAPK14,ZMIZ1,PMP22,CDC42BPA,ATXN1,ADD3
