# Supplementary material for: Single-cell RNA binding protein regulatory network analyses reveal oncogenic HNRNPK-MYC signalling pathway in cancer
Source: Commun Biol. 2023 Jan 21;6:82. doi: 10.1038/s42003-023-04457-2 (PMC9867709; doi:10.1038/s42003-023-04457-2)
Supplement: Supplementary file 13 — Supplementary Data 11 [file 42003_2023_4457_MOESM13_ESM.xlsx]

## Sheet: Data 11
Data 11. Clinical survival associated RBPs.
Cancer	RBP gene	P_cox	P_log rank	PMID
BRCA	NONO	0.00525074	0.00485074	PMID: 35013116, 34714466, 31733123, 26148231
	RBM14	0.0482052	0.047211	-
	RBM25	0.0322479	0.0314138	-
	RBM5	0.0109777	0.0104059	PMID: 15338470, 24332178
	SFPQ	0.00159119	0.00140565	PMID: 30725116
	ZNF638	0.0296184	0.0286931	-
CRC	PPRC1	0.0121368	0.0111025	PMID: 23364789, 14550271, 33440166
	PUM1	0.00355709	0.00301881	-
	SFPQ	0.0075507	0.00679632	-
	TUT1	0.0305402	0.0290842	PMID: 23874977, 34088973, 31931030
LC	ANKHD1	0.0149038	0.0142918	-
	ELAVL1	0.0337626	0.0329759	PMID: 29109951, 36071042, 34605863, 33113263
	G3BP1	0.00381639	0.00352453	PMID: 31560169, 24157923
	HNRNPD	0.0116769	0.0111252	-
	HNRNPF	0.0160126	0.015345	-
	HNRNPK	0.0359226	0.0350237	PMID: 30771276, 31187136, 26972480, 35352475
	RBM5	0.0269275	0.0261085	PMID: 23721095, 22866867, 22609235, 16585163
	SSB	0.0172189	0.0165937	PMID: 34636174, 33197462
	YBX1	0.0117123	0.0111372	PMID: 35410432, 34082012, 35508543, 35387975
	MBNL1	0.0240573	0.0234461	PMID: 34459372, 36064939
	ZRANB2	0.01957	0.019009	-
OvC	NONO	0.0380629	0.037558	-
	PUM2	0.019282	0.0187077	-
	TRA2B	0.0267792	0.0261964	-
