# Supplementary material for: Single-cell RNA binding protein regulatory network analyses reveal oncogenic HNRNPK-MYC signalling pathway in cancer
Source: Commun Biol. 2023 Jan 21;6:82. doi: 10.1038/s42003-023-04457-2 (PMC9867709; doi:10.1038/s42003-023-04457-2)
Supplement: Supplementary file 14 — Supplementary Data 12 [file 42003_2023_4457_MOESM14_ESM.xlsx]

## Sheet: Data 12
Data 12. The sequences of primers used in this study.
Gene	Forward primer	Reverse primer
GAPDH	CGAGATCCCTCCAAAATCAA	TGTGGTCATGAGTCCTTCCA
HNRNPK	GCCAGTGTTTCAGTCCCAGA	ATCAACAGCCTCAACTCGCA
