# Supplementary material for: Single-cell RNA binding protein regulatory network analyses reveal oncogenic HNRNPK-MYC signalling pathway in cancer
Source: Commun Biol. 2023 Jan 21;6:82. doi: 10.1038/s42003-023-04457-2 (PMC9867709; doi:10.1038/s42003-023-04457-2)
Supplement: Supplementary file 15 — Supplementary Data 13 [file 42003_2023_4457_MOESM15_ESM.xlsx]

## Sheet: Fig. 3
Fig. 3c				Fig. 3d				Fig.3e
cancer	expression	cancer type		samples	expression	stage		samples	os.time	os	stage
LUAD	2.77547e+06	tumor_luad		TCGA-05-4396	2.77547e+06	stage III		TCGA-55-7995	889	0	low
LUAD	2.14405e+06	tumor_luad		TCGA-05-4410	2.14405e+06	stage I		TCGA-78-7163	7248	0	high
LUAD	2.98828e+06	tumor_luad		TCGA-44-7660	2.98828e+06	stage I		TCGA-69-8254	409	0	low
LUAD	1.74101e+06	tumor_luad		TCGA-91-8497	1.74101e+06	stage I		TCGA-NJ-A55A	15	0	low
LUAD	1.95433e+06	tumor_luad		TCGA-62-A46V	1.95433e+06	stage I		TCGA-91-6840	372	0	low
LUAD	1.55227e+06	tumor_luad		TCGA-44-3918	1.55227e+06	stage I		TCGA-69-7973	230	0	low
LUAD	2.35175e+06	tumor_luad		TCGA-95-7039	2.35175e+06	stage II		TCGA-MP-A4SY	1501	1	low
LUAD	2.57484e+06	tumor_luad		TCGA-95-A4VK	2.57484e+06	stage III		TCGA-50-5044	624	1	high
LUAD	3.08123e+06	tumor_luad		TCGA-78-7148	3.08123e+06	stage II		TCGA-55-7725	442	0	high
LUAD	2.79748e+06	tumor_luad		TCGA-44-3919	2.79748e+06	stage I		TCGA-86-7711	630	1	low
LUAD	2.32557e+06	tumor_luad		TCGA-91-6829	2.32557e+06	stage I		TCGA-J2-8192	739	0	low
LUAD	2.25877e+06	tumor_luad		TCGA-55-6979	2.25877e+06	stage II		TCGA-97-8176	252	1	high
LUAD	2.51132e+06	tumor_luad		TCGA-97-7552	2.51132e+06	stage I		TCGA-55-1592	701	1	low
LUAD	3.60173e+06	tumor_luad		TCGA-50-6591	3.60173e+06	stage IV		TCGA-L4-A4E5	578	0	low
LUAD	2.17143e+06	tumor_luad		TCGA-75-5122	2.17143e+06	stage I		TCGA-62-A46R	1725	1	low
LUAD	2.019e+06	tumor_luad		TCGA-38-4632	2.019e+06	stage IV		TCGA-69-8253	426	0	high
LUAD	2.08141e+06	tumor_luad		TCGA-50-5946	2.08141e+06	stage I		TCGA-50-6592	777	1	high
LUAD	3.31822e+06	tumor_luad		TCGA-64-5778	3.31822e+06	stage I		TCGA-05-4389	1369	0	high
LUAD	2.5348e+06	tumor_luad		TCGA-44-6777	2.5348e+06	stage I		TCGA-78-8640	7062	0	low
LUAD	2.4427e+06	tumor_luad		TCGA-50-5932	2.4427e+06	stage II		TCGA-78-7152	1202	1	high
LUAD	2.07834e+06	tumor_luad		TCGA-NJ-A4YP	2.07834e+06	stage I		TCGA-97-7941	484	0	low
LUAD	2.75006e+06	tumor_luad		TCGA-91-6849	2.75006e+06	stage III		TCGA-62-8398	444	1	low
LUAD	1.90265e+06	tumor_luad		TCGA-99-AA5R	1.90265e+06	stage I		TCGA-38-4631	354	1	high
LUAD	2.16535e+06	tumor_luad		TCGA-49-4514	2.16535e+06	stage I		TCGA-93-A4JN	718	0	low
LUAD	2.27957e+06	tumor_luad		TCGA-69-8453	2.27957e+06	stage II		TCGA-05-5425	882	0	low
LUAD	2.58227e+06	tumor_luad		TCGA-67-6216	2.58227e+06	stage I		TCGA-55-6970	464	1	high
LUAD	2.99494e+06	tumor_luad		TCGA-86-8074	2.99494e+06	stage II		TCGA-69-7763	690	0	low
LUAD	2.22488e+06	tumor_luad		TCGA-67-3774	2.22488e+06	stage I		TCGA-97-8174	164	1	low
LUAD	2.38474e+06	tumor_luad		TCGA-44-2666	2.38474e+06	stage I		TCGA-L9-A8F4	476	0	high
LUAD	2.06346e+06	tumor_luad		TCGA-44-A4SS	2.06346e+06	stage I		TCGA-50-5045	2174	1	low
LUAD	2.45199e+06	tumor_luad		TCGA-78-7220	2.45199e+06	stage III		TCGA-55-A48X	689	0	low
LUAD	3.30781e+06	tumor_luad		TCGA-49-6761	3.30781e+06	stage III		TCGA-44-A47B	287	0	high
LUAD	1.99095e+06	tumor_luad		TCGA-49-AAR0	1.99095e+06	stage I		TCGA-97-7546	1285	0	high
LUAD	3.74465e+06	tumor_luad		TCGA-86-8054	3.74465e+06	stage II		TCGA-86-A4JF	536	1	high
LUAD	2.36522e+06	tumor_luad		TCGA-44-8119	2.36522e+06	stage II		TCGA-78-7633	994	1	low
LUAD	1.8447e+06	tumor_luad		TCGA-44-A479	1.8447e+06	stage I		TCGA-86-8279	949	0	low
LUAD	1.67028e+06	tumor_luad		TCGA-55-8512	1.67028e+06	stage IV		TCGA-J2-A4AD	287	1	low
LUAD	1.92669e+06	tumor_luad		TCGA-91-A4BC	1.92669e+06	stage II		TCGA-44-A479	486	0	low
LUAD	3.59719e+06	tumor_luad		TCGA-78-7155	3.59719e+06	stage I		TCGA-4B-A93V	254	1	high
LUAD	2.92295e+06	tumor_luad		TCGA-49-6742	2.92295e+06	stage II		TCGA-NJ-A4YQ	1432	0	low
LUAD	2.27961e+06	tumor_luad		TCGA-44-2666	2.27961e+06	stage I		TCGA-64-5778	1305	0	high
LUAD	2.16436e+06	tumor_luad		TCGA-64-5779	2.16436e+06	stage III		TCGA-49-4510	896	1	low
LUAD	2.03701e+06	tumor_luad		TCGA-55-8508	2.03701e+06	stage II		TCGA-05-4417	455	0	high
LUAD	2.72015e+06	tumor_luad		TCGA-78-7159	2.72015e+06	stage I		TCGA-78-7155	1171	1	high
LUAD	1.84281e+06	tumor_luad		TCGA-55-6981	1.84281e+06	stage III		TCGA-55-8091	600	0	high
LUAD	2.73137e+06	tumor_luad		TCGA-97-7546	2.73137e+06	stage I		TCGA-44-3396	1130	0	low
LUAD	1.72745e+06	tumor_luad		TCGA-44-6146	1.72745e+06	stage II		TCGA-95-7039	1272	0	low
LUAD	2.37073e+06	tumor_luad		TCGA-86-8674	2.90068e+06	stage II		TCGA-55-6978	176	1	high
LUAD	2.90068e+06	tumor_luad		TCGA-49-AAR9	3.13718e+06	stage II		TCGA-05-4395	0	1	high
LUAD	3.13718e+06	tumor_luad		TCGA-86-6851	2.44681e+06	stage II		TCGA-05-4244	0	0	high
LUAD	2.44681e+06	tumor_luad		TCGA-55-6983	2.67727e+06	stage II		TCGA-69-8453	788	0	low
LUAD	2.67727e+06	tumor_luad		TCGA-62-8395	2.10421e+06	stage II		TCGA-86-A4P7	415	0	low
LUAD	2.10421e+06	tumor_luad		TCGA-55-8507	2.09191e+06	stage I		TCGA-91-6828	323	0	high
LUAD	2.09191e+06	tumor_luad		TCGA-86-8073	2.47443e+06	stage I		TCGA-86-8055	10	1	high
LUAD	2.47443e+06	tumor_luad		TCGA-44-5643	3.03988e+06	stage III		TCGA-44-2657	1351	0	low
LUAD	3.03988e+06	tumor_luad		TCGA-NJ-A4YF	1.72512e+06	stage I		TCGA-69-7764	414	0	high
LUAD	1.72512e+06	tumor_luad		TCGA-53-A4EZ	2.34712e+06	stage II		TCGA-86-8073	740	0	high
LUAD	2.34712e+06	tumor_luad		TCGA-55-6968	3.21478e+06	stage IV		TCGA-55-A493	28	0	low
LUAD	3.21478e+06	tumor_luad		TCGA-55-A57B	1.81103e+06	stage I		TCGA-86-8359	26	1	high
LUAD	1.81103e+06	tumor_luad		TCGA-49-6744	2.39544e+06	stage II		TCGA-55-6986	3261	0	high
LUAD	2.39544e+06	tumor_luad		TCGA-44-5645	2.34026e+06	stage I		TCGA-50-5930	282	1	high
LUAD	2.34026e+06	tumor_luad		TCGA-50-5055	2.09436e+06	stage II		TCGA-67-6217	422	0	low
LUAD	2.09436e+06	tumor_luad		TCGA-78-7633	2.19447e+06	stage I		TCGA-49-6767	677	0	high
LUAD	2.19447e+06	tumor_luad		TCGA-62-A46S	2.55429e+06	stage I		TCGA-05-5715	62	0	low
LUAD	2.55429e+06	tumor_luad		TCGA-97-A4LX	2.18415e+06	stage I		TCGA-78-7154	593	1	high
LUAD	2.18415e+06	tumor_luad		TCGA-35-4122	2.0606e+06	stage I		TCGA-44-7669	574	1	high
LUAD	2.0606e+06	tumor_luad		TCGA-44-6148	1.98959e+06	stage I		TCGA-05-4418	274	1	low
LUAD	1.98959e+06	tumor_luad		TCGA-50-5935	2.4941e+06	stage I		TCGA-55-6985	1233	0	high
LUAD	2.4941e+06	tumor_luad		TCGA-55-7726	2.47396e+06	stage I		TCGA-49-AARQ	6732	0	low
LUAD	2.47396e+06	tumor_luad		TCGA-55-8091	2.59735e+06	stage I		TCGA-67-4679	448	0	low
LUAD	2.59735e+06	tumor_luad		TCGA-73-7499	2.56124e+06	stage I		TCGA-78-7147	586	1	low
LUAD	2.56124e+06	tumor_luad		TCGA-44-3398	2.37306e+06	stage I		TCGA-44-2661	1159	0	low
LUAD	2.37306e+06	tumor_luad		TCGA-05-5420	2.31655e+06	stage III		TCGA-67-3771	610	0	high
LUAD	2.31655e+06	tumor_luad		TCGA-MP-A4TI	2.27922e+06	stage II		TCGA-55-6979	237	1	low
LUAD	2.27922e+06	tumor_luad		TCGA-J2-8192	2.27551e+06	stage II		TCGA-55-A494	481	0	low
LUAD	2.27551e+06	tumor_luad		TCGA-55-8097	1.96813e+06	stage I		TCGA-49-4505	428	1	low
LUAD	1.96813e+06	tumor_luad		TCGA-44-6146	2.41493e+06	stage II		TCGA-97-A4M6	568	0	low
LUAD	2.41493e+06	tumor_luad		TCGA-78-7166	2.82918e+06	stage II		TCGA-97-A4LX	614	0	low
LUAD	2.82918e+06	tumor_luad		TCGA-86-8278	2.53339e+06	stage II		TCGA-93-7347	683	0	low
LUAD	2.53339e+06	tumor_luad		TCGA-44-6147	1.55077e+06	stage I		TCGA-44-2655	1324	0	high
LUAD	1.55077e+06	tumor_luad		TCGA-91-6836	3.68308e+06	stage I		TCGA-78-7150	666	1	high
LUAD	3.68308e+06	tumor_luad		TCGA-86-7711	1.99349e+06	stage II		TCGA-97-A4M1	601	0	low
LUAD	1.99349e+06	tumor_luad		TCGA-55-7227	2.60779e+06	stage III		TCGA-86-8668	423	0	low
LUAD	2.60779e+06	tumor_luad		TCGA-38-4628	2.14182e+06	stage II		TCGA-55-6980	2109	0	low
LUAD	2.14182e+06	tumor_luad		TCGA-44-2666	1.47572e+06	stage I		TCGA-78-7153	3635	0	high
LUAD	1.47572e+06	tumor_luad		TCGA-97-8174	2.00555e+06	stage II		TCGA-55-A48Z	651	0	high
LUAD	2.00555e+06	tumor_luad		TCGA-91-6848	2.55251e+06	stage III		TCGA-55-8206	888	0	low
LUAD	2.55251e+06	tumor_luad		TCGA-69-8253	3.33731e+06	stage II		TCGA-44-6774	658	0	low
LUAD	3.33731e+06	tumor_luad		TCGA-05-4403	2.53506e+06	stage I		TCGA-50-6590	1288	1	low
LUAD	2.53506e+06	tumor_luad		TCGA-55-8614	2.17741e+06	stage I		TCGA-73-4677	38	1	high
LUAD	2.17741e+06	tumor_luad		TCGA-49-4488	2.77479e+06	stage I		TCGA-86-7953	997	0	high
LUAD	2.77479e+06	tumor_luad		TCGA-64-1677	3.15512e+06	stage III		TCGA-78-7536	244	1	high
LUAD	3.15512e+06	tumor_luad		TCGA-55-7728	1.62029e+06	stage I		TCGA-86-6562	0	1	high
LUAD	1.62029e+06	tumor_luad		TCGA-05-4422	2.61517e+06	stage I		TCGA-49-AAR2	2224	0	low
LUAD	2.61517e+06	tumor_luad		TCGA-86-6562	2.52142e+06	stage II		TCGA-55-1594	1178	0	high
LUAD	2.52142e+06	tumor_luad		TCGA-55-6978	2.6462e+06	stage II		TCGA-49-AAR0	4765	0	low
LUAD	2.6462e+06	tumor_luad		TCGA-78-7542	3.08768e+06	stage I		TCGA-55-8207	977	0	high
LUAD	3.08768e+06	tumor_luad		TCGA-44-6775	2.17564e+06	stage I		TCGA-55-7573	487	0	low
LUAD	2.17564e+06	tumor_luad		TCGA-05-4424	2.42554e+06	stage II		TCGA-50-6593	336	1	low
LUAD	2.42554e+06	tumor_luad		TCGA-80-5607	2.60937e+06	stage II		TCGA-49-AAR9	260	1	high
LUAD	2.60937e+06	tumor_luad		TCGA-MP-A4TD	1.71426e+06	stage III		TCGA-55-8092	26	1	low
LUAD	1.71426e+06	tumor_luad		TCGA-97-8176	2.82897e+06	stage III		TCGA-91-6848	224	0	high
LUAD	2.82897e+06	tumor_luad		TCGA-62-A471	2.44986e+06	stage II		TCGA-55-8616	48	0	low
LUAD	2.44986e+06	tumor_luad		TCGA-78-7149	2.41903e+06	stage III		TCGA-MP-A5C7	2248	0	low
LUAD	2.41903e+06	tumor_luad		TCGA-86-A4P7	1.67229e+06	stage I		TCGA-49-6744	1683	0	high
LUAD	1.67229e+06	tumor_luad		TCGA-99-8032	2.19025e+06	stage I		TCGA-64-5815	866	0	high
LUAD	2.19025e+06	tumor_luad		TCGA-97-8552	1.46009e+06	stage I		TCGA-MP-A4TJ	339	1	low
LUAD	1.46009e+06	tumor_luad		TCGA-97-A4M1	1.29682e+06	stage I		TCGA-55-6975	118	1	high
LUAD	1.29682e+06	tumor_luad		TCGA-97-8179	2.27946e+06	stage I		TCGA-55-7994	603	0	low
LUAD	2.27946e+06	tumor_luad		TCGA-55-8302	1.84966e+06	stage I		TCGA-86-A4D0	30	1	high
LUAD	1.84966e+06	tumor_luad		TCGA-38-4630	2.68663e+06	stage I		TCGA-49-AAR4	879	1	low
LUAD	2.68663e+06	tumor_luad		TCGA-49-4501	2.29131e+06	stage I		TCGA-86-8076	993	0	high
LUAD	2.29131e+06	tumor_luad		TCGA-49-4494	2.54186e+06	stage III		TCGA-97-8172	545	0	low
LUAD	2.54186e+06	tumor_luad		TCGA-64-1681	2.39627e+06	stage I		TCGA-55-1596	2065	0	low
LUAD	2.39627e+06	tumor_luad		TCGA-91-8499	3.20184e+06	stage I		TCGA-80-5611	2595	0	high
LUAD	3.20184e+06	tumor_luad		TCGA-50-6592	2.84173e+06	stage I		TCGA-55-8090	6	1	high
LUAD	2.84173e+06	tumor_luad		TCGA-73-4670	2.97207e+06	stage IV		TCGA-50-5941	1474	0	high
LUAD	2.97207e+06	tumor_luad		TCGA-91-6830	2.21283e+06	stage II		TCGA-05-4415	91	1	high
LUAD	2.21283e+06	tumor_luad		TCGA-86-A4JF	2.9614e+06	stage II		TCGA-91-7771	492	0	high
LUAD	2.9614e+06	tumor_luad		TCGA-78-7145	2.88294e+06	stage IV		TCGA-86-7713	1157	0	low
LUAD	2.88294e+06	tumor_luad		TCGA-55-8089	2.38857e+06	stage I		TCGA-75-6203		0	low
LUAD	2.38857e+06	tumor_luad		TCGA-97-8177	1.86058e+06	stage I		TCGA-50-5932	1091	1	high
LUAD	1.86058e+06	tumor_luad		TCGA-78-7163	2.69573e+06	stage I		TCGA-78-7148	626	1	high
LUAD	2.69573e+06	tumor_luad		TCGA-4B-A93V	3.19897e+06	stage I		TCGA-97-7937	564	0	high
LUAD	3.19897e+06	tumor_luad		TCGA-97-8175	2.40707e+06	stage I		TCGA-50-6595	189	1	high
LUAD	2.40707e+06	tumor_luad		TCGA-55-6970	2.83424e+06	stage III		TCGA-62-A46Y	414	1	low
LUAD	2.83424e+06	tumor_luad		TCGA-49-4487	2.63825e+06	stage I		TCGA-05-4434	457	1	high
LUAD	2.63825e+06	tumor_luad		TCGA-55-8621	1.95122e+06	stage I		TCGA-55-8506	11	0	low
LUAD	1.95122e+06	tumor_luad		TCGA-44-7671	2.652e+06	stage I		TCGA-49-4488	869	1	high
LUAD	2.652e+06	tumor_luad		TCGA-86-8669	2.78851e+06	stage I		TCGA-53-7626	929	1	high
LUAD	2.78851e+06	tumor_luad		TCGA-78-7158	3.33886e+06	stage III		TCGA-78-7167	2681	1	high
LUAD	3.33886e+06	tumor_luad		TCGA-MP-A4T8	2.46333e+06	stage III		TCGA-50-6673	22	1	low
LUAD	2.46333e+06	tumor_luad		TCGA-50-8460	2.2078e+06	stage I		TCGA-55-8614	536	0	low
LUAD	2.2078e+06	tumor_luad		TCGA-44-2656	2.67203e+06	stage I		TCGA-73-4659	711	1	high
LUAD	2.67203e+06	tumor_luad		TCGA-55-7725	3.13711e+06	stage I		TCGA-64-5779	864	0	low
LUAD	3.13711e+06	tumor_luad		TCGA-38-4625	2.14061e+06	stage I		TCGA-95-8494	84	0	low
LUAD	2.14061e+06	tumor_luad		TCGA-05-4425	2.42539e+06	stage IV		TCGA-05-4433	730	0	high
LUAD	2.42539e+06	tumor_luad		TCGA-05-4420	2.11631e+06	stage I		TCGA-05-4424	913	0	high
LUAD	2.11631e+06	tumor_luad		TCGA-64-1680	2.69357e+06	stage IV		TCGA-50-5068	1499	1	low
LUAD	2.69357e+06	tumor_luad		TCGA-05-4432	2.16367e+06	stage II		TCGA-55-7728	704	0	low
LUAD	2.16367e+06	tumor_luad		TCGA-50-5946	2.12155e+06	stage I		TCGA-38-4629	864	1	high
LUAD	2.12155e+06	tumor_luad		TCGA-MP-A4TJ	2.05241e+06	stage I		TCGA-62-8399	2696	0	low
LUAD	2.05241e+06	tumor_luad		TCGA-05-4417	2.65999e+06	stage I		TCGA-99-8025	1060	0	low
LUAD	2.65999e+06	tumor_luad		TCGA-44-6147	1.88618e+06	stage I		TCGA-05-4249	1523	0	high
LUAD	1.88618e+06	tumor_luad		TCGA-05-4384	2.42862e+06	stage III		TCGA-86-8074	24	0	high
LUAD	2.42862e+06	tumor_luad		TCGA-55-8619	1.9191e+06	stage II		TCGA-73-4668	467	0	high
LUAD	1.9191e+06	tumor_luad		TCGA-78-7152	2.88016e+06	stage I		TCGA-05-4410	0	0	low
LUAD	2.88016e+06	tumor_luad		TCGA-86-8281	3.23898e+06	stage I		TCGA-05-4432	761	0	low
LUAD	3.23898e+06	tumor_luad		TCGA-50-5049	2.51814e+06	stage I		TCGA-86-8280	701	0	low
LUAD	2.51814e+06	tumor_luad		TCGA-05-5425	2.16354e+06	stage II		TCGA-67-3770	610	0	low
LUAD	3.19836e+06	tumor_luad		TCGA-62-A46O	2.52206e+06	stage I		TCGA-86-A4P8	805	0	low
LUAD	2.16354e+06	tumor_luad		TCGA-69-7761	2.13612e+06	stage I		TCGA-44-A4SU	76	1	low
LUAD	2.52206e+06	tumor_luad		TCGA-50-7109	2.95771e+06	stage I		TCGA-50-5051	455	1	high
LUAD	2.13612e+06	tumor_luad		TCGA-50-5944	2.21273e+06	stage I		TCGA-97-8175	551	0	high
LUAD	2.95771e+06	tumor_luad		TCGA-L9-A444	2.07618e+06	stage I		TCGA-83-5908	824	0	high
LUAD	2.21273e+06	tumor_luad		TCGA-64-5774	2.82398e+06	stage I		TCGA-73-4675	40	1	low
LUAD	2.07618e+06	tumor_luad		TCGA-44-2668	3.06822e+06	stage I		TCGA-50-5936	257	1	high
LUAD	2.82398e+06	tumor_luad		TCGA-78-7539	2.64988e+06	stage II		TCGA-44-6777	987	1	high
LUAD	3.06822e+06	tumor_luad		TCGA-44-2662	2.06583e+06	stage I		TCGA-91-6829	1258	1	low
LUAD	2.64988e+06	tumor_luad		TCGA-55-7284	2.00963e+06	stage II		TCGA-L4-A4E6	435	0	low
LUAD	2.06583e+06	tumor_luad		TCGA-L9-A743	2.00497e+06	stage II		TCGA-L9-A5IP	58	1	high
LUAD	2.00963e+06	tumor_luad		TCGA-78-7150	2.49809e+06	stage II		TCGA-69-7980	362	0	low
LUAD	2.00497e+06	tumor_luad		TCGA-78-7146	3.48558e+06	stage III		TCGA-95-A4VN	553	0	high
LUAD	2.49809e+06	tumor_luad		TCGA-44-7669	2.50229e+06	stage II		TCGA-44-6778	1864	0	low
LUAD	3.48558e+06	tumor_luad		TCGA-55-7576	2.88602e+06	stage I		TCGA-MP-A4T4	2617	1	low
LUAD	2.50229e+06	tumor_luad		TCGA-50-5051	2.96772e+06	stage III		TCGA-MP-A4TK	582	1	low
LUAD	2.88602e+06	tumor_luad		TCGA-55-8513	1.77209e+06	stage II		TCGA-55-7576	670	0	high
LUAD	2.96772e+06	tumor_luad		TCGA-86-8055	2.4515e+06	stage II		TCGA-62-8397	1289	0	low
LUAD	1.77209e+06	tumor_luad		TCGA-44-7659	2.49875e+06	stage I		TCGA-44-7667	1097	0	high
LUAD	2.4515e+06	tumor_luad		TCGA-91-A4BD	2.15387e+06	stage II		TCGA-44-A47A	466	0	low
LUAD	2.49875e+06	tumor_luad		TCGA-78-7535	2.50844e+06	stage I		TCGA-78-8660	321	1	low
LUAD	2.15387e+06	tumor_luad		TCGA-99-8033	2.15208e+06	stage IV		TCGA-44-2665	1301	0	low
LUAD	2.50844e+06	tumor_luad		TCGA-97-A4M6	1.67677e+06	stage I		TCGA-71-8520	3	1	low
LUAD	2.15208e+06	tumor_luad		TCGA-55-8206	1.95227e+06	stage I		TCGA-55-7283	609	0	high
LUAD	1.67677e+06	tumor_luad		TCGA-55-8620	2.65649e+06	stage IV		TCGA-73-7498	1189	0	low
LUAD	1.95227e+06	tumor_luad		TCGA-99-8025	2.23982e+06	stage III		TCGA-55-A4DG	608	0	low
LUAD	2.65649e+06	tumor_luad		TCGA-44-4112	1.71093e+06	stage I		TCGA-67-6216	141	0	high
LUAD	2.23982e+06	tumor_luad		TCGA-75-7025	1.74375e+06	stage I		TCGA-75-7025	3305	0	low
LUAD	1.71093e+06	tumor_luad		TCGA-49-AARE	2.64958e+06	stage I		TCGA-NJ-A7XG	617	0	high
LUAD	1.74375e+06	tumor_luad		TCGA-44-2659	2.4651e+06	stage II		TCGA-55-7570	824	0	high
LUAD	2.64958e+06	tumor_luad		TCGA-97-7547	2.48793e+06	stage I		TCGA-97-7938	18	1	high
LUAD	2.4651e+06	tumor_luad		TCGA-91-6835	2.22248e+06	stage I		TCGA-62-A46S	1653	1	high
LUAD	2.48793e+06	tumor_luad		TCGA-05-4402	2.6517e+06	stage IV		TCGA-MN-A4N4	1175	0	low
LUAD	2.22248e+06	tumor_luad		TCGA-69-7763	2.38172e+06	stage I		TCGA-55-6543	435	0	high
LUAD	2.6517e+06	tumor_luad		TCGA-MP-A4TH	2.01553e+06	stage I		TCGA-05-5429	30	1	high
LUAD	2.38172e+06	tumor_luad		TCGA-55-7724	2.93024e+06	stage I		TCGA-86-8669	938	0	high
LUAD	2.01553e+06	tumor_luad		TCGA-55-7995	2.2292e+06	stage I		TCGA-05-4430	761	0	low
LUAD	2.93024e+06	tumor_luad		TCGA-78-7153	3.18277e+06	stage I		TCGA-49-4507	268	1	high
LUAD	2.2292e+06	tumor_luad		TCGA-55-8208	2.21939e+06	stage I		TCGA-NJ-A4YF	2161	0	low
LUAD	3.18277e+06	tumor_luad		TCGA-44-6775	1.92079e+06	stage I		TCGA-49-AARE	1229	1	high
LUAD	2.21939e+06	tumor_luad		TCGA-78-8640	2.33979e+06	stage II		TCGA-55-7727	119	0	high
LUAD	1.92079e+06	tumor_luad		TCGA-86-8585	2.4658e+06	stage I		TCGA-86-6851	179	0	high
LUAD	2.33979e+06	tumor_luad		TCGA-J2-A4AG	2.00279e+06	stage I		TCGA-69-8255	129	0	high
LUAD	2.4658e+06	tumor_luad		TCGA-44-2665	2.11758e+06	stage II		TCGA-55-7284	121	1	low
LUAD	2.00279e+06	tumor_luad		TCGA-38-4627	2.40274e+06	stage II		TCGA-97-7554	775	0	high
LUAD	2.11758e+06	tumor_luad		TCGA-50-5939	2.2905e+06	stage I		TCGA-MP-A4T9	1265	1	low
LUAD	2.40274e+06	tumor_luad		TCGA-44-5645	2.37818e+06	stage I		TCGA-73-4662	2515	0	high
LUAD	2.2905e+06	tumor_luad		TCGA-50-6594	2.36256e+06	stage III		TCGA-50-5935	653	1	high
LUAD	2.37818e+06	tumor_luad		TCGA-50-5933	2.58162e+06	stage III		TCGA-97-A4M5	634	0	low
LUAD	2.36256e+06	tumor_luad		TCGA-44-5645	1.38101e+06	stage I		TCGA-35-4123	182	0	high
LUAD	2.58162e+06	tumor_luad		TCGA-49-AAR2	1.65978e+06	stage I		TCGA-91-A4BC	44	0	low
LUAD	1.38101e+06	tumor_luad		TCGA-49-6743	2.37663e+06	stage III		TCGA-55-8087	462	0	low
LUAD	1.65978e+06	tumor_luad		TCGA-44-2661	1.88837e+06	stage I		TCGA-93-A4JP	578	0	low
LUAD	2.37663e+06	tumor_luad		TCGA-50-6673	2.33994e+06	stage I		TCGA-71-6725	256	0	low
LUAD	1.88837e+06	tumor_luad		TCGA-53-7626	2.91504e+06	stage II		TCGA-05-4397	731	1	high
LUAD	2.33994e+06	tumor_luad		TCGA-44-A4SU	1.68855e+06	stage I		TCGA-64-1676	1728	0	high
LUAD	2.91504e+06	tumor_luad		TCGA-73-4676	3.01826e+06	stage II		TCGA-69-7765	165	0	high
LUAD	1.68855e+06	tumor_luad		TCGA-44-2668	3.07843e+06	stage I		TCGA-91-8499	36	0	high
LUAD	3.01826e+06	tumor_luad		TCGA-55-6984	2.57e+06	stage II		TCGA-73-4666	800	0	high
LUAD	3.07843e+06	tumor_luad		TCGA-55-8096	1.56275e+06	stage I		TCGA-64-5781	1559	0	high
LUAD	2.57e+06	tumor_luad		TCGA-86-8358	2.44378e+06	stage I		TCGA-38-4627	1147	1	high
LUAD	1.56275e+06	tumor_luad		TCGA-86-8673	2.27051e+06	stage I		TCGA-J2-8194	724	0	high
LUAD	2.44378e+06	tumor_luad		TCGA-44-2657	1.92898e+06	stage I		TCGA-67-3772	573	0	low
LUAD	2.27051e+06	tumor_luad		TCGA-38-6178	1.91167e+06	stage III		TCGA-97-A4M2	624	0	low
LUAD	1.92898e+06	tumor_luad		TCGA-55-7994	2.19451e+06	stage II		TCGA-78-7149	3940	0	high
LUAD	1.91167e+06	tumor_luad		TCGA-62-A46Y	2.32791e+06	stage III		TCGA-44-6145	595	0	high
LUAD	2.19451e+06	tumor_luad		TCGA-97-A4M0	2.57796e+06	stage I		TCGA-75-5126		0	high
LUAD	2.32791e+06	tumor_luad		TCGA-93-7347	2.26221e+06	stage I		TCGA-44-6148	704	0	low
LUAD	2.57796e+06	tumor_luad		TCGA-55-6987	2.21054e+06	stage I		TCGA-86-A456	896	0	low
LUAD	2.26221e+06	tumor_luad		TCGA-78-8662	2.12251e+06	stage I		TCGA-99-7458	747	0	high
LUAD	2.21054e+06	tumor_luad		TCGA-55-1594	2.42233e+06	stage III		TCGA-50-5942	1847	0	high
LUAD	2.12251e+06	tumor_luad		TCGA-62-A470	2.15193e+06	stage I		TCGA-55-5899	930	0	low
LUAD	2.42233e+06	tumor_luad		TCGA-MP-A4SV	2.44218e+06	stage I		TCGA-55-7911	537	0	high
LUAD	2.15193e+06	tumor_luad		TCGA-69-7973	2.27511e+06	stage I		TCGA-38-4625	2973	0	low
LUAD	2.44218e+06	tumor_luad		TCGA-75-6206	2.33752e+06	stage I		TCGA-44-A47G	351	0	high
LUAD	2.27511e+06	tumor_luad		TCGA-80-5611	2.91087e+06	stage I		TCGA-49-AARR	4992	0	low
LUAD	2.33752e+06	tumor_luad		TCGA-95-A4VN	2.80362e+06	stage II		TCGA-MP-A4TI	429	1	low
LUAD	2.91087e+06	tumor_luad		TCGA-75-6207	2.35754e+06	stage III		TCGA-55-7913	62	1	high
LUAD	2.80362e+06	tumor_luad		TCGA-95-7947	2.92722e+06	stage I		TCGA-53-7624	1043	1	high
LUAD	2.35754e+06	tumor_luad		TCGA-44-7662	2.25487e+06	stage I		TCGA-78-8655	2360	0	high
LUAD	2.92722e+06	tumor_luad		TCGA-86-A4P8	1.71847e+06	stage III		TCGA-38-4632	1357	1	low
LUAD	2.25487e+06	tumor_luad		TCGA-78-7156	3.49943e+06	stage IV		TCGA-97-A4M7	629	0	low
LUAD	1.71847e+06	tumor_luad		TCGA-44-3917	2.05115e+06	stage I		TCGA-38-4628	1492	1	low
LUAD	3.49943e+06	tumor_luad		TCGA-49-AARO	1.79632e+06	stage I		TCGA-97-7547	1965	0	high
LUAD	2.05115e+06	tumor_luad		TCGA-55-8090	2.70387e+06	stage I		TCGA-05-4402	244	1	high
LUAD	1.79632e+06	tumor_luad		TCGA-55-1596	1.93394e+06	stage II		TCGA-55-7574	95	1	low
LUAD	2.70387e+06	tumor_luad		TCGA-55-7907	2.07776e+06	stage II		TCGA-55-8512	3	1	low
LUAD	1.93394e+06	tumor_luad		TCGA-05-4418	2.04888e+06	stage III		TCGA-MP-A4TA	950	1	low
LUAD	2.07776e+06	tumor_luad		TCGA-86-8075	2.27138e+06	stage I		TCGA-50-5072	246	1	high
LUAD	2.04888e+06	tumor_luad		TCGA-L4-A4E5	2.33019e+06	stage I		TCGA-91-6830	60	0	low
LUAD	2.27138e+06	tumor_luad		TCGA-97-8171	3.28703e+06	stage IV		TCGA-73-4658	1600	1	high
LUAD	2.33019e+06	tumor_luad		TCGA-38-4629	2.54063e+06	stage II		TCGA-69-7760	202	0	high
LUAD	3.28703e+06	tumor_luad		TCGA-91-6828	2.80332e+06	stage I		TCGA-49-6745	522	0	high
LUAD	2.54063e+06	tumor_luad		TCGA-44-6776	2.61939e+06	stage I		TCGA-67-3773	427	0	high
LUAD	2.80332e+06	tumor_luad		TCGA-97-7937	2.49896e+06	stage I		TCGA-55-8505	440	0	low
LUAD	2.61939e+06	tumor_luad		TCGA-73-4658	2.44773e+06	stage I		TCGA-35-3615	14	0	high
LUAD	2.49896e+06	tumor_luad		TCGA-73-4659	2.50516e+06	stage III		TCGA-91-6847	842	0	high
LUAD	2.44773e+06	tumor_luad		TCGA-50-5941	2.82781e+06	stage III		TCGA-62-A46O	1454	1	high
LUAD	2.50516e+06	tumor_luad		TCGA-44-2656	3.09043e+06	stage I		TCGA-62-A46V	2199	0	low
LUAD	2.82781e+06	tumor_luad		TCGA-38-7271	2.82599e+06	stage I		TCGA-49-4506	999	1	high
LUAD	3.09043e+06	tumor_luad		TCGA-55-6971	2.64791e+06	stage I		TCGA-49-4512	157	1	low
LUAD	2.82599e+06	tumor_luad		TCGA-05-4415	3.61728e+06	stage III		TCGA-86-8674	806	0	high
LUAD	2.64791e+06	tumor_luad		TCGA-55-8616	2.34904e+06	stage I		TCGA-55-6983	2823	0	high
LUAD	3.61728e+06	tumor_luad		TCGA-NJ-A4YG	2.41109e+06	stage I		TCGA-MN-A4N5	84	0	high
LUAD	2.34904e+06	tumor_luad		TCGA-78-7162	2.81606e+06	stage I		TCGA-78-7540	881	1	low
LUAD	2.41109e+06	tumor_luad		TCGA-75-5126	2.45608e+06	stage III		TCGA-75-6207		1	low
LUAD	2.81606e+06	tumor_luad		TCGA-93-7348	1.75136e+06	stage I		TCGA-86-8671	839	0	low
LUAD	2.45608e+06	tumor_luad		TCGA-55-7903	2.04146e+06	stage I		TCGA-78-7539	791	0	high
LUAD	1.75136e+06	tumor_luad		TCGA-55-8094	2.65157e+06	stage IV		TCGA-55-8621	515	0	low
LUAD	2.04146e+06	tumor_luad		TCGA-95-7948	2.12017e+06	stage I		TCGA-NJ-A55O	13	0	low
LUAD	2.65157e+06	tumor_luad		TCGA-38-A44F	1.66122e+06	stage I		TCGA-50-8457	1125	0	high
LUAD	2.12017e+06	tumor_luad		TCGA-78-7536	3.53728e+06	stage III		TCGA-50-5049	3094	0	high
LUAD	1.66122e+06	tumor_luad		TCGA-MP-A4T7	1.78977e+06	stage IV		TCGA-97-8547	657	0	low
LUAD	3.53728e+06	tumor_luad		TCGA-NJ-A4YQ	2.18429e+06	stage I		TCGA-86-8281	0	0	high
LUAD	1.78977e+06	tumor_luad		TCGA-55-8087	2.35072e+06	stage I		TCGA-50-8459	1119	0	low
LUAD	2.18429e+06	tumor_luad		TCGA-78-7161	2.34046e+06	stage II		TCGA-64-1681	1167	1	high
LUAD	2.36284e+06	tumor_luad		TCGA-91-7771	2.57562e+06	stage II		TCGA-69-7979	408	0	high
LUAD	2.35072e+06	tumor_luad		TCGA-55-7281	2.79742e+06	stage I		TCGA-75-5122		1	low
LUAD	2.34046e+06	tumor_luad		TCGA-78-7537	2.44443e+06	stage I		TCGA-97-8552	626	0	low
LUAD	2.57562e+06	tumor_luad		TCGA-MN-A4N4	2.25663e+06	stage I		TCGA-86-8585	353	0	high
LUAD	2.79742e+06	tumor_luad		TCGA-L9-A5IP	2.93778e+06	stage IV		TCGA-55-6981	1379	1	low
LUAD	2.44443e+06	tumor_luad		TCGA-55-8085	2.30734e+06	stage I		TCGA-75-7031		0	high
LUAD	2.25663e+06	tumor_luad		TCGA-50-5066	2.96274e+06	stage I		TCGA-86-8278	944	0	high
LUAD	2.93778e+06	tumor_luad		TCGA-55-7570	2.64834e+06	stage I		TCGA-91-6835	79	0	low
LUAD	2.30734e+06	tumor_luad		TCGA-93-A4JP	1.73609e+06	stage IV		TCGA-55-7726	652	0	high
LUAD	2.96274e+06	tumor_luad		TCGA-44-2655	2.79991e+06	stage I		TCGA-05-4420	912	0	low
LUAD	2.64834e+06	tumor_luad		TCGA-91-6847	2.94677e+06	stage I		TCGA-97-8177	499	0	low
LUAD	1.73609e+06	tumor_luad		TCGA-50-5072	2.47866e+06	stage III		TCGA-86-8075	479	1	low
LUAD	2.79991e+06	tumor_luad		TCGA-44-3918	2.79345e+06	stage I		TCGA-55-8510	539	0	low
LUAD	2.94677e+06	tumor_luad		TCGA-49-AARN	2.18195e+06	stage I		TCGA-78-7143	4961	1	high
LUAD	2.47866e+06	tumor_luad		TCGA-50-6590	2.34695e+06	stage I		TCGA-78-7160	678	1	high
LUAD	2.79345e+06	tumor_luad		TCGA-50-6595	2.97832e+06	stage III		TCGA-93-A4JQ	526	0	low
LUAD	2.18195e+06	tumor_luad		TCGA-49-4512	1.97982e+06	stage III		TCGA-05-4427	791	0	high
LUAD	2.34695e+06	tumor_luad		TCGA-50-5931	3.36582e+06	stage I		TCGA-44-7661	366	1	high
LUAD	2.97832e+06	tumor_luad		TCGA-55-7815	3.62042e+06	stage I		TCGA-05-4390	1126	0	low
LUAD	1.97982e+06	tumor_luad		TCGA-44-2656	1.94668e+06	stage I		TCGA-NJ-A4YI	4	1	low
LUAD	3.36582e+06	tumor_luad		TCGA-69-A59K	2.05671e+06	stage II		TCGA-64-1679	2488	0	low
LUAD	3.62042e+06	tumor_luad		TCGA-69-8255	2.70348e+06	stage I		TCGA-MN-A4N1	827	0	low
LUAD	1.94668e+06	tumor_luad		TCGA-55-8615	2.16879e+06	stage III		TCGA-91-6836	417	0	high
LUAD	2.05671e+06	tumor_luad		TCGA-75-5146	2.00307e+06	stage I		TCGA-49-6743	1621	0	low
LUAD	2.70348e+06	tumor_luad		TCGA-55-6985	2.44882e+06	stage I		TCGA-78-7156	976	1	high
LUAD	2.16879e+06	tumor_luad		TCGA-50-8459	2.05128e+06	stage II		TCGA-67-6215	174	0	high
LUAD	2.00307e+06	tumor_luad		TCGA-35-3615	2.43391e+06	stage I		TCGA-95-7944	377	0	high
LUAD	2.44882e+06	tumor_luad		TCGA-MP-A5C7	2.33874e+06	stage I		TCGA-49-6742	445	1	high
LUAD	2.05128e+06	tumor_luad		TCGA-50-6597	1.64679e+06	stage I		TCGA-50-5055	785	1	low
LUAD	2.43391e+06	tumor_luad		TCGA-62-8398	2.10486e+06	stage III		TCGA-55-A490	48	1	high
LUAD	2.33874e+06	tumor_luad		TCGA-62-8397	2.31693e+06	stage II		TCGA-55-8615	446	0	low
LUAD	1.64679e+06	tumor_luad		TCGA-86-A456	1.77449e+06	stage I		TCGA-80-5607		0	high
LUAD	2.10486e+06	tumor_luad		TCGA-55-6712	2.34778e+06	stage II		TCGA-MP-A4T8	161	1	high
LUAD	2.31693e+06	tumor_luad		TCGA-78-7143	2.57773e+06	stage I		TCGA-44-8117	385	0	low
LUAD	1.77449e+06	tumor_luad		TCGA-86-8280	2.16958e+06	stage II		TCGA-O1-A52J	1798	1	low
LUAD	2.34778e+06	tumor_luad		TCGA-97-A4M5	1.94582e+06	stage I		TCGA-99-8033	170	1	low
LUAD	2.57773e+06	tumor_luad		TCGA-MP-A4SY	2.32959e+06	stage II		TCGA-55-6984	760	1	high
LUAD	2.16958e+06	tumor_luad		TCGA-55-A493	2.03799e+06	stage I		TCGA-44-6776	2616	0	high
LUAD	1.94582e+06	tumor_luad		TCGA-NJ-A7XG	2.51551e+06	stage III		TCGA-91-8496	505	0	low
LUAD	2.32959e+06	tumor_luad		TCGA-97-7941	1.92622e+06	stage I		TCGA-78-7162	3169	1	high
LUAD	2.03799e+06	tumor_luad		TCGA-55-1592	2.08469e+06	stage I		TCGA-49-4494	1081	1	high
LUAD	2.51551e+06	tumor_luad		TCGA-73-4666	2.59348e+06	stage IV		TCGA-MP-A4TD	307	1	low
LUAD	1.92622e+06	tumor_luad		TCGA-86-8671	2.04387e+06	stage II		TCGA-MP-A4TC	74	1	low
LUAD	2.08469e+06	tumor_luad		TCGA-05-4397	2.76056e+06	stage II		TCGA-75-5146	2368	0	low
LUAD	2.59348e+06	tumor_luad		TCGA-73-4668	2.96368e+06	stage II		TCGA-73-7499	715	1	high
LUAD	2.04387e+06	tumor_luad		TCGA-55-6972	3.50158e+06	stage I		TCGA-86-7701	947	0	high
LUAD	2.76056e+06	tumor_luad		TCGA-L9-A7SV	2.87062e+06	stage II		TCGA-75-6212	1516	1	high
LUAD	2.96368e+06	tumor_luad		TCGA-05-4433	2.56188e+06	stage I		TCGA-78-7159	1974	0	high
LUAD	3.50158e+06	tumor_luad		TCGA-L4-A4E6	1.62219e+06	stage I		TCGA-35-4122	225	0	low
LUAD	2.87062e+06	tumor_luad		TCGA-64-5815	2.479e+06	stage II		TCGA-38-4630	1073	1	high
LUAD	2.56188e+06	tumor_luad		TCGA-44-4112	3.38915e+06	stage I		TCGA-55-A491	626	0	low
LUAD	1.62219e+06	tumor_luad		TCGA-44-6774	1.96456e+06	stage III		TCGA-55-7910	1040	0	high
LUAD	2.479e+06	tumor_luad		TCGA-MP-A4TE	2.03326e+06	stage II		TCGA-62-A472	910	0	high
LUAD	3.38915e+06	tumor_luad		TCGA-44-7661	2.56258e+06	stage I		TCGA-55-6972	1475	1	high
LUAD	1.96456e+06	tumor_luad		TCGA-83-5908	3.13493e+06	stage I		TCGA-86-8672	15	1	high
LUAD	2.03326e+06	tumor_luad		TCGA-69-7980	2.23633e+06	stage I		TCGA-69-7978	134	0	low
LUAD	2.56258e+06	tumor_luad		TCGA-05-4389	2.43377e+06	stage I		TCGA-95-7043	37	1	low
LUAD	3.13493e+06	tumor_luad		TCGA-55-8205	2.67305e+06	stage II		TCGA-NJ-A4YG	2261	0	high
LUAD	2.23633e+06	tumor_luad		TCGA-55-7913	3.03283e+06	stage I		TCGA-38-6178	448	0	low
LUAD	2.43377e+06	tumor_luad		TCGA-75-6205	2.33244e+06	stage I		TCGA-78-7220	807	1	high
LUAD	2.67305e+06	tumor_luad		TCGA-95-8039	1.95061e+06	stage I		TCGA-78-7158	179	1	high
LUAD	3.03283e+06	tumor_luad		TCGA-78-8655	2.5534e+06	stage I		TCGA-55-8511	552	0	low
LUAD	2.33244e+06	tumor_luad		TCGA-55-8299	2.25358e+06	stage I		TCGA-05-4384	426	0	high
LUAD	1.95061e+06	tumor_luad		TCGA-91-6831	2.68288e+06	stage I		TCGA-50-6597	1015	1	low
LUAD	2.5534e+06	tumor_luad		TCGA-05-4382	2.22013e+06	stage I		TCGA-50-6591	119	1	high
LUAD	2.25358e+06	tumor_luad		TCGA-55-8301	2.47605e+06	stage I		TCGA-73-4676	164	1	high
LUAD	2.68288e+06	tumor_luad		TCGA-44-A47G	2.39514e+06	stage I		TCGA-55-8301	534	0	high
LUAD	2.22013e+06	tumor_luad		TCGA-62-8402	2.70627e+06	stage III		TCGA-50-6594	370	1	low
LUAD	2.47605e+06	tumor_luad		TCGA-44-7672	2.39085e+06	stage I		TCGA-55-8085	904	0	low
LUAD	2.39514e+06	tumor_luad		TCGA-MN-A4N5	2.57642e+06	stage I		TCGA-75-5147	1333	0	high
LUAD	2.70627e+06	tumor_luad		TCGA-50-5068	2.08839e+06	stage II		TCGA-50-5944	1750	0	low
LUAD	2.39085e+06	tumor_luad		TCGA-64-5781	2.66438e+06	stage I		TCGA-49-AARN	1135	1	low
LUAD	2.57642e+06	tumor_luad		TCGA-97-8172	2.04779e+06	stage I		TCGA-55-7724	705	0	high
LUAD	2.08839e+06	tumor_luad		TCGA-75-6203	1.95426e+06	stage III		TCGA-55-A4DF	47	1	low
LUAD	2.66438e+06	tumor_luad		TCGA-49-4486	3.2068e+06	stage I		TCGA-05-4403	578	0	high
LUAD	2.04779e+06	tumor_luad		TCGA-64-1679	2.14814e+06	stage III		TCGA-55-7907	16	1	low
LUAD	1.95426e+06	tumor_luad		TCGA-55-A492	2.01216e+06	stage I		TCGA-75-5125	2027	1	high
LUAD	3.2068e+06	tumor_luad		TCGA-78-8648	1.89384e+06	stage II		TCGA-93-A4JO	33	1	low
LUAD	2.14814e+06	tumor_luad		TCGA-71-8520	2.03564e+06	stage I		TCGA-75-6211		1	high
LUAD	2.01216e+06	tumor_luad		TCGA-05-4250	2.43995e+06	stage III		TCGA-78-7542	321	1	high
LUAD	1.89384e+06	tumor_luad		TCGA-49-AAR4	1.83017e+06	stage III		TCGA-86-7714	0	1	high
LUAD	2.03564e+06	tumor_luad		TCGA-44-6145	2.75925e+06	stage I		TCGA-86-8673	862	0	low
LUAD	2.43995e+06	tumor_luad		TCGA-53-7624	2.94501e+06	stage IV		TCGA-62-8402	1445	1	high
LUAD	1.83017e+06	tumor_luad		TCGA-44-2668	1.9622e+06	stage I		TCGA-91-6849	35	0	high
LUAD	2.75925e+06	tumor_luad		TCGA-55-A48X	1.9165e+06	stage II		TCGA-97-8179	435	0	low
LUAD	2.94501e+06	tumor_luad		TCGA-99-8028	2.301e+06	stage I		TCGA-73-A9RS	305	1	high
LUAD	1.9622e+06	tumor_luad		TCGA-J2-8194	3.09407e+06	stage II		TCGA-78-7535	949	1	high
LUAD	1.9165e+06	tumor_luad		TCGA-86-7955	2.06119e+06	stage I		TCGA-05-4426	791	0	high
LUAD	2.301e+06	tumor_luad		TCGA-05-4398	2.57482e+06	stage III		TCGA-55-6987	2137	0	low
LUAD	3.09407e+06	tumor_luad		TCGA-L9-A50W	2.23935e+06	stage II		TCGA-86-7954	605	0	low
LUAD	2.06119e+06	tumor_luad		TCGA-86-7701	2.63828e+06	stage IV		TCGA-86-8056	139	0	low
LUAD	2.57482e+06	tumor_luad		TCGA-NJ-A55O	1.93287e+06	stage II		TCGA-95-7567	568	0	high
LUAD	2.23935e+06	tumor_luad		TCGA-05-5423	2.04872e+06	stage II		TCGA-50-5933	2370	1	high
LUAD	2.63828e+06	tumor_luad		TCGA-50-5066	2.38823e+06	stage I		TCGA-62-A470	1194	1	low
LUAD	1.93287e+06	tumor_luad		TCGA-55-7816	2.19526e+06	stage IV		TCGA-L9-A50W	266	1	low
LUAD	2.04872e+06	tumor_luad		TCGA-05-4430	2.27106e+06	stage I		TCGA-55-6642	2449	0	high
LUAD	2.38823e+06	tumor_luad		TCGA-49-6767	2.40913e+06	stage II		TCGA-05-4398	1431	0	high
LUAD	2.19526e+06	tumor_luad		TCGA-69-7760	2.45958e+06	stage II		TCGA-49-AAQV	677	1	low
LUAD	2.27106e+06	tumor_luad		TCGA-86-8056	2.17503e+06	stage III		TCGA-55-7227	53	1	high
LUAD	2.40913e+06	tumor_luad		TCGA-67-3772	1.7871e+06	stage I		TCGA-49-AAR3	1893	0	low
LUAD	2.45958e+06	tumor_luad		TCGA-44-7670	2.64235e+06	stage II		TCGA-05-4396	303	1	high
LUAD	2.17503e+06	tumor_luad		TCGA-44-7667	3.72951e+06	stage II		TCGA-49-6761	354	0	high
LUAD	1.7871e+06	tumor_luad		TCGA-95-7944	2.42761e+06	stage I		TCGA-50-7109	255	1	high
LUAD	2.64235e+06	tumor_luad		TCGA-55-8514	1.48358e+06	stage I		TCGA-69-7761	186	0	low
LUAD	3.72951e+06	tumor_luad		TCGA-62-A46R	2.0006e+06	stage I		TCGA-78-7161	215	1	low
LUAD	2.42761e+06	tumor_luad		TCGA-99-7458	2.78527e+06	stage III		TCGA-75-6206	2590	0	low
LUAD	1.48358e+06	tumor_luad		TCGA-05-5428	2.1593e+06	stage II		TCGA-MP-A4T7	167	1	low
LUAD	2.0006e+06	tumor_luad		TCGA-49-4506	2.43842e+06	stage II		TCGA-86-8054	1148	0	high
LUAD	2.78527e+06	tumor_luad		TCGA-69-7978	2.33419e+06	stage II		TCGA-93-8067	186	0	high
LUAD	2.1593e+06	tumor_luad		TCGA-55-A490	2.42154e+06	stage II		TCGA-55-8619	416	0	low
LUAD	2.43842e+06	tumor_luad		TCGA-67-3773	2.56925e+06	stage I		TCGA-55-7816	44	1	low
LUAD	2.33419e+06	tumor_luad		TCGA-55-7573	1.94688e+06	stage I		TCGA-95-7947	477	0	high
LUAD	2.42154e+06	tumor_luad		TCGA-44-8117	2.1446e+06	stage I		TCGA-MP-A4SV	2620	1	high
LUAD	2.56925e+06	tumor_luad		TCGA-50-5942	2.76532e+06	stage I		TCGA-97-7552	1932	0	high
LUAD	1.94688e+06	tumor_luad		TCGA-78-7147	2.31438e+06	stage II		TCGA-49-4514	1700	0	low
LUAD	2.1446e+06	tumor_luad		TCGA-91-6840	1.71807e+06	stage I		TCGA-44-6779	500	1	high
LUAD	2.76532e+06	tumor_luad		TCGA-86-8668	1.87072e+06	stage I		TCGA-97-A4M0	652	0	high
LUAD	2.31438e+06	tumor_luad		TCGA-86-7954	2.26787e+06	stage I		TCGA-97-8171	568	0	high
LUAD	1.71807e+06	tumor_luad		TCGA-J2-A4AE	2.2889e+06	stage I		TCGA-55-8620	66	1	high
LUAD	1.87072e+06	tumor_luad		TCGA-44-2662	2.20752e+06	stage I		TCGA-95-8039	830	0	low
LUAD	2.26787e+06	tumor_luad		TCGA-78-7540	2.21547e+06	stage I		TCGA-L9-A7SV	565	0	high
LUAD	2.2889e+06	tumor_luad		TCGA-86-8359	2.74374e+06	stage III		TCGA-55-6971	1400	0	high
LUAD	2.20752e+06	tumor_luad		TCGA-55-7911	2.67072e+06	stage I		TCGA-62-8395	1216	0	low
LUAD	2.21547e+06	tumor_luad		TCGA-73-A9RS	2.79746e+06	stage II		TCGA-44-3398	1163	0	low
LUAD	2.74374e+06	tumor_luad		TCGA-55-6543	2.52536e+06	stage I		TCGA-55-8513	791	0	low
LUAD	2.67072e+06	tumor_luad		TCGA-NJ-A55A	2.10784e+06	stage I		TCGA-55-8096	47	1	low
LUAD	2.79746e+06	tumor_luad		TCGA-50-8457	2.54902e+06	stage I		TCGA-55-8507	418	0	low
LUAD	2.52536e+06	tumor_luad		TCGA-86-7953	2.48462e+06	stage I		TCGA-44-7660	592	0	high
LUAD	2.10784e+06	tumor_luad		TCGA-97-7554	2.59851e+06	stage III		TCGA-55-6982	995	1	high
LUAD	2.54902e+06	tumor_luad		TCGA-55-7914	2.23525e+06	stage II		TCGA-91-8497	174	1	low
LUAD	2.48462e+06	tumor_luad		TCGA-93-8067	3.16853e+06	stage I		TCGA-99-8032	44	0	low
LUAD	2.59851e+06	tumor_luad		TCGA-44-5644	1.83643e+06	stage I		TCGA-49-4490	385	1	low
LUAD	2.23525e+06	tumor_luad		TCGA-50-6593	2.27758e+06	stage III		TCGA-MP-A4TH	741	0	low
LUAD	3.16853e+06	tumor_luad		TCGA-55-6982	2.49748e+06	stage II		TCGA-38-4626	3674	0	low
LUAD	1.83643e+06	tumor_luad		TCGA-S2-AA1A	1.63515e+06	stage I		TCGA-44-3919	190	1	high
LUAD	2.27758e+06	tumor_luad		TCGA-L9-A8F4	2.51798e+06	stage I		TCGA-55-8514	520	0	low
LUAD	2.49748e+06	tumor_luad		TCGA-78-7154	2.55943e+06	stage III		TCGA-44-2659	1367	0	high
LUAD	1.63515e+06	tumor_luad		TCGA-69-7979	2.57861e+06	stage I		TCGA-05-5423	151	0	low
LUAD	2.51798e+06	tumor_luad		TCGA-97-7938	3.39694e+06	stage I		TCGA-64-1677	628	1	high
LUAD	2.55943e+06	tumor_luad		TCGA-75-6212	2.8778e+06	stage II		TCGA-05-4422	365	0	high
LUAD	2.57861e+06	tumor_luad		TCGA-MP-A4SW	1.81729e+06	stage II		TCGA-86-7955	1072	0	low
LUAD	3.39694e+06	tumor_luad		TCGA-73-7498	2.35975e+06	stage I		TCGA-S2-AA1A	513	0	low
LUAD	2.8778e+06	tumor_luad		TCGA-05-4390	2.38259e+06	stage I		TCGA-55-7281	872	0	high
LUAD	1.81729e+06	tumor_luad		TCGA-49-AARQ	2.06393e+06	stage I		TCGA-53-7813	424	0	high
LUAD	2.35975e+06	tumor_luad		TCGA-64-1676	2.38679e+06	stage I		TCGA-49-4487	855	1	high
LUAD	2.38259e+06	tumor_luad		TCGA-97-A4M3	2.78634e+06	stage I		TCGA-69-A59K	522	0	low
LUAD	2.06393e+06	tumor_luad		TCGA-75-6214	2.82457e+06	stage III		TCGA-78-7537	1622	1	high
LUAD	2.38679e+06	tumor_luad		TCGA-75-5125	3.58759e+06	stage II		TCGA-MP-A4TE	896	1	low
LUAD	2.78634e+06	tumor_luad		TCGA-55-A494	1.64227e+06	stage I		TCGA-62-A46P	594	1	low
LUAD	2.82457e+06	tumor_luad		TCGA-86-7714	2.5468e+06	stage III		TCGA-69-7974	184	0	low
LUAD	3.58759e+06	tumor_luad		TCGA-55-7574	2.17925e+06	stage I		TCGA-NJ-A4YP	50	0	low
LUAD	1.64227e+06	tumor_luad		TCGA-75-6211	2.45928e+06	stage I		TCGA-44-7670	882	0	high
LUAD	2.5468e+06	tumor_luad		TCGA-44-A47B	2.86517e+06	stage I		TCGA-75-6205		1	low
LUAD	2.17925e+06	tumor_luad		TCGA-69-7764	3.10544e+06	stage I		TCGA-55-8094	541	0	high
LUAD	2.45928e+06	tumor_luad		TCGA-67-6215	3.03071e+06	stage I		TCGA-55-8508	617	0	low
LUAD	2.86517e+06	tumor_luad		TCGA-62-8399	2.12343e+06	stage III		TCGA-64-5774	2676	0	high
LUAD	3.10544e+06	tumor_luad		TCGA-95-A4VP	1.65585e+06	stage III		TCGA-64-5775	62	1	high
LUAD	3.03071e+06	tumor_luad		TCGA-44-6775	2.44242e+06	stage I		TCGA-44-7671	889	0	high
LUAD	2.12343e+06	tumor_luad		TCGA-O1-A52J	1.63793e+06	stage I		TCGA-67-3774	385	0	low
LUAD	1.65585e+06	tumor_luad		TCGA-55-A4DG	1.5164e+06	stage I		TCGA-55-7903	567	0	low
LUAD	2.44242e+06	tumor_luad		TCGA-44-A47A	2.17768e+06	stage I		TCGA-49-4501	1421	1	low
LUAD	1.63793e+06	tumor_luad		TCGA-55-A491	1.85898e+06	stage I		TCGA-44-8120	260	0	low
LUAD	1.5164e+06	tumor_luad		TCGA-95-7043	2.06246e+06	stage I		TCGA-53-A4EZ	1071	0	low
LUAD	2.17768e+06	tumor_luad		TCGA-50-5044	2.96575e+06	stage III		TCGA-05-4250	121	1	high
LUAD	2.38067e+06	tumor_luad		TCGA-55-8505	1.61891e+06	stage III		TCGA-55-8204	515	0	high
LUAD	1.85898e+06	tumor_luad		TCGA-44-2662	1.53596e+06	stage I		TCGA-91-6831	310	0	high
LUAD	2.06246e+06	tumor_luad		TCGA-55-6980	1.89258e+06	stage I		TCGA-93-7348	531	0	low
LUAD	2.96575e+06	tumor_luad		TCGA-86-A4D0	2.87394e+06	stage II		TCGA-55-8097	476	0	low
LUAD	1.61891e+06	tumor_luad		TCGA-MN-A4N1	1.90689e+06	stage II		TCGA-95-A4VK	651	0	high
LUAD	1.53596e+06	tumor_luad		TCGA-80-5608	2.49052e+06	stage I		TCGA-97-7553	1870	0	low
LUAD	1.89258e+06	tumor_luad		TCGA-05-4244	2.5702e+06	stage IV		TCGA-55-8203	547	0	high
LUAD	2.87394e+06	tumor_luad		TCGA-MP-A4T4	2.32142e+06	stage II		TCGA-55-A48Y	630	0	high
LUAD	1.90689e+06	tumor_luad		TCGA-97-7553	2.12929e+06	stage I		TCGA-05-5420	457	0	low
LUAD	2.49052e+06	tumor_luad		TCGA-67-3771	2.58256e+06	stage I		TCGA-44-7672	719	0	high
LUAD	2.16208e+06	tumor_luad		TCGA-49-AARR	1.83955e+06	stage I		TCGA-95-A4VP	605	0	low
LUAD	2.5702e+06	tumor_luad		TCGA-97-8547	1.72762e+06	stage III		TCGA-05-4425	669	0	high
LUAD	2.32142e+06	tumor_luad		TCGA-55-6642	2.51616e+06	stage I		TCGA-55-8089	100	1	high
LUAD	2.12929e+06	tumor_luad		TCGA-86-7713	1.84204e+06	stage II		TCGA-05-4405	610	0	low
LUAD	2.58256e+06	tumor_luad		TCGA-NJ-A4YI	2.09575e+06	stage III		TCGA-55-8205	599	0	high
LUAD	1.83955e+06	tumor_luad		TCGA-55-6986	2.7257e+06	stage I		TCGA-44-5644	863	0	low
LUAD	1.72762e+06	tumor_luad		TCGA-95-8494	2.31873e+06	stage II		TCGA-55-A57B	546	0	low
LUAD	2.51616e+06	tumor_luad		TCGA-55-6975	2.40052e+06	stage II		TCGA-L9-A444	307	0	low
LUAD	1.84204e+06	tumor_luad		TCGA-55-8510	1.65431e+06	stage I		TCGA-55-8302	478	0	low
LUAD	2.09575e+06	tumor_luad		TCGA-05-4395	3.14925e+06	stage III		TCGA-L9-A743	664	0	low
LUAD	2.7257e+06	tumor_luad		TCGA-91-8496	2.34815e+06	stage I		TCGA-64-1680	1126	0	high
LUAD	2.32608e+06	tumor_luad		TCGA-35-5375	3.00189e+06	stage III		TCGA-05-5428	670	0	low
LUAD	2.31873e+06	tumor_luad		TCGA-J2-A4AD	1.90468e+06	stage I		TCGA-J2-A4AE	1079	0	low
LUAD	2.40052e+06	tumor_luad		TCGA-05-4249	3.02883e+06	stage I		TCGA-55-7815	773	0	high
LUAD	1.65431e+06	tumor_luad		TCGA-55-8204	2.46451e+06	stage I		TCGA-55-7914	3	1	low
LUAD	3.14925e+06	tumor_luad		TCGA-64-5775	3.84011e+06	stage III		TCGA-L9-A443	116	1	low
LUAD	2.34815e+06	tumor_luad		TCGA-MP-A4TF	2.63973e+06	stage II		TCGA-55-A492	596	0	low
LUAD	3.00189e+06	tumor_luad		TCGA-67-3770	1.83667e+06	stage I		TCGA-78-8648	1209	1	low
LUAD	1.90468e+06	tumor_luad		TCGA-MP-A4TA	2.05902e+06	stage I		TCGA-49-AARO	3759	0	low
LUAD	3.02883e+06	tumor_luad		TCGA-50-5930	2.57729e+06	stage III		TCGA-MP-A4SW	1778	1	low
LUAD	2.46451e+06	tumor_luad		TCGA-35-4123	2.70247e+06	stage I		TCGA-55-8299	216	1	low
LUAD	3.84011e+06	tumor_luad		TCGA-05-5715	2.24458e+06	stage I		TCGA-38-7271	800	1	high
LUAD	2.63973e+06	tumor_luad		TCGA-55-A48Y	3.42588e+06	stage II		TCGA-05-4382	607	0	low
LUAD	1.83667e+06	tumor_luad		TCGA-55-8207	2.90208e+06	stage I		TCGA-75-6214	1115	1	high
LUAD	2.05902e+06	tumor_luad		TCGA-75-5147	2.87236e+06	stage I		TCGA-50-8460	829	0	low
LUAD	2.57729e+06	tumor_luad		TCGA-44-6146	2.42002e+06	stage II		TCGA-44-5643	1013	0	high
LUAD	2.70247e+06	tumor_luad		TCGA-55-A4DF	2.20497e+06	stage I		TCGA-44-7659	691	0	high
LUAD	2.24458e+06	tumor_luad		TCGA-44-6778	2.18869e+06	stage I		TCGA-99-AA5R	658	0	low
LUAD	3.42588e+06	tumor_luad		TCGA-L9-A443	2.22442e+06	stage I		TCGA-50-5939	460	1	low
LUAD	2.90208e+06	tumor_luad		TCGA-55-8511	2.28498e+06	stage I		TCGA-44-7662	218	0	low
LUAD	2.87236e+06	tumor_luad		TCGA-97-A4M2	1.72652e+06	stage I		TCGA-50-5931	434	1	high
LUAD	2.42002e+06	tumor_luad		TCGA-55-7727	3.60832e+06	stage III		TCGA-75-7027	3059	0	high
LUAD	2.20497e+06	tumor_luad		TCGA-55-7910	2.75923e+06	stage II		TCGA-62-8394	139	1	low
LUAD	2.18869e+06	tumor_luad		TCGA-69-7974	2.37372e+06	stage III		TCGA-35-5375	264	0	high
LUAD	2.22442e+06	tumor_luad		TCGA-55-7283	2.8114e+06	stage III		TCGA-55-6968	1293	1	high
LUAD	2.28498e+06	tumor_luad		TCGA-97-A4M7	1.71704e+06	stage I		TCGA-49-4486	2318	1	high
LUAD	1.72652e+06	tumor_luad		TCGA-73-4662	2.53307e+06	stage I		TCGA-MP-A4T6	1790	1	low
LUAD	3.60832e+06	tumor_luad		TCGA-05-4426	2.88166e+06	stage I		TCGA-99-8028	1118	0	low
LUAD	2.75923e+06	tumor_luad		TCGA-MP-A4TK	1.97607e+06	stage II		TCGA-64-1678	1189	0	high
LUAD	2.37372e+06	tumor_luad		TCGA-75-7027	2.72478e+06	stage I		TCGA-NJ-A55R	603	0	low
LUAD	2.8114e+06	tumor_luad		TCGA-93-A4JN	2.00635e+06	stage IV		TCGA-73-4670	131	0	high
LUAD	1.71704e+06	tumor_luad		TCGA-95-7567	2.63032e+06	stage II		TCGA-55-8208	674	0	low
LUAD	2.53307e+06	tumor_luad		TCGA-62-A472	3.10214e+06	stage II		TCGA-MP-A4TF	336	1	high
LUAD	2.88166e+06	tumor_luad		TCGA-05-5429	2.58298e+06	stage III		TCGA-97-A4M3	540	0	high
LUAD	1.97607e+06	tumor_luad		TCGA-44-3917	1.509e+06	stage I		TCGA-80-5608	2832	0	high
LUAD	2.72478e+06	tumor_luad		TCGA-55-8506	2.13276e+06	stage II		TCGA-91-A4BD	603	0	low
LUAD	2.00635e+06	tumor_luad		TCGA-49-4510	1.84441e+06	stage II		TCGA-78-7166	258	1	high
LUAD	2.63032e+06	tumor_luad		TCGA-93-A4JO	1.60789e+06	stage I		TCGA-78-7145	826	1	high
LUAD	3.10214e+06	tumor_luad		TCGA-49-6745	3.01114e+06	stage III		TCGA-44-A4SS	415	0	low
LUAD	2.58298e+06	tumor_luad		TCGA-49-4505	2.03972e+06	stage II		TCGA-44-8119	285	0	low
LUAD	1.509e+06	tumor_luad		TCGA-MP-A4TC	2.37136e+06	stage III		TCGA-78-7146	173	1	high
LUAD	2.13276e+06	tumor_luad		TCGA-86-8279	2.2125e+06	stage II		TCGA-75-7030		0	low
LUAD	1.84441e+06	tumor_luad		TCGA-73-4675	2.17469e+06	stage III		TCGA-95-7948	476	0	low
LUAD	1.60789e+06	tumor_luad		TCGA-49-4507	2.96705e+06	stage III		TCGA-95-7562	87	1	high
LUAD	3.01114e+06	tumor_luad		TCGA-44-8120	2.13668e+06	stage I		TCGA-38-A44F	133	0	low
LUAD	2.03972e+06	tumor_luad		TCGA-78-7160	2.97089e+06	stage IV		TCGA-78-8662	3361	1	low
LUAD	2.37136e+06	tumor_luad		TCGA-93-A4JQ	1.74103e+06	stage I		TCGA-J2-A4AG	988	0	low
LUAD	2.2125e+06	tumor_luad		TCGA-62-8394	2.37421e+06	stage III		TCGA-62-A471	1246	0	high
LUAD	2.17469e+06	tumor_luad		TCGA-55-A48Z	2.50948e+06	stage III		TCGA-86-8358	653	0	high
LUAD	2.96705e+06	tumor_luad		TCGA-53-7813	3.56849e+06	stage III		TCGA-55-6712	24	1	low
LUAD	2.13668e+06	tumor_luad		TCGA-75-7030	2.33534e+06	stage II
LUAD	2.97089e+06	tumor_luad		TCGA-NJ-A55R	2.19464e+06	stage I
LUAD	1.74103e+06	tumor_luad		TCGA-95-7562	3.99354e+06	stage II
LUAD	2.37421e+06	tumor_luad		TCGA-05-4405	2.27081e+06	stage I
LUAD	2.50948e+06	tumor_luad		TCGA-44-6147	2.06692e+06	stage I
LUAD	3.56849e+06	tumor_luad		TCGA-49-4490	2.2662e+06	stage III
LUAD	2.33534e+06	tumor_luad		TCGA-05-4427	3.233e+06	stage II
LUAD	3.15222e+06	tumor_luad		TCGA-78-8660	1.96591e+06	stage II
LUAD	2.19464e+06	tumor_luad		TCGA-86-8672	2.5724e+06	stage II
LUAD	3.99354e+06	tumor_luad		TCGA-55-8092	2.24808e+06	stage II
LUAD	2.27081e+06	tumor_luad		TCGA-05-4434	2.55947e+06	stage IV
LUAD	2.06692e+06	tumor_luad		TCGA-71-6725	2.31971e+06	stage I
LUAD	2.2662e+06	tumor_luad		TCGA-44-3396	2.20961e+06	stage III
LUAD	3.233e+06	tumor_luad		TCGA-49-AAR3	2.07555e+06	stage II
LUAD	1.96591e+06	tumor_luad		TCGA-MP-A4T6	1.49521e+06	stage III
LUAD	2.5724e+06	tumor_luad		TCGA-55-8203	2.77999e+06	stage I
LUAD	2.24808e+06	tumor_luad		TCGA-MP-A4T9	1.90122e+06	stage III
LUAD	2.55947e+06	tumor_luad		TCGA-50-5936	2.54658e+06	stage III
LUAD	2.31971e+06	tumor_luad		TCGA-75-7031	3.75697e+06	stage I
LUAD	2.20961e+06	tumor_luad		TCGA-44-6779	2.72417e+06	stage II
LUAD	2.07555e+06	tumor_luad		TCGA-67-6217	2.08885e+06	stage II
LUAD	1.49521e+06	tumor_luad		TCGA-49-AAQV	2.13898e+06	stage II
LUAD	2.77999e+06	tumor_luad		TCGA-86-8076	2.83398e+06	stage I
LUAD	1.90122e+06	tumor_luad		TCGA-78-7167	2.84503e+06	stage IV
LUAD	2.54658e+06	tumor_luad		TCGA-44-3918	2.61007e+06	stage I
LUAD	3.75697e+06	tumor_luad		TCGA-62-A46P	1.90864e+06	stage I
LUAD	2.72417e+06	tumor_luad		TCGA-38-4631	2.66096e+06	stage I
LUAD	2.08885e+06	tumor_luad		TCGA-49-6743	2.19364e+06	stage III
LUAD	2.13898e+06	tumor_luad		TCGA-44-6778	2.05313e+06	stage I
LUAD	2.83398e+06	tumor_luad		TCGA-55-6969	1.92645e+06	stage I
LUAD	2.84503e+06	tumor_luad		TCGA-50-5936	2.05611e+06	stage III
LUAD	2.61007e+06	tumor_luad		TCGA-44-5645	2.03952e+06	stage I
LUAD	1.90864e+06	tumor_luad		TCGA-49-6761	2.31502e+06	stage III
LUAD	2.72595e+06	tumor_luad		TCGA-91-6828	2.22329e+06	stage I
LUAD	2.66096e+06	tumor_luad		TCGA-50-5931	2.29206e+06	stage I
LUAD	2.19364e+06	normal_luad		TCGA-38-4625	1.94264e+06	stage I
LUAD	2.05313e+06	normal_luad		TCGA-55-6970	2.06491e+06	stage III
LUAD	1.92645e+06	normal_luad		TCGA-50-5932	2.07697e+06	stage II
LUAD	2.05611e+06	normal_luad		TCGA-44-2657	2.00532e+06	stage I
LUAD	2.03952e+06	normal_luad		TCGA-55-6982	2.00101e+06	stage II
LUAD	2.31502e+06	normal_luad		TCGA-50-5930	2.18854e+06	stage III
LUAD	2.22329e+06	normal_luad		TCGA-44-2665	2.01628e+06	stage II
LUAD	2.29206e+06	normal_luad		TCGA-55-6986	1.82913e+06	stage I
LUAD	1.94264e+06	normal_luad		TCGA-49-4512	2.48722e+06	stage III
LUAD	2.06491e+06	normal_luad		TCGA-44-3398	2.08039e+06	stage I
LUAD	2.07697e+06	normal_luad		TCGA-50-5935	2.22595e+06	stage I
LUAD	2.00532e+06	normal_luad		TCGA-55-6980	1.74067e+06	stage I
LUAD	2.00101e+06	normal_luad		TCGA-91-6847	1.89693e+06	stage I
LUAD	2.18854e+06	normal_luad		TCGA-55-6968	2.08078e+06	stage IV
LUAD	2.01628e+06	normal_luad		TCGA-91-6829	1.80373e+06	stage I
LUAD	1.82913e+06	normal_luad		TCGA-55-6984	1.86747e+06	stage II
LUAD	2.48722e+06	normal_luad		TCGA-44-6146	2.02876e+06	stage II
LUAD	2.08039e+06	normal_luad		TCGA-50-5939	2.03474e+06	stage I
LUAD	2.22595e+06	normal_luad		TCGA-49-4490	2.34242e+06	stage III
LUAD	1.74067e+06	normal_luad		TCGA-44-6148	1.83771e+06	stage I
LUAD	1.89693e+06	normal_luad		TCGA-50-5933	2.73066e+06	stage III
LUAD	2.08078e+06	normal_luad		TCGA-44-6777	2.1799e+06	stage I
LUAD	1.80373e+06	normal_luad		TCGA-44-3396	2.10321e+06	stage III
LUAD	1.86747e+06	normal_luad		TCGA-55-6981	1.84245e+06	stage III
LUAD	2.02876e+06	normal_luad		TCGA-38-4632	2.30962e+06	stage IV
LUAD	2.03474e+06	normal_luad		TCGA-55-6971	1.8468e+06	stage I
LUAD	2.34242e+06	normal_luad		TCGA-44-6147	2.64502e+06	stage I
LUAD	1.83771e+06	normal_luad		TCGA-38-4627	2.34513e+06	stage II
LUAD	2.73066e+06	normal_luad		TCGA-49-6744	2.05266e+06	stage II
LUAD	2.1799e+06	normal_luad		TCGA-44-2655	2.13777e+06	stage I
LUAD	2.10321e+06	normal_luad		TCGA-55-6983	2.09387e+06	stage II
LUAD	1.84245e+06	normal_luad		TCGA-44-2662	2.02564e+06	stage I
LUAD	2.30962e+06	normal_luad		TCGA-44-6144	1.90576e+06	stage I
LUAD	1.8468e+06	normal_luad		TCGA-44-2661	1.90148e+06	stage I
LUAD	2.64502e+06	normal_luad		TCGA-49-6745	2.11752e+06	stage III
LUAD	2.34513e+06	normal_luad		TCGA-44-6776	2.15627e+06	stage I
LUAD	2.05266e+06	normal_luad		TCGA-44-2668	2.25859e+06	stage I
LUAD	2.13777e+06	normal_luad		TCGA-91-6849	2.00625e+06	stage III
LUAD	2.09387e+06	normal_luad		TCGA-73-4676	2.3494e+06	stage II
LUAD	2.02564e+06	normal_luad		TCGA-44-6145	2.2061e+06	stage I
LUAD	1.90576e+06	normal_luad		TCGA-91-6835	2.0756e+06	stage I
LUAD	1.90148e+06	normal_luad		TCGA-55-6975	2.16608e+06	stage II
LUAD	2.11752e+06	normal_luad		TCGA-55-6978	2.10667e+06	stage II
LUAD	2.15627e+06	normal_luad		TCGA-91-6836	1.9646e+06	stage I
LUAD	2.25859e+06	normal_luad		TCGA-91-6831	2.49978e+06	stage I
LUAD	2.00625e+06	normal_luad		TCGA-55-6979	2.07399e+06	stage II
LUAD	2.3494e+06	normal_luad		TCGA-50-6595	1.99059e+06	stage III
LUAD	2.2061e+06	normal_luad		TCGA-49-6742	2.43899e+06	stage II
LUAD	2.0756e+06	normal_luad		TCGA-55-6985	2.04965e+06	stage I
LUAD	2.16608e+06	normal_luad		TCGA-55-6972	1.77682e+06	stage I
LUAD	2.10667e+06	normal_luad
LUAD	1.93101e+06	normal_luad
LUAD	1.9646e+06	normal_luad
LUAD	2.49978e+06	normal_luad
LUAD	2.07399e+06	normal_luad
LUAD	1.99059e+06	normal_luad
LUAD	2.43899e+06	normal_luad
LUAD	2.04965e+06	normal_luad
LUAD	1.77682e+06	normal_luad
LUSC	2.55125e+06	tumor_lusc
LUSC	2.64214e+06	tumor_lusc
LUSC	2.72865e+06	tumor_lusc
LUSC	2.91146e+06	tumor_lusc
LUSC	2.54702e+06	tumor_lusc
LUSC	1.89707e+06	tumor_lusc
LUSC	2.57185e+06	tumor_lusc
LUSC	3.02736e+06	tumor_lusc
LUSC	3.08728e+06	tumor_lusc
LUSC	3.31854e+06	tumor_lusc
LUSC	3.08553e+06	tumor_lusc
LUSC	2.79725e+06	tumor_lusc
LUSC	3.18532e+06	tumor_lusc
LUSC	2.15344e+06	tumor_lusc
LUSC	3.16255e+06	tumor_lusc
LUSC	2.52525e+06	tumor_lusc
LUSC	2.41433e+06	tumor_lusc
LUSC	2.92298e+06	tumor_lusc
LUSC	2.46411e+06	tumor_lusc
LUSC	2.29148e+06	tumor_lusc
LUSC	2.21335e+06	tumor_lusc
LUSC	2.42209e+06	tumor_lusc
LUSC	3.1043e+06	tumor_lusc
LUSC	1.90603e+06	tumor_lusc
LUSC	2.42318e+06	tumor_lusc
LUSC	2.98965e+06	tumor_lusc
LUSC	2.67749e+06	tumor_lusc
LUSC	2.87109e+06	tumor_lusc
LUSC	2.83351e+06	tumor_lusc
LUSC	2.57504e+06	tumor_lusc
LUSC	3.10904e+06	tumor_lusc
LUSC	2.13545e+06	tumor_lusc
LUSC	2.88753e+06	tumor_lusc
LUSC	1.95733e+06	tumor_lusc
LUSC	1.96548e+06	tumor_lusc
LUSC	2.93685e+06	tumor_lusc
LUSC	2.66531e+06	tumor_lusc
LUSC	2.98221e+06	tumor_lusc
LUSC	2.7104e+06	tumor_lusc
LUSC	2.56194e+06	tumor_lusc
LUSC	2.80984e+06	tumor_lusc
LUSC	2.18961e+06	tumor_lusc
LUSC	2.70938e+06	tumor_lusc
LUSC	3.79855e+06	tumor_lusc
LUSC	2.88164e+06	tumor_lusc
LUSC	2.48787e+06	tumor_lusc
LUSC	2.36675e+06	tumor_lusc
LUSC	3.11769e+06	tumor_lusc
LUSC	2.9126e+06	tumor_lusc
LUSC	4.08466e+06	tumor_lusc
LUSC	2.86159e+06	tumor_lusc
LUSC	2.47997e+06	tumor_lusc
LUSC	2.96414e+06	tumor_lusc
LUSC	1.95146e+06	tumor_lusc
LUSC	3.48138e+06	tumor_lusc
LUSC	2.87607e+06	tumor_lusc
LUSC	2.94383e+06	tumor_lusc
LUSC	2.61131e+06	tumor_lusc
LUSC	3.36313e+06	tumor_lusc
LUSC	3.04362e+06	tumor_lusc
LUSC	2.03428e+06	tumor_lusc
LUSC	2.7845e+06	tumor_lusc
LUSC	2.83684e+06	tumor_lusc
LUSC	3.3847e+06	tumor_lusc
LUSC	2.00516e+06	tumor_lusc
LUSC	2.74174e+06	tumor_lusc
LUSC	2.436e+06	tumor_lusc
LUSC	2.0094e+06	tumor_lusc
LUSC	2.51486e+06	tumor_lusc
LUSC	2.17238e+06	tumor_lusc
LUSC	3.33396e+06	tumor_lusc
LUSC	2.75324e+06	tumor_lusc
LUSC	2.04136e+06	tumor_lusc
LUSC	2.89326e+06	tumor_lusc
LUSC	2.66598e+06	tumor_lusc
LUSC	2.57504e+06	tumor_lusc
LUSC	1.86727e+06	tumor_lusc
LUSC	1.29265e+06	tumor_lusc
LUSC	2.76211e+06	tumor_lusc
LUSC	2.41429e+06	tumor_lusc
LUSC	3.1432e+06	tumor_lusc
LUSC	3.06009e+06	tumor_lusc
LUSC	2.74579e+06	tumor_lusc
LUSC	3.00519e+06	tumor_lusc
LUSC	2.6842e+06	tumor_lusc
LUSC	3.10119e+06	tumor_lusc
LUSC	2.40965e+06	tumor_lusc
LUSC	1.64674e+06	tumor_lusc
LUSC	3.06657e+06	tumor_lusc
LUSC	2.87764e+06	tumor_lusc
LUSC	2.75407e+06	tumor_lusc
LUSC	3.53185e+06	tumor_lusc
LUSC	2.03772e+06	tumor_lusc
LUSC	2.49379e+06	tumor_lusc
LUSC	2.11496e+06	tumor_lusc
LUSC	2.92742e+06	tumor_lusc
LUSC	2.17472e+06	tumor_lusc
LUSC	2.7863e+06	tumor_lusc
LUSC	2.15162e+06	tumor_lusc
LUSC	2.79658e+06	tumor_lusc
LUSC	2.36511e+06	tumor_lusc
LUSC	3.26945e+06	tumor_lusc
LUSC	2.78374e+06	tumor_lusc
LUSC	3.23157e+06	tumor_lusc
LUSC	3.09913e+06	tumor_lusc
LUSC	2.14142e+06	tumor_lusc
LUSC	2.25251e+06	tumor_lusc
LUSC	1.94392e+06	tumor_lusc
LUSC	2.0035e+06	tumor_lusc
LUSC	3.12124e+06	tumor_lusc
LUSC	3.22576e+06	tumor_lusc
LUSC	2.58709e+06	tumor_lusc
LUSC	3.01599e+06	tumor_lusc
LUSC	2.84215e+06	tumor_lusc
LUSC	2.16663e+06	tumor_lusc
LUSC	3.37722e+06	tumor_lusc
LUSC	2.99813e+06	tumor_lusc
LUSC	3.22775e+06	tumor_lusc
LUSC	2.87453e+06	tumor_lusc
LUSC	2.42683e+06	tumor_lusc
LUSC	2.15911e+06	tumor_lusc
LUSC	2.02283e+06	tumor_lusc
LUSC	2.84584e+06	tumor_lusc
LUSC	2.86112e+06	tumor_lusc
LUSC	2.56986e+06	tumor_lusc
LUSC	2.43328e+06	tumor_lusc
LUSC	2.1053e+06	tumor_lusc
LUSC	2.45382e+06	tumor_lusc
LUSC	2.64793e+06	tumor_lusc
LUSC	3.957e+06	tumor_lusc
LUSC	2.90454e+06	tumor_lusc
LUSC	3.43152e+06	tumor_lusc
LUSC	3.54329e+06	tumor_lusc
LUSC	2.68264e+06	tumor_lusc
LUSC	2.88892e+06	tumor_lusc
LUSC	3.25247e+06	tumor_lusc
LUSC	2.52745e+06	tumor_lusc
LUSC	2.96958e+06	tumor_lusc
LUSC	2.9393e+06	tumor_lusc
LUSC	2.57538e+06	tumor_lusc
LUSC	2.9777e+06	tumor_lusc
LUSC	3.28709e+06	tumor_lusc
LUSC	2.67929e+06	tumor_lusc
LUSC	2.62603e+06	tumor_lusc
LUSC	2.56379e+06	tumor_lusc
LUSC	2.99422e+06	tumor_lusc
LUSC	2.5494e+06	tumor_lusc
LUSC	2.88225e+06	tumor_lusc
LUSC	3.20312e+06	tumor_lusc
LUSC	2.84374e+06	tumor_lusc
LUSC	2.80465e+06	tumor_lusc
LUSC	1.9902e+06	tumor_lusc
LUSC	1.95537e+06	tumor_lusc
LUSC	3.88406e+06	tumor_lusc
LUSC	2.84823e+06	tumor_lusc
LUSC	3.16613e+06	tumor_lusc
LUSC	2.66509e+06	tumor_lusc
LUSC	2.87034e+06	tumor_lusc
LUSC	3.57212e+06	tumor_lusc
LUSC	2.42939e+06	tumor_lusc
LUSC	2.25147e+06	tumor_lusc
LUSC	2.15739e+06	tumor_lusc
LUSC	3.36495e+06	tumor_lusc
LUSC	2.62978e+06	tumor_lusc
LUSC	3.06821e+06	tumor_lusc
LUSC	3.02068e+06	tumor_lusc
LUSC	2.90978e+06	tumor_lusc
LUSC	2.49091e+06	tumor_lusc
LUSC	3.32315e+06	tumor_lusc
LUSC	3.3448e+06	tumor_lusc
LUSC	2.40057e+06	tumor_lusc
LUSC	2.43307e+06	tumor_lusc
LUSC	2.75894e+06	tumor_lusc
LUSC	2.31802e+06	tumor_lusc
LUSC	2.718e+06	tumor_lusc
LUSC	2.04247e+06	tumor_lusc
LUSC	3.0549e+06	tumor_lusc
LUSC	2.11158e+06	tumor_lusc
LUSC	2.43268e+06	tumor_lusc
LUSC	3.39858e+06	tumor_lusc
LUSC	2.64401e+06	tumor_lusc
LUSC	3.41566e+06	tumor_lusc
LUSC	2.82924e+06	tumor_lusc
LUSC	2.53311e+06	tumor_lusc
LUSC	3.09829e+06	tumor_lusc
LUSC	2.93966e+06	tumor_lusc
LUSC	3.15908e+06	tumor_lusc
LUSC	2.47478e+06	tumor_lusc
LUSC	2.63707e+06	tumor_lusc
LUSC	2.68854e+06	tumor_lusc
LUSC	2.84761e+06	tumor_lusc
LUSC	2.85978e+06	tumor_lusc
LUSC	3.3516e+06	tumor_lusc
LUSC	2.53889e+06	tumor_lusc
LUSC	2.42171e+06	tumor_lusc
LUSC	2.71987e+06	tumor_lusc
LUSC	2.81294e+06	tumor_lusc
LUSC	2.70318e+06	tumor_lusc
LUSC	2.30311e+06	tumor_lusc
LUSC	2.96084e+06	tumor_lusc
LUSC	3.26124e+06	tumor_lusc
LUSC	3.11643e+06	tumor_lusc
LUSC	2.35643e+06	tumor_lusc
LUSC	2.44356e+06	tumor_lusc
LUSC	1.99455e+06	tumor_lusc
LUSC	2.52883e+06	tumor_lusc
LUSC	2.46058e+06	tumor_lusc
LUSC	2.98249e+06	tumor_lusc
LUSC	2.18724e+06	tumor_lusc
LUSC	2.85278e+06	tumor_lusc
LUSC	3.0498e+06	tumor_lusc
LUSC	2.79598e+06	tumor_lusc
LUSC	4.38304e+06	tumor_lusc
LUSC	3.01858e+06	tumor_lusc
LUSC	2.73993e+06	tumor_lusc
LUSC	3.4271e+06	tumor_lusc
LUSC	2.5979e+06	tumor_lusc
LUSC	2.42237e+06	tumor_lusc
LUSC	2.42517e+06	tumor_lusc
LUSC	2.08037e+06	tumor_lusc
LUSC	2.42846e+06	tumor_lusc
LUSC	2.10726e+06	tumor_lusc
LUSC	3.23216e+06	tumor_lusc
LUSC	2.43582e+06	tumor_lusc
LUSC	2.77197e+06	tumor_lusc
LUSC	2.633e+06	tumor_lusc
LUSC	2.91296e+06	tumor_lusc
LUSC	3.34734e+06	tumor_lusc
LUSC	2.8622e+06	tumor_lusc
LUSC	1.75966e+06	tumor_lusc
LUSC	2.14506e+06	tumor_lusc
LUSC	3.15445e+06	tumor_lusc
LUSC	3.28579e+06	tumor_lusc
LUSC	2.88816e+06	tumor_lusc
LUSC	3.79345e+06	tumor_lusc
LUSC	2.14589e+06	tumor_lusc
LUSC	2.9588e+06	tumor_lusc
LUSC	3.13325e+06	tumor_lusc
LUSC	2.34157e+06	tumor_lusc
LUSC	2.04613e+06	tumor_lusc
LUSC	2.83649e+06	tumor_lusc
LUSC	3.33782e+06	tumor_lusc
LUSC	3.03182e+06	tumor_lusc
LUSC	2.87761e+06	tumor_lusc
LUSC	2.64117e+06	tumor_lusc
LUSC	1.84857e+06	tumor_lusc
LUSC	2.58006e+06	tumor_lusc
LUSC	2.77173e+06	tumor_lusc
LUSC	3.17233e+06	tumor_lusc
LUSC	2.81559e+06	tumor_lusc
LUSC	4.08645e+06	tumor_lusc
LUSC	2.50806e+06	tumor_lusc
LUSC	2.72631e+06	tumor_lusc
LUSC	2.00747e+06	tumor_lusc
LUSC	2.3906e+06	tumor_lusc
LUSC	2.61478e+06	tumor_lusc
LUSC	2.88586e+06	tumor_lusc
LUSC	2.87818e+06	tumor_lusc
LUSC	2.6407e+06	tumor_lusc
LUSC	2.76363e+06	tumor_lusc
LUSC	2.76849e+06	tumor_lusc
LUSC	3.39244e+06	tumor_lusc
LUSC	1.78952e+06	tumor_lusc
LUSC	2.76011e+06	tumor_lusc
LUSC	2.42375e+06	tumor_lusc
LUSC	1.97492e+06	tumor_lusc
LUSC	2.72673e+06	tumor_lusc
LUSC	1.93412e+06	tumor_lusc
LUSC	3.31806e+06	tumor_lusc
LUSC	3.02697e+06	tumor_lusc
LUSC	3.48211e+06	tumor_lusc
LUSC	2.84092e+06	tumor_lusc
LUSC	2.58004e+06	tumor_lusc
LUSC	2.79386e+06	tumor_lusc
LUSC	3.22252e+06	tumor_lusc
LUSC	2.94975e+06	tumor_lusc
LUSC	1.848e+06	tumor_lusc
LUSC	2.88755e+06	tumor_lusc
LUSC	2.42785e+06	tumor_lusc
LUSC	2.92942e+06	tumor_lusc
LUSC	2.72068e+06	tumor_lusc
LUSC	2.88131e+06	tumor_lusc
LUSC	2.25984e+06	tumor_lusc
LUSC	2.7138e+06	tumor_lusc
LUSC	2.2219e+06	tumor_lusc
LUSC	4.09764e+06	tumor_lusc
LUSC	3.47247e+06	tumor_lusc
LUSC	3.0273e+06	tumor_lusc
LUSC	2.68535e+06	tumor_lusc
LUSC	2.98739e+06	tumor_lusc
LUSC	2.96475e+06	tumor_lusc
LUSC	3.42836e+06	tumor_lusc
LUSC	2.84567e+06	tumor_lusc
LUSC	2.467e+06	tumor_lusc
LUSC	2.64112e+06	tumor_lusc
LUSC	3.12765e+06	tumor_lusc
LUSC	2.13659e+06	tumor_lusc
LUSC	3.14792e+06	tumor_lusc
LUSC	2.71156e+06	tumor_lusc
LUSC	3.97194e+06	tumor_lusc
LUSC	2.75126e+06	tumor_lusc
LUSC	3.01367e+06	tumor_lusc
LUSC	2.36967e+06	tumor_lusc
LUSC	2.97342e+06	tumor_lusc
LUSC	2.16262e+06	tumor_lusc
LUSC	2.44355e+06	tumor_lusc
LUSC	2.54365e+06	tumor_lusc
LUSC	2.91239e+06	tumor_lusc
LUSC	2.27576e+06	tumor_lusc
LUSC	2.50795e+06	tumor_lusc
LUSC	3.13989e+06	tumor_lusc
LUSC	2.00797e+06	tumor_lusc
LUSC	2.78663e+06	tumor_lusc
LUSC	3.26359e+06	tumor_lusc
LUSC	2.37642e+06	tumor_lusc
LUSC	2.2217e+06	tumor_lusc
LUSC	2.50855e+06	tumor_lusc
LUSC	2.53191e+06	tumor_lusc
LUSC	2.83861e+06	tumor_lusc
LUSC	2.33043e+06	tumor_lusc
LUSC	2.10892e+06	tumor_lusc
LUSC	3.06338e+06	tumor_lusc
LUSC	1.80494e+06	tumor_lusc
LUSC	3.41808e+06	tumor_lusc
LUSC	2.92619e+06	tumor_lusc
LUSC	2.9699e+06	tumor_lusc
LUSC	2.91323e+06	tumor_lusc
LUSC	2.47566e+06	tumor_lusc
LUSC	1.98555e+06	tumor_lusc
LUSC	2.28568e+06	tumor_lusc
LUSC	2.77095e+06	tumor_lusc
LUSC	2.20621e+06	tumor_lusc
LUSC	2.74755e+06	tumor_lusc
LUSC	3.4197e+06	tumor_lusc
LUSC	2.40254e+06	tumor_lusc
LUSC	2.75986e+06	tumor_lusc
LUSC	3.46771e+06	tumor_lusc
LUSC	2.65194e+06	tumor_lusc
LUSC	3.10003e+06	tumor_lusc
LUSC	2.52775e+06	tumor_lusc
LUSC	2.1912e+06	tumor_lusc
LUSC	2.36257e+06	tumor_lusc
LUSC	2.63422e+06	tumor_lusc
LUSC	3.31798e+06	tumor_lusc
LUSC	3.22317e+06	tumor_lusc
LUSC	2.16185e+06	tumor_lusc
LUSC	2.91479e+06	tumor_lusc
LUSC	2.89072e+06	tumor_lusc
LUSC	2.31505e+06	tumor_lusc
LUSC	3.42805e+06	tumor_lusc
LUSC	3.05022e+06	tumor_lusc
LUSC	2.659e+06	tumor_lusc
LUSC	2.70628e+06	tumor_lusc
LUSC	2.84463e+06	tumor_lusc
LUSC	3.29252e+06	tumor_lusc
LUSC	2.49994e+06	tumor_lusc
LUSC	3.71529e+06	tumor_lusc
LUSC	2.9606e+06	tumor_lusc
LUSC	2.77016e+06	tumor_lusc
LUSC	2.16359e+06	tumor_lusc
LUSC	3.10341e+06	tumor_lusc
LUSC	2.40738e+06	tumor_lusc
LUSC	3.39602e+06	tumor_lusc
LUSC	2.61485e+06	tumor_lusc
LUSC	2.93501e+06	tumor_lusc
LUSC	3.37648e+06	tumor_lusc
LUSC	3.29194e+06	tumor_lusc
LUSC	2.03083e+06	tumor_lusc
LUSC	2.4826e+06	tumor_lusc
LUSC	2.16397e+06	tumor_lusc
LUSC	2.80622e+06	tumor_lusc
LUSC	2.88437e+06	tumor_lusc
LUSC	2.7658e+06	tumor_lusc
LUSC	2.20915e+06	tumor_lusc
LUSC	2.672e+06	tumor_lusc
LUSC	2.24919e+06	tumor_lusc
LUSC	2.9206e+06	tumor_lusc
LUSC	1.99637e+06	tumor_lusc
LUSC	3.22175e+06	tumor_lusc
LUSC	2.52532e+06	tumor_lusc
LUSC	2.5873e+06	tumor_lusc
LUSC	2.96639e+06	tumor_lusc
LUSC	3.11413e+06	tumor_lusc
LUSC	2.35013e+06	tumor_lusc
LUSC	2.94193e+06	tumor_lusc
LUSC	2.46717e+06	tumor_lusc
LUSC	2.47611e+06	tumor_lusc
LUSC	2.60865e+06	tumor_lusc
LUSC	2.80624e+06	tumor_lusc
LUSC	2.91419e+06	tumor_lusc
LUSC	2.31456e+06	tumor_lusc
LUSC	3.23577e+06	tumor_lusc
LUSC	2.73583e+06	tumor_lusc
LUSC	2.27563e+06	tumor_lusc
LUSC	3.24063e+06	tumor_lusc
LUSC	2.59167e+06	tumor_lusc
LUSC	2.50684e+06	tumor_lusc
LUSC	3.14315e+06	tumor_lusc
LUSC	2.82137e+06	tumor_lusc
LUSC	2.76138e+06	tumor_lusc
LUSC	2.95933e+06	tumor_lusc
LUSC	2.6883e+06	tumor_lusc
LUSC	2.36852e+06	tumor_lusc
LUSC	3.47914e+06	tumor_lusc
LUSC	4.31061e+06	tumor_lusc
LUSC	2.92552e+06	tumor_lusc
LUSC	2.72187e+06	tumor_lusc
LUSC	2.06666e+06	tumor_lusc
LUSC	2.35932e+06	tumor_lusc
LUSC	2.38846e+06	tumor_lusc
LUSC	3.14903e+06	tumor_lusc
LUSC	3.0625e+06	tumor_lusc
LUSC	2.09903e+06	tumor_lusc
LUSC	2.40845e+06	tumor_lusc
LUSC	3.28384e+06	tumor_lusc
LUSC	1.96584e+06	tumor_lusc
LUSC	3.02732e+06	tumor_lusc
LUSC	2.33136e+06	tumor_lusc
LUSC	2.2409e+06	tumor_lusc
LUSC	3.67748e+06	tumor_lusc
LUSC	3.29486e+06	tumor_lusc
LUSC	3.46353e+06	tumor_lusc
LUSC	2.97677e+06	tumor_lusc
LUSC	3.36645e+06	tumor_lusc
LUSC	2.54516e+06	tumor_lusc
LUSC	2.52341e+06	tumor_lusc
LUSC	2.08155e+06	tumor_lusc
LUSC	3.19503e+06	tumor_lusc
LUSC	3.12296e+06	tumor_lusc
LUSC	3.65985e+06	tumor_lusc
LUSC	2.01058e+06	tumor_lusc
LUSC	2.64965e+06	tumor_lusc
LUSC	2.64785e+06	tumor_lusc
LUSC	2.69624e+06	tumor_lusc
LUSC	3.36173e+06	tumor_lusc
LUSC	2.34893e+06	tumor_lusc
LUSC	2.00865e+06	tumor_lusc
LUSC	3.86285e+06	tumor_lusc
LUSC	3.28384e+06	tumor_lusc
LUSC	2.92955e+06	tumor_lusc
LUSC	2.19809e+06	tumor_lusc
LUSC	3.11273e+06	tumor_lusc
LUSC	2.46487e+06	tumor_lusc
LUSC	2.82753e+06	tumor_lusc
LUSC	3.12501e+06	tumor_lusc
LUSC	3.32869e+06	tumor_lusc
LUSC	3.3119e+06	tumor_lusc
LUSC	2.68582e+06	tumor_lusc
LUSC	3.37811e+06	tumor_lusc
LUSC	2.92279e+06	tumor_lusc
LUSC	2.89385e+06	tumor_lusc
LUSC	4.27656e+06	tumor_lusc
LUSC	2.78252e+06	tumor_lusc
LUSC	3.36047e+06	tumor_lusc
LUSC	2.71953e+06	tumor_lusc
LUSC	2.27559e+06	tumor_lusc
LUSC	4.35509e+06	tumor_lusc
LUSC	4.16601e+06	tumor_lusc
LUSC	2.4467e+06	tumor_lusc
LUSC	3.39772e+06	tumor_lusc
LUSC	3.9543e+06	tumor_lusc
LUSC	2.51538e+06	tumor_lusc
LUSC	3.25666e+06	tumor_lusc
LUSC	3.1211e+06	tumor_lusc
LUSC	2.626e+06	tumor_lusc
LUSC	3.37732e+06	tumor_lusc
LUSC	2.24297e+06	tumor_lusc
LUSC	3.52668e+06	tumor_lusc
LUSC	2.3499e+06	tumor_lusc
LUSC	3.13084e+06	tumor_lusc
LUSC	2.42184e+06	tumor_lusc
LUSC	2.51925e+06	tumor_lusc
LUSC	3.33825e+06	tumor_lusc
LUSC	2.27212e+06	tumor_lusc
LUSC	2.61442e+06	tumor_lusc
LUSC	3.10228e+06	tumor_lusc
LUSC	2.57506e+06	tumor_lusc
LUSC	3.57765e+06	tumor_lusc
LUSC	1.77199e+06	tumor_lusc
LUSC	2.39224e+06	tumor_lusc
LUSC	2.34989e+06	tumor_lusc
LUSC	2.65074e+06	tumor_lusc
LUSC	2.2709e+06	tumor_lusc
LUSC	2.33736e+06	tumor_lusc
LUSC	2.44507e+06	tumor_lusc
LUSC	2.20636e+06	tumor_lusc
LUSC	2.29454e+06	tumor_lusc
LUSC	2.14125e+06	tumor_lusc
LUSC	3.01818e+06	tumor_lusc
LUSC	3.0202e+06	tumor_lusc
LUSC	3.11218e+06	tumor_lusc
LUSC	2.10865e+06	tumor_lusc
LUSC	3.01439e+06	tumor_lusc
LUSC	2.86887e+06	tumor_lusc
LUSC	1.95858e+06	tumor_lusc
LUSC	2.99999e+06	tumor_lusc
LUSC	2.74461e+06	tumor_lusc
LUSC	3.96347e+06	tumor_lusc
LUSC	3.20494e+06	tumor_lusc
LUSC	2.59093e+06	tumor_lusc
LUSC	3.74106e+06	tumor_lusc
LUSC	3.34183e+06	tumor_lusc
LUSC	2.21644e+06	normal_lusc
LUSC	2.19733e+06	normal_lusc
LUSC	2.28926e+06	normal_lusc
LUSC	2.06409e+06	normal_lusc
LUSC	1.97939e+06	normal_lusc
LUSC	2.05012e+06	normal_lusc
LUSC	2.2828e+06	normal_lusc
LUSC	2.12903e+06	normal_lusc
LUSC	2.06219e+06	normal_lusc
LUSC	2.18051e+06	normal_lusc
LUSC	2.64226e+06	normal_lusc
LUSC	1.96727e+06	normal_lusc
LUSC	2.26811e+06	normal_lusc
LUSC	2.28762e+06	normal_lusc
LUSC	1.92925e+06	normal_lusc
LUSC	2.10157e+06	normal_lusc
LUSC	2.08361e+06	normal_lusc
LUSC	1.97305e+06	normal_lusc
LUSC	1.99256e+06	normal_lusc
LUSC	2.27266e+06	normal_lusc
LUSC	2.06924e+06	normal_lusc
LUSC	1.8782e+06	normal_lusc
LUSC	2.09522e+06	normal_lusc
LUSC	2.13368e+06	normal_lusc
LUSC	2.32896e+06	normal_lusc
LUSC	2.62139e+06	normal_lusc
LUSC	2.05282e+06	normal_lusc
LUSC	1.93166e+06	normal_lusc
LUSC	2.22289e+06	normal_lusc
LUSC	1.96791e+06	normal_lusc
LUSC	1.93465e+06	normal_lusc
LUSC	2.05047e+06	normal_lusc
LUSC	2.04892e+06	normal_lusc
LUSC	2.14551e+06	normal_lusc
LUSC	1.92445e+06	normal_lusc
LUSC	2.5357e+06	normal_lusc
LUSC	2.53872e+06	normal_lusc
LUSC	2.09043e+06	normal_lusc
LUSC	2.28029e+06	normal_lusc
LUSC	1.94933e+06	normal_lusc
LUSC	1.96682e+06	normal_lusc
LUSC	2.31094e+06	normal_lusc
LUSC	2.61785e+06	normal_lusc
LUSC	2.07348e+06	normal_lusc
LUSC	2.10733e+06	normal_lusc
LUSC	1.92483e+06	normal_lusc
LUSC	2.02683e+06	normal_lusc
LUSC	2.30722e+06	normal_lusc
LUSC	1.85477e+06	normal_lusc

## Sheet: Fig. 4
Fig. 4a
	The name of Primer	CT Value	Mean CT Value
A549 Scramble	GAPDH	18.85
		19.44
		19.03	19.1067
	The name of Primer	CT Value	DDCT	2-ΔΔCT	Mean	Relactive Expression(/GAPDH)
	HNRNPK	18.23	-0.876667	1.83613		0.967919
		18.16	-0.946667	1.92741		1.01604
		18.16	-0.946667	1.92741	1.89699	1.01604
	The name of Primer	CT Value	Mean CT Value
A549 shHNRNPK	GAPDH	17
		18.98
		18.31	18.0967
	The name of Primer	CT Value	DDCT	2-ΔΔCT	Mean	Relactive Expression(/GAPDH)
	HNRNPK-1	18.35	0.253333	0.838956		0.442257
		18.2	0.103333	0.93088		0.490715
		18.44	0.343333	0.788218	0.852685	0.415511
A549 psin-HA	The name of Primer	CT Value	Mean CT Value
	GAPDH	19.49
		19.15
		20.83	19.8233
	The name of Primer	CT Value	DDCT	2-ΔΔCT	Mean	Relactive Expression(/GAPDH)
	HNRNPK-1	18.29	-1.53333	2.89454		0.877203
		17.9	-1.92333	3.79298		1.14948
		18.14	-1.68333	3.21169	3.29974	0.973317
	The name of Primer	CT Value	Mean CT Value
A549 HNRNPK	GAPDH	21.39
		21.12
		22	21.5033
	The name of Primer	CT Value	DDCT	2-ΔΔCT	Mean	Relactive Expression(/GAPDH)
	HNRNPK-1	16.49	-5.01333	32.2971		9.78778
		16.52	-4.98333	31.6324		9.58635
		16.66	-4.84333	28.7071	30.8789	8.6998
Fig. 4c right
A549 psin-HA-1	Sample Number	Number of DAPI Positive Cells/field	Number of EdU Positive Cells/field	EdU Positive Rate (EdU/DAPI)			A549 HNRNPK-1	Sample Number	Number of DAPI Positive Cells/field	Number of EdU Positive Cells/field	EdU Positive Rate (EdU/DAPI)
	1	78	23	0.294872				1	143	56	0.391608
	2	107	35	0.327103				2	72	36	0.5
	3	147	45	0.306122				3	86	38	0.44186
	4	138	67	0.485507				4	131	47	0.358779
	5	110	27	0.245455				5	90	30	0.333333
	6	100	35	0.35				6	83	41	0.493976
	7	88	37	0.420455				7	66	29	0.439394
	8	78	24	0.307692				8	92	53	0.576087
	9	69	23	0.333333				9	79	30	0.379747
	10	69	33	0.478261	0.35488			10	76	38	0.5	0.441478
A549 psin-HA-2	Sample Number	Number of DAPI Positive Cells/field	Number of EdU Positive Cells/field	EdU Positive Rate (EdU/DAPI)			A549 HNRNPK-2	Sample Number	Number of DAPI Positive Cells/field	Number of EdU Positive Cells/field	EdU Positive Rate (EdU/DAPI)
	1	53	20	0.377358				1	69	25	0.362319
	2	61	24	0.393443				2	73	21	0.287671
	3	96	35	0.364583				3	79	27	0.341772
	4	79	29	0.367089				4	82	35	0.426829
	5	69	22	0.318841				5	68	25	0.367647
	6	90	28	0.311111				6	97	44	0.453608
	7	89	33	0.370787				7	62	34	0.548387
	8	68	29	0.426471				8	48	18	0.375
	9	50	24	0.48				9	105	34	0.32381
	10	37	12	0.324324	0.373401			10	104	57	0.548077	0.403512
A549 psin-HA-3	Sample Number	Number of DAPI Positive Cells/field	Number of EdU Positive Cells/field	EdU Positive Rate (EdU/DAPI)			A549 HNRNPK-3	Sample Number	Number of DAPI Positive Cells/field	Number of EdU Positive Cells/field	EdU Positive Rate (EdU/DAPI)
	1	92	31	0.336957				1	90	39	0.433333
	2	51	19	0.372549				2	63	26	0.412698
	3	47	18	0.382979				3	83	37	0.445783
	4	87	33	0.37931				4	79	47	0.594937
	5	104	32	0.307692				5	77	29	0.376623
	6	92	28	0.304348				6	60	25	0.416667
	7	55	19	0.345455				7	58	30	0.517241
	8	69	28	0.405797				8	58	24	0.413793
	9	126	37	0.293651				9	66	30	0.454545
	10	74	24	0.324324	0.345306			10	77	31	0.402597	0.446822
A549 HNRNPK-sh2-1	Sample Number	Number of DAPI Positive Cells/field	Number of EdU Positive Cells/field	EdU Positive Rate (EdU/DAPI)			A549 scramble-1	Sample Number	Number of DAPI Positive Cells/field	Number of EdU Positive Cells/field	EdU Positive Rate (EdU/DAPI)
	1	98	22	0.22449				1	54	23	0.425926
	2	96	24	0.25				2	72	41	0.569444
	3	78	23	0.294872				3	48	18	0.375
	4	83	24	0.289157				4	60	25	0.416667
	5	91	27	0.296703				5	62	28	0.451613
	6	106	33	0.311321				6	107	32	0.299065
	7	94	24	0.255319				7	100	34	0.34
	8	47	10	0.212766				8	61	18	0.295082
	9	58	19	0.327586				9	96	30	0.3125
	10	62	8	0.129032	0.259125			10	114	23	0.201754	0.368705
A549 HNRNPK-sh2-2	Sample Number	Number of DAPI Positive Cells/field	Number of EdU Positive Cells/field	EdU Positive Rate (EdU/DAPI)			A549 scramble-2	Sample Number	Number of DAPI Positive Cells/field	Number of EdU Positive Cells/field	EdU Positive Rate (EdU/DAPI)
	1	106	27	0.254717				1	47	24	0.510638
	2	100	31	0.31				2	46	18	0.391304
	3	108	27	0.25				3	58	14	0.241379
	4	84	16	0.190476				4	68	18	0.264706
	5	65	19	0.292308				5	106	36	0.339623
	6	73	18	0.246575				6	88	27	0.306818
	7	55	18	0.327273				7	85	24	0.282353
	8	60	15	0.25				8	69	25	0.362319
	9	54	16	0.296296				9	77	24	0.311688
	10	56	10	0.178571	0.259622			10	97	29	0.298969	0.33098
A549 HNRNPK-sh2-3	Sample Number	Number of DAPI Positive Cells/field	Number of EdU Positive Cells/field	EdU Positive Rate (EdU/DAPI)			A549 scramble-3	Sample Number	Number of DAPI Positive Cells/field	Number of EdU Positive Cells/field	EdU Positive Rate (EdU/DAPI)
	1	44	13	0.295455				1	49	13	0.265306
	2	49	6	0.122449				2	64	17	0.265625
	3	35	8	0.228571				3	71	21	0.295775
	4	61	20	0.327869				4	98	43	0.438776
	5	63	10	0.15873				5	127	46	0.362205
	6	57	15	0.263158				6	93	39	0.419355
	7	110	25	0.227273				7	68	21	0.308824
	8	85	26	0.305882				8	114	44	0.385965
	9	45	10	0.222222				9	46	15	0.326087
	10	65	20	0.307692	0.24593			10	68	37	0.544118	0.361203
Fig. 4d right
Group	Sample Number	Number of Invade Cells/ field					Group	Sample Number	Number of Invade Cells/ field
A549 psin-HA-1	1	57					A549 HNRNPK-1	1	106
	2	53						2	115
	3	47						3	120
	4	45						4	128
	5	33						5	125
	6	71						6	134
	7	54						7	140
	8	67						8	126
	9	53						9	128
	10	54	53.4					10	114	123.6
Group	Sample Number	Number of Invade Cells/ field					Group	Sample Number	Number of Invade Cells/ field
A549 psin-HA-2	1	65					A549 HNRNPK-2	1	120
	2	66						2	111
	3	59						3	117
	4	62						4	103
	5	59						5	110
	6	49						6	97
	7	42						7	107
	8	59						8	116
	9	55						9	109
	10	54	57					10	113	110.3
Group	Sample Number	Number of Invade Cells/ field					Group	Sample Number	Number of Invade Cells/ field
A549 psin-HA-3	1	61					A549 HNRNPK-3	1	111
	2	47						2	106
	3	44						3	102
	4	42						4	99
	5	49						5	91
	6	37						6	102
	7	61						7	100
	8	47						8	99
	9	43						9	119
	10	58	48.9					10	123	105.2
Group	Sample Number	Number of Invade Cells/ field					Group	Sample Number	Number of Invade Cells/ field
A549 scramble-1	1	73					A549 shHNRNPK-1	1	47
	2	54						2	46
	3	63						3	47
	4	67						4	32
	5	46						5	50
	6	71						6	50
	7	58						7	45
	8	77						8	43
	9	81						9	51
	10	93	68.3					10	33	44.4
Group	Sample Number	Number of Invade Cells/ field					Group	Sample Number	Number of Invade Cells/ field
A549 scramble-2	1	85					A549 shHNRNPK-2	1	44
	2	73						2	64
	3	84						3	57
	4	62						4	51
	5	76						5	59
	6	61						6	62
	7	65						7	52
	8	72						8	47
	9	52						9	56
	10	54	68.4					10	51	54.3
Group	Sample Number	Number of Invade Cells/ field					Group	Sample Number	Number of Invade Cells/ field
A549 scramble-3	1	48					A549 shHNRNPK-3	1	51
	2	62						2	52
	3	63						3	48
	4	60						4	43
	5	75						5	46
	6	61						6	33
	7	74						7	58
	8	58						8	45
	9	73						9	50
	10	83						10	31	45.7
Fig. 4e right
	Sample Group	0h-Area of Wound(pixel)		9h-Area of Wound(pixel)	ΔArea (0h-9h)	Migration Rate (ΔArea/Area0h)	30h-Area of Wound(pixel)	ΔArea (0h-30h)	Migration Rate (ΔArea/Area0h)
	A-psin-HA-1	143.425		109.289	34.136	0.238006	47.373	96.052	0.669702
	A-psin-HA-2	144.473		107.969	36.504	0.25267	50.748	93.725	0.648737
	A-psin-HA-3	144.804		115.311	29.493	0.203675	61.902	82.902	0.572512
	A-HNRNPK-1	130.919		93.048	37.871	0.28927	24.195	106.724	0.815191
	A-HNRNPK-2	140.64		99.628	41.012	0.29161	37.877	102.763	0.730681
	A-HNRNPK-3	132.183		93.397	38.786	0.293427	28.2	103.983	0.786659
	A549 scramble-1	134.261		110.078	24.183	0.180119	33.213	101.048	0.752624
	A549 scramble-2	138.577		109.002	29.575	0.213419	31.512	107.065	0.772603
	A549 scramble-3	151.68		123.537	28.143	0.185542	38.312	113.368	0.747416
	A549 shHNRNPK-1	170.494		149.174	21.32	0.125048	104.933	65.561	0.384536
	A549 shHNRNPK-2	149.575		134.144	15.431	0.103166	96.995	52.58	0.351529
	A549 shHNRNPK-3	152.411		137.05	15.361	0.100787	98.018	54.393	0.356884
Fig. 4f right
	Days of after injecting tumor cells	D4	D8		D16	D20	D24	D28
Sample Group	Sample Number	the volume of tumor (mm3)	the volume of tumor (mm3)	the volume of tumor (mm3)	the volume of tumor (mm3)	the volume of tumor (mm3)	the volume of tumor (mm3)	the volume of tumor (mm3)
Scramble	1	3.51975	4.04966	10.695	11.4532	17.2008	18.8376	43.5486
	2	5.52874	6.93415	10.3976	11.5596	14.8264	8.71095	20.93
	3	7.5645	9.22869	13.5805	12.1081	27.8709	33.1288	61.8988
	4	3.402	7.33503	9.07214	12.2872	20.5969	23.3512	41.1475
	5	2.36196	5.88866	11.3953	17.4439	45.742	35.3571	68.947
shHNRNPK
	1	4.1751	5.87228	15.57	17.0078	31.7328	36	113.861
	2	2.89946	5.21294	6.99876	14.2328	17.6128	32.4824	65.5475
	3	1.68548	7.67628	9.73255	6.47143	16.425	15.8777	38.6234
	4	4.43305	6.0137	6.99876	16.5304	37.2552	57.5532	92.4919
	5	6.55215	5.39561	7.60046	14.7353	28.3896	28.3187	55.9141
psin-HA
	1	2.77262	3.52879	16.3187	28.0909	47.8739	63.5951	148.37
	2	3.7636	5.58711	6.66369	18.8565	22.318	26.781	51.2782
	2	18.688	10.364	8.66264	9.87095	24.8428	20.1924	50.7263
	4	5.566	5.35815	19.179	25.4739	88.5866	92.5826	142.431
	5	8.7285	7.3568	23.0813	22.9123	52.299	54.9312	150.638
HNRNPK
	1	9.792	13.2278	33.4617	35.0546	84.8071	131.072	272.606
	2	5.566	10.6323	36.4956	56.5491	165.791	264.621	463.909
	3	7.02918	17.786	38.1924	48.0491	124.916	164.211	270.035
	4	10.9375	21.8172	48.5657	52.2436	178.758	210.355	336.978
	5	15.3	21.2499	44.2729	48.3366	135.261	183.498	256.934

## Sheet: Fig. 6
Fig. 6g right
Antibody	Sample Number	Gray value of Band(Pixels)	Mean	Antibody	Sample Number	Gray value of Band(Pixels)	Relactive Gray value(/GAPDH)	Antibody	Sample Number	Gray value of Band(Pixels)	Relactive Gray value(/GAPDH)
GAPDH	1	425464		HNRNPK	1	145862	0.333777	c-Myc	1	365411	0.836172
	2	449734			2	112378	0.257155		2	343515	0.786067
	3	435816	437005		3	132297	0.302736		3	318209	0.728159
GAPDH	1	402834		HNRNPK	1	155321	0.40224	c-Myc	1	465300	1.205
	2	370983			2	159258	0.412436		2	451080	1.16818
	3	384604	386140		3	179590	0.46509		3	443981	1.14979
Antibody		Gray value of Band(Pixels)	Mean	Antibody		Gray value of Band(Pixels)	Relactive Gray value(/GAPDH)	Antibody		Gray value of Band(Pixels)	Relactive Gray value(/GAPDH)
GAPDH	1	508074		HNRNPK	1	103159	0.212769	c-Myc	1	373452	0.770259
	2	477229			2	108459	0.223701		2	404660	0.834626
	3	469216	484840		3	93663	0.193183		3	396466	0.817726
GAPDH	1	462251		HNRNPK	1	33022	0.0693648	c-Myc	1	250369	0.525916
	2	468973			2	37666	0.0791198		2	251655	0.528617
	3	496964	476063		3	33006	0.0693312		3	247616	0.520133
